# Supplementary material for: Modeling CLN3 Batten disease in astrocytes reveals alterations in mitochondria homeostasis, fatty acid metabolism and oxidative stress response
Source: J Biomed Sci. 2026 May 13;33:50. doi: 10.1186/s12929-026-01253-y (PMC13173811; doi:10.1186/s12929-026-01253-y)
Supplement: Supplementary file 2 — Additional file2 Supplementary table S1. [file 12929_2026_1253_MOESM2_ESM.xlsx]

## Sheet: 1A_AS_C_vs_iPSC_C
Supplementary Table 1A. Differentially regulated genes (DEGs) identified during differentiation from iPSC to astrocytes in the Control group (adj.P-value > 0.05, -1 ≥ Log2FC ≥ 1)
gene_name	baseMean	log2FoldChange	lfcSE	stat	pvalue	padj
CFI	4713.33	27.5358	2.76043	9.97518	1.95746229467209e-23	3.33445327274782e-22
PLEKHA2	849.451	26.592	3.3094	8.03529	9.33576000003213e-16	9.02838537000163e-15
HRH1	538.538	25.8375	2.1954	11.7689	5.64611698546776e-32	1.58517549382598e-30
SMAD9	346.268	25.1942	3.17256	7.94127	2.00116879896797e-15	1.875465328524e-14
PEAR1	521.991	25.1058	3.23513	7.76038	8.46732197086959e-15	7.52061508444654e-14
DAB2IP	132.165	24.6674	3.67826	6.70627	1.99660441510762e-11	1.33032712702353e-10
TSPAN11	85.9137	24.2041	3.67836	6.58015	4.69985714414033e-11	3.01038298517588e-10
ZNF25	207.307	24.1867	3.17789	7.61093	2.72125528934139e-14	2.31476998263399e-13
POLK	127.133	23.9205	3.67831	6.50313	7.86663200226369e-11	4.94556459753158e-10
MX2	87.5528	23.7034	3.67836	6.44401	1.16354337208415e-10	7.17530548197949e-10
SLFN11	89.9896	23.2118	3.33925	6.95119	3.62206136369107e-12	2.57808621946505e-11
NTNG1	73.7253	22.5942	3.02542	7.46813	8.1340814173413e-14	6.66588817689728e-13
SAMD11	73.3171	22.521	3.67866	6.12207	9.23698038217104e-10	5.16312099694297e-09
LOC100507487	70.486	22.2765	2.92706	7.61052	2.73005421769897e-14	2.32125274273636e-13
HMGN5	83.6034	21.6938	2.95765	7.33481	2.22044344745332e-13	1.75542398338779e-12
GBP3	99.5579	20.5027	2.40277	8.53296	1.42644082361698e-17	1.60100923648446e-16
ZDHHC17	143.877	18.026	3.55577	5.06951	3.98842060018461e-07	1.67250599168167e-06
ITGA11	19201.1	17.6387	1.11066	15.8813	8.54071479136578e-57	7.4481835319924e-55
LOX	9872.94	16.9609	1.17044	14.4911	1.37947838903965e-47	8.65864317502629e-46
MMP1	16830.2	16.3031	1.5034	10.8441	2.12624504544438e-27	4.68046401638358e-26
CEMIP	5500.3	16.0771	1.61806	9.93604	2.90127782528408e-23	4.8956579330928e-22
NR2F1	5466.73	16.0571	1.13738	14.1176	2.95880562496314e-45	1.63347619222405e-43
MAP1A	4566.82	15.8691	1.73529	9.14491	5.96818444803562e-20	8.01273482876935e-19
CPA4	3726.99	15.3452	1.39056	11.0352	2.5842462118957e-28	5.97103266005303e-27
LTBP2	6372.1	15.2987	1.08655	14.08	5.03957963811809e-45	2.72871085405685e-43
PI15	2780.13	15.1941	2.40838	6.30885	2.81125061193771e-10	1.66587307007457e-09
ZNF503	3205.78	14.9756	1.07804	13.8915	7.1310532252149e-44	3.66005020874376e-42
ARHGAP21	1724.94	14.9376	2.61967	5.70208	1.18353034014767e-08	5.88302634904678e-08
FSTL3	2614.57	14.9083	1.50324	9.91741	3.49719631667071e-23	5.85557201654527e-22
ARHGEF10L	30.2421	14.5457	2.91789	4.98503	6.19532870979454e-07	2.53906703142734e-06
IL1B	2038.85	14.4352	1.7703	8.15406	3.51895308110848e-16	3.53311494017152e-15
PRRX1	2313.31	14.3764	1.04835	13.7134	8.44029085427808e-43	4.0771983442884e-41
FAP	1607	14.1218	1.21544	11.6187	3.31144310416105e-31	8.84352739023172e-30
GFAP	71135.2	14.0415	0.774799	18.1227	2.1087326983325e-73	3.03365056579819e-71
DCN	1125.87	13.9439	1.29789	10.7435	6.35799825757653e-27	1.35177764464483e-25
IFI44L	878.901	13.7825	1.27516	10.8085	3.13812418587292e-27	6.80410226395702e-26
SAMD9L	889.479	13.664	1.21091	11.2841	1.57249643497092e-29	3.85476769114947e-28
ZEB1	730.125	13.6181	1.59717	8.52635	1.51031426572983e-17	1.6877135607923e-16
MEIS1	1051.11	13.5842	1.16299	11.6804	1.60448738806479e-31	4.37383705828063e-30
GBP1	893.129	13.526	1.11807	12.0976	1.08697208205508e-33	3.28072477262228e-32
SERPINB2	622.28	13.4188	1.69365	7.92299	2.31858758180697e-15	2.16779139705093e-14
NFIX	947.911	13.4073	1.18675	11.2975	1.34951828453758e-29	3.31641594388417e-28
MEIS2	3976.22	13.349	0.941798	14.174	1.32775128544492e-45	7.41321532148268e-44
NNMT	5624.58	13.2944	0.699103	19.0163	1.24907719302846e-80	2.12224675839637e-78
LUM	2505.38	13.283	1.08927	12.1944	3.32961285152088e-34	1.03670362860387e-32
CFH	1071.98	13.2549	1.22959	10.7799	4.28177200289752e-27	9.19274993519687e-26
COL3A1	62144.7	13.2014	0.638781	20.6665	6.9300789977084e-95	1.77383022033552e-92
AREG	543.05	13.1485	1.40209	9.37779	6.737016864831e-21	9.63569415014181e-20
TMEM173	670.718	13.143	1.16083	11.3221	1.0204588859452e-29	2.52983951988604e-28
BICC1	934.84	13.1165	1.09461	11.9828	4.37091833668064e-33	1.28576760444237e-31
PALMD	650.782	13.0919	1.05636	12.3935	2.83531000387573e-35	9.42346119163351e-34
DCLK2	606.692	12.9449	1.35746	9.53612	1.48274503487125e-21	2.22400471021899e-20
DLX1	911.309	12.9263	1.14629	11.2766	1.71146203529326e-29	4.18501305875866e-28
NTRK2	1508.81	12.8654	1.4898	8.63564	5.83997948929185e-18	6.79056966102968e-17
RHOJ	662.022	12.8303	1.10925	11.5667	6.0771033119041e-31	1.60339530353839e-29
C15orf52	386.88	12.7697	2.11019	6.05142	1.43570514318511e-09	7.8951765254005e-09
OASL	515.365	12.6895	1.32874	9.55001	1.29686978302624e-21	1.95862119185166e-20
NR2F2	712.05	12.6731	1.12422	11.2728	1.78721819710464e-29	4.35944102063557e-28
A2M	30084.3	12.5582	0.927596	13.5384	9.27890733342504e-42	4.21377844779894e-40
MGP	434.511	12.4293	1.25739	9.88504	4.83383495624393e-23	7.99916483229316e-22
DLX2	541.261	12.3832	1.17738	10.5175	7.17153367109572e-26	1.4364202959718e-24
GALNT15	487.418	12.3276	1.12085	10.9985	3.88493723807759e-28	8.87233233201289e-27
SRGN	972.071	12.3094	1.40298	8.77378	1.72772836084912e-18	2.07632916243752e-17
FGF5	474.485	12.2669	1.22413	10.0209	1.23326882818516e-23	2.12469364813823e-22
HSPB7	355.822	12.2395	2.22918	5.49061	4.00548492423399e-08	1.8809650314922e-07
EREG	374.103	12.2068	1.34414	9.08144	1.07151208877431e-19	1.40695747885762e-18
CASP4	325.251	12.1961	1.30668	9.3337	1.02237909696293e-20	1.44238150479902e-19
CCL20	252.703	12.1353	1.79948	6.74375	1.5434763006643e-11	1.03823803446392e-10
IRF9	675.816	12.1152	2.2469	5.39196	6.96930388100289e-08	3.17590775007366e-07
SORCS2	431.475	12.1101	1.45541	8.32074	8.74125853541019e-17	9.20798848072685e-16
NDUFA4L2	235.758	12.0667	2.97183	4.06036	4.89960731388267e-05	0.000156180431100297
CLIP4	574.901	12.0323	1.18426	10.1602	2.98478228889493e-24	5.35278199561694e-23
RING1	444.903	12.0151	2.29994	5.22409	1.75012434717405e-07	7.64985601207661e-07
SERPINB7	263.24	11.8651	1.81328	6.54348	6.0104849544814e-11	3.81638685463511e-10
SRPX2	1357.64	11.8324	0.890029	13.2944	2.49517802381117e-40	1.0667562618502e-38
IL7R	199.743	11.7506	2.52135	4.66042	3.15557758540773e-06	1.18485956621835e-05
CLEC4E	188.582	11.7492	2.00887	5.84864	4.95598967297731e-09	2.56169946144007e-08
DIO2	366.99	11.735	2.21924	5.28783	1.23773308261615e-07	5.49054272457386e-07
PDCD1LG2	286.55	11.6768	1.11113	10.509	7.85060340432437e-26	1.56765493916747e-24
IGFBP7	70729.4	11.6646	0.563806	20.689	4.35266245083989e-95	1.12877137162636e-92
LOXL4	1078.67	11.6612	0.949841	12.277	1.20348247425055e-34	3.81955492512143e-33
KRT79	182.88	11.6299	1.55235	7.49179	6.79431131751084e-14	5.59352889543948e-13
MYOF	229.929	11.5655	1.81551	6.37036	1.88581098085418e-10	1.13731482930401e-09
SH3RF2	260.618	11.5543	1.09555	10.5465	5.2699801512052e-26	1.06748241315625e-24
ALPK2	172.807	11.5455	3.02655	3.81475	0.000136323497767771	0.000408825291768868
DHRS9	180.519	11.519	1.37482	8.37858	5.35703165655435e-17	5.73190754174971e-16
ITGA8	342.39	11.5138	1.76919	6.50794	7.61880328622808e-11	4.79894515718342e-10
ABCA8	221.09	11.4242	1.10015	10.3842	2.9265833654373e-25	5.61089801064238e-24
ULBP2	203.444	11.4213	1.05143	10.8626	1.7367522775857e-27	3.84602816167826e-26
C15orf48	182.523	11.3998	1.119	10.1875	2.25394767620213e-24	4.06804530680108e-23
CD274	218.763	11.3834	1.27066	8.95871	3.2850531765716e-19	4.15832453802503e-18
CXCL8	8081.12	11.3599	1.13729	9.98853	1.71108115055512e-23	2.92233088356073e-22
CXXC4	143.661	11.3566	3.19279	3.55695	0.000375180353389393	0.00105348761717503
HOXB9	143.209	11.3521	3.28167	3.45924	0.000541710265744851	0.00148471250557159
MIR31HG	316.278	11.3184	1.07472	10.5315	6.1853313443946e-26	1.24648972869809e-24
DNM3OS	270.019	11.3178	1.282	8.82824	1.06333123628074e-18	1.29765915392304e-17
EBF4	333.328	11.2853	1.24329	9.07696	1.11650194127602e-19	1.46408095546301e-18
MIR100HG	567.268	11.282	1.71686	6.57127	4.9886946836601e-11	3.19020712265597e-10
IL6	1242.61	11.2662	1.03879	10.8455	2.09498715703627e-27	4.62375161008151e-26
PDGFRA	136.48	11.2195	2.03218	5.5209	3.37265271556341e-08	1.59787529738075e-07
ARHGEF11	363.657	11.2047	1.33354	8.40223	4.38088244349614e-17	4.72076610600686e-16
ESM1	135.849	11.1886	1.70901	6.54683	5.8772309386132e-11	3.73538679681159e-10
HOXA2	191.739	11.1541	1.11178	10.0326	1.09588724939584e-23	1.89297474130961e-22
SERPINA3	346.529	11.1212	1.20732	9.21151	3.21566898486144e-20	4.40428214194817e-19
SLC47A2	179.758	11.1165	1.53339	7.24962	4.17928961120226e-13	3.23018113518374e-12
PRDM16	274.207	11.0914	2.19825	5.04554	4.52233036852714e-07	1.88405677127095e-06
HOXB4	303.822	11.0598	1.20808	9.15488	5.44200111880189e-20	7.32600834038178e-19
C8orf4	1524.74	11.0074	0.722485	15.2355	2.0570558250396e-52	1.50715662660615e-50
HOXA4	162.851	11.0061	1.32437	8.31048	9.53129651020225e-17	1.00187905557107e-15
FAM198B	2780.89	10.9857	1.07997	10.1722	2.63849735839244e-24	4.74905428644352e-23
ADAMTS14	166.931	10.8707	1.35842	8.00244	1.21980535472647e-15	1.16817996775043e-14
SERPINB8	357.58	10.8483	1.16981	9.27353	1.80081738361132e-20	2.50829044619049e-19
PRDM8	171.932	10.8338	2.17119	4.98981	6.04386627745784e-07	2.48215379167361e-06
GGT5	1077.49	10.7554	0.994578	10.8141	2.95255331801694e-27	6.41586255179669e-26
ELF1	164.527	10.7305	3.58441	2.99365	0.00275665080905596	0.00666118002033084
CHI3L1	1162.09	10.7141	1.5132	7.08043	1.43706213202331e-12	1.06198191076293e-11
TRIM55	267.018	10.7002	1.45678	7.34509	2.0562696108779e-13	1.62955439327674e-12
HSPB3	113.979	10.6645	1.07102	9.95731	2.34310920006569e-23	3.97421163718543e-22
HOPX	185.073	10.6403	1.15018	9.25093	2.22546043112567e-20	3.08233307358087e-19
OAS1	551.776	10.6214	1.25136	8.48784	2.10516075951114e-17	2.32570702966396e-16
KIDINS220	138.336	10.6152	1.33279	7.96469	1.65635319394591e-15	1.56495997600575e-14
FGB	87.7871	10.6004	2.4623	4.30507	1.66933515507588e-05	5.69417213073563e-05
HP	434.091	10.5673	1.12066	9.42956	4.11818888573801e-21	5.99006529512993e-20
PDE7B	205.405	10.5625	1.17592	8.98234	2.65076604429092e-19	3.37493203920735e-18
HOXB7	87.6464	10.5603	3.07295	3.43655	0.00058917617341727	0.00160343457634369
XAF1	103.23	10.4845	1.55632	6.73673	1.619905248102e-11	1.08742208906139e-10
CD68	109.988	10.4523	1.11982	9.33391	1.02038073642437e-20	1.44152446783136e-19
MEDAG	543.394	10.4512	1.23166	8.48548	2.1483790854711e-17	2.36946857277839e-16
GBP2	872.591	10.4237	1.29986	8.01916	1.06471378663092e-15	1.02413099173786e-14
HOTAIRM1	112.979	10.3779	1.05703	9.81803	9.41687265898726e-23	1.53767310054664e-21
MMP13	121.421	10.2944	1.24986	8.23648	1.77352547463991e-16	1.81959466838511e-15
CASP1	137.541	10.2366	1.1549	8.86365	7.74355500879107e-19	9.50297171035262e-18
YPEL4	121.478	10.2033	1.25993	8.09829	5.57354368219798e-16	5.49519621973186e-15
BDKRB2	228.416	10.1594	1.26574	8.02647	1.0032107214561e-15	9.66387102110372e-15
TMEM156	65.8022	10.1538	1.43734	7.06432	1.61400164868116e-12	1.18739673362662e-11
FAM69C	71.4144	10.1515	1.53875	6.59723	4.18910298494504e-11	2.69813825915953e-10
MIR155HG	109.036	10.1509	1.41578	7.16981	7.51021294663178e-13	5.66687545808445e-12
LINC01158	107.026	10.1312	1.0992	9.21685	3.0596260289995e-20	4.1934749238909e-19
PRDM1	127.851	10.0907	2.00927	5.02205	5.11232757646504e-07	2.11544959488872e-06
PCED1B	88.2673	10.0885	1.65706	6.0882	1.14186046717505e-09	6.32694066560391e-09
POSTN	23687.3	10.0787	0.648761	15.5353	2.00289146295129e-54	1.57899951373228e-52
HOXA1	82.1121	10.047	1.09927	9.13969	6.26342664881237e-20	8.38626873786977e-19
MIR99AHG	88.8992	10.0206	1.10577	9.0621	1.27967526144467e-19	1.6702728296565e-18
HOXC9	56.7802	10.0174	3.45374	2.90044	0.00372634323375436	0.00874003317792036
ABCC9	75.3544	9.99822	1.73692	5.75628	8.59859254900372e-09	4.33426241811546e-08
RP9P	70.0588	9.99661	1.1051	9.04592	1.48410745010071e-19	1.93071113756005e-18
GRIA1	712.8	9.97514	1.05567	9.44913	3.41666683020437e-21	4.99918979632502e-20
PAX8	242.117	9.9589	0.999702	9.96187	2.23811455227838e-23	3.80267238886678e-22
F2RL2	1067.23	9.95258	0.675149	14.7413	3.49905421469747e-49	2.2911249009127e-47
CXCL10	56.8164	9.95114	1.47301	6.75565	1.42196644672307e-11	9.59450075264118e-11
TNFSF10	202.953	9.94372	1.44612	6.87616	6.14879619955203e-12	4.28979201051225e-11
CCL5	58.7434	9.94278	1.65117	6.02167	1.72629097318816e-09	9.41956500292511e-09
CSF2	68.9773	9.94269	1.31737	7.54737	4.44131503391232e-14	3.70592201538433e-13
SUCNR1	57.7919	9.94137	1.73873	5.7176	1.08038199808338e-08	5.39342674777745e-08
HOXA9	53.1377	9.9218	2.34696	4.22751	2.36292988128218e-05	7.88403335537338e-05
SFRP4	226.217	9.91321	1.25251	7.91466	2.47926593939681e-15	2.30816496927594e-14
HSF4	85.3461	9.90191	1.16533	8.49712	1.94359851510139e-17	2.15689094223724e-16
CDKN2C	271.861	9.89681	1.03914	9.52408	1.66515053161306e-21	2.48813129852629e-20
EMP1	5279.48	9.85992	1.74448	5.65206	1.58536615445483e-08	7.79590357738277e-08
APOL1	244.249	9.85904	1.03864	9.49227	2.26052394730925e-21	3.35486946366853e-20
HHAT	74.6207	9.85177	3.22989	3.05019	0.00228698605515239	0.00561322642104589
SP100	2105.27	9.82859	0.469553	20.9318	2.74821095745519e-97	7.52284580006727e-95
KLF2	631.009	9.81537	0.980812	10.0074	1.41439461210296e-23	2.42824942595273e-22
PTCHD4	112.343	9.80666	2.14674	4.56816	4.92018012007735e-06	1.80513458649673e-05
HOXB3	285.176	9.8057	2.0366	4.81474	1.4739115062905e-06	5.77865961358256e-06
CSNK1A1P1	79.7938	9.75627	1.22639	7.95526	1.78754383896675e-15	1.68165639724084e-14
ECM1	2210.41	9.71718	0.560052	17.3505	1.95571748189027e-67	2.53587077964311e-65
KIAA1468	47.6331	9.69949	3.67861	2.63672	0.00837107670342101	0.0182586930885043
IGFBP1	382.927	9.68958	1.37738	7.03479	1.99560805110875e-12	1.45510318458388e-11
YPEL1	43.694	9.63944	3.67864	2.62038	0.00878308643297294	0.0190603226720396
RGS4	2783.18	9.61643	0.524679	18.3282	4.92711526799615e-75	7.41286372648367e-73
IFIT2	482.038	9.61279	0.86861	11.0669	1.8164501454657e-28	4.24175544040089e-27
MICAL2	448.217	9.6061	1.44474	6.64903	2.95022927570596e-11	1.93433362591113e-10
FAM196B	50.4515	9.56502	2.94411	3.24887	0.00115866195025941	0.00299332394516487
AADAC	41.6973	9.55872	1.79707	5.31906	1.04306240112694e-07	4.66478712589308e-07
RPE65	62.7064	9.55231	1.58963	6.00912	1.8653047361164e-09	1.01443959834763e-08
ABCC3	853.902	9.53628	1.12074	8.50894	1.75529046790207e-17	1.95562576777173e-16
MAP3K7CL	198.948	9.52802	1.00958	9.43764	3.81279366651221e-21	5.55816200985866e-20
KRTAP2-3	101.533	9.46721	1.15959	8.16426	3.23398717585824e-16	3.25529383294127e-15
NR2F2-AS1	53.2439	9.45819	1.11554	8.47857	2.27976920482383e-17	2.50736446751523e-16
B3GALT2	43.0218	9.43016	1.19514	7.89041	3.0120182370135e-15	2.77920727683985e-14
TGM2	17494.1	9.39592	2.14759	4.37511	1.2137377874013e-05	4.21525252015723e-05
LOC100506476	47.4194	9.3847	1.98532	4.72705	2.27801634098887e-06	8.71456212433029e-06
LINC00460	42.979	9.37876	1.18023	7.94653	1.91807942647945e-15	1.80273855109602e-14
DDX42	49.7243	9.37598	2.13196	4.39782	1.09342235716306e-05	3.82435869340316e-05
LINC01615	44.4607	9.36891	1.26386	7.41293	1.2354077031565e-13	9.98304650328471e-13
MMP7	44.9021	9.36625	1.66505	5.62521	1.85281719236313e-08	9.04786274635404e-08
AHNAK2	3570.55	9.36015	2.41455	3.87656	0.000105944918269052	0.000322581244270779
KLHDC7B	82.5219	9.33997	1.28483	7.2694	3.6109820712116e-13	2.80744953220945e-12
IL13RA2	85.3885	9.33234	1.18933	7.84675	4.2695879398664e-15	3.88860021750586e-14
COPZ2	348.236	9.32593	0.908635	10.2637	1.02726366216805e-24	1.88689091497391e-23
FENDRR	58.3269	9.32043	1.26842	7.34805	2.0111839844898e-13	1.59510765192392e-12
CDKN2B-AS1	52.1998	9.31261	1.04843	8.88239	6.54370443610263e-19	8.0757589687631e-18
MILR1	66.1672	9.30608	1.06756	8.71715	2.85294352459139e-18	3.38931066462759e-17
UBA7	215.084	9.28108	1.05681	8.78221	1.60297685699864e-18	1.93111680162507e-17
LINC00704	50.0156	9.27506	1.36042	6.81781	9.24377338164808e-12	6.35457026783753e-11
TGFB2-OT1	5149.91	9.26806	0.652606	14.2016	8.95416134110159e-46	5.08580881474845e-44
WISP1	100.886	9.25762	1.14138	8.11092	5.02383241637455e-16	4.97811528880473e-15
VCAM1	5085.26	9.25418	0.399004	23.1932	5.33318731583988e-119	2.44446020483461e-116
LOC101926963	41.9937	9.23418	1.15736	7.97864	1.47950249239747e-15	1.40731248178869e-14
MMP3	83.0495	9.22816	1.50354	6.13763	8.376219566152e-10	4.71138445859845e-09
HOXB5	41.6782	9.20402	2.06254	4.46247	8.10191397124312e-06	2.88857855389346e-05
KCNJ16	33.227	9.20334	1.22479	7.51421	5.72557191772359e-14	4.72947598182792e-13
SCRG1	136.523	9.19899	1.37729	6.67903	2.40522938504657e-11	1.5912945938195e-10
GREM1	21270.6	9.17322	0.450208	20.3755	2.75920978380098e-92	6.88370450999158e-90
CSGALNACT1	33.0073	9.16762	2.49716	3.67121	0.000241401727268829	0.000699263175006076
CTSS	112.274	9.15476	1.21771	7.51799	5.56245669520984e-14	4.59859307910616e-13
ALOX5AP	42.0495	9.15461	1.14747	7.9781	1.48603153261776e-15	1.41149645390363e-14
IL33	357.872	9.15266	1.46608	6.24295	4.29390199148886e-10	2.47959315412405e-09
DDO	49.9625	9.10601	1.24184	7.33268	2.25596823108932e-13	1.78207927320799e-12
CFHR1	58.1153	9.09421	1.38103	6.58511	4.54545263984522e-11	2.91809618936347e-10
GDF6	5146.01	9.08314	0.574994	15.7969	3.26577881229122e-56	2.72734044963761e-54
LIMS3L	120.994	9.06672	1.06789	8.4903	2.06097481400231e-17	2.2807272660961e-16
BAALC-AS2	37.2927	9.06357	1.34439	6.74178	1.56460800668668e-11	1.05173462495866e-10
C21orf62	157.763	9.03215	1.17917	7.65978	1.86256352628018e-14	1.6086443707036e-13
KRT4	31.5275	8.99629	1.68826	5.32873	9.88994451476976e-08	4.43203538975892e-07
CYP2E1	484.894	8.99319	0.854562	10.5237	6.71551616811777e-26	1.3491958018087e-24
SAMD9	674.507	8.98536	1.02103	8.80027	1.36488826943133e-18	1.64933065004428e-17
VWA3A	181.506	8.98275	1.30703	6.87263	6.30270860075162e-12	4.39250649972467e-11
PDE1C	39.7894	8.97577	1.0491	8.55572	1.1713548339685e-17	1.32451132660271e-16
SH2B2	38.3294	8.97307	3.40733	2.63346	0.00845192813870448	0.0184146641262134
FBXL8	60.3214	8.95315	1.04959	8.5301	1.46223062982094e-17	1.63837995924622e-16
DNAJC22	46.7543	8.94462	3.27166	2.73397	0.00625755152189343	0.0140259391498917
FOXF1	686.416	8.9023	0.565788	15.7343	8.79845424319736e-56	7.25559559327099e-54
EN2	29.6738	8.89974	2.00652	4.43542	9.18934187811443e-06	3.24865899687457e-05
TLR4	559.527	8.89493	0.535193	16.6201	4.98880287224736e-62	5.40243493456721e-60
ADCYAP1	31.487	8.88897	1.64097	5.41689	6.06451015072516e-08	2.78679017394829e-07
KRT75	79.5849	8.86186	2.11117	4.19761	2.69745988021598e-05	8.92167088088215e-05
GBP5	113.089	8.85769	1.24958	7.08855	1.35520220804532e-12	1.0029921261121e-11
CARNS1	29.1913	8.85746	2.18472	4.05428	5.02897848379806e-05	0.000160071280583294
KCNA4	36.5065	8.84774	1.2104	7.30979	2.67567278598509e-13	2.10098943980001e-12
C9orf50	40.9558	8.84296	1.0896	8.1158	4.82614602689737e-16	4.78945176455792e-15
TREM1	31.4699	8.84081	1.2303	7.18588	6.67759470836255e-13	5.06382124305954e-12
MBNL2	233.773	8.82987	0.822502	10.7354	6.94395438891528e-27	1.47001500591978e-25
ANGPTL4	18263.8	8.82019	0.329574	26.7624	8.86141633641901e-158	9.70275858747123e-155
LOC100507065	50.2619	8.81653	1.12769	7.81819	5.35894611230565e-15	4.83384297150719e-14
IGFBP7-AS1	60.9755	8.8052	1.07046	8.2256	1.94211715080484e-16	1.98430206973627e-15
USP40	24.4599	8.80233	3.67908	2.39254	0.0167323147626195	0.0340292221294468
RAPGEF2	27.3836	8.78968	3.67909	2.38909	0.0168900125557917	0.0343039218324503
OLR1	25.2967	8.7863	2.20554	3.98374	6.78397788026428e-05	0.000212365660803889
ADAM12	4820.11	8.78483	1.01012	8.69679	3.41397551922641e-18	4.03877812175471e-17
CFAP206	30.9639	8.77454	1.13971	7.69894	1.37197355690018e-14	1.19884748714022e-13
SERPINA9	24.1041	8.75775	1.2581	6.96112	3.37588296941346e-12	2.41157221617143e-11
HOXD8	24.1538	8.75575	1.95952	4.46831	7.88414857435161e-06	2.8160326975697e-05
CMAHP	46.3671	8.73408	1.20228	7.2646	3.74130518679825e-13	2.90647946104087e-12
CACNA2D1	720.422	8.73263	1.7801	4.90568	9.31029720293011e-07	3.73948741741491e-06
C1orf186	23.5712	8.73154	1.85627	4.70381	2.55347299898252e-06	9.70053957921097e-06
IGFN1	130.629	8.69835	1.39048	6.25564	3.95887578448111e-10	2.29892406706948e-09
LRRTM2	43.7742	8.69255	1.15106	7.55176	4.29423294860902e-14	3.58623038915827e-13
HOXA7	62.2539	8.66744	2.95544	2.93271	0.00336018463544535	0.00795601621576074
LINC00461	1294.1	8.66036	1.40276	6.17381	6.66643478677755e-10	3.78751119090801e-09
RIN2	211.518	8.64456	2.23653	3.86517	0.000111011789087444	0.00033717542782007
SENCR	105.918	8.63038	0.950303	9.08171	1.06885476543092e-19	1.40440390479187e-18
ADRA1B	369.761	8.62566	0.825857	10.4445	1.55277043694739e-25	3.0542467606583e-24
TNFSF18	25.0096	8.62031	1.69141	5.09654	3.45922154084921e-07	1.46022268898259e-06
LINC01119	49.1703	8.58713	1.93951	4.42749	9.53381816822173e-06	3.36500756227583e-05
P4HA3	741.569	8.56701	0.907198	9.44337	3.6096638736208e-21	5.27374835323887e-20
CALY	26.1796	8.55827	2.02587	4.2245	2.39473289571976e-05	7.98473873147366e-05
ABCA10	29.9835	8.55362	1.30592	6.54988	5.75848154520363e-11	3.66345748142087e-10
TBX2-AS1	46.0642	8.52217	1.27999	6.65797	2.77639044776568e-11	1.82521278635803e-10
LOC101929532	38.1652	8.51294	1.42064	5.99234	2.06841529165052e-09	1.11899155280629e-08
HOXA5	31.8043	8.5103	1.61412	5.27241	1.34641700890778e-07	5.95791037911169e-07
CXCL11	20.9157	8.49796	1.44928	5.86355	4.53066255840387e-09	2.34924568175696e-08
LOC344967	47.23	8.49337	2.26362	3.75212	0.00017534696981405	0.000516888038896964
SGK2	26.3775	8.49309	1.08722	7.81176	5.63964137928255e-15	5.0731032379863e-14
SLC30A4	46.1653	8.48632	1.04003	8.15971	3.35829708814742e-16	3.37353095363392e-15
CNTNAP3P2	51.9221	8.47064	1.08659	7.7956	6.4100741416844e-15	5.75039377598807e-14
PDZK1IP1	33.7109	8.44643	1.17171	7.20864	5.65128723044705e-13	4.31041873161304e-12
ZCCHC5	28.1484	8.42586	1.40194	6.01016	1.85344867588921e-09	1.00854831455274e-08
CLEC2B	30.4087	8.42183	1.29879	6.48434	8.91202341604322e-11	5.56902566603665e-10
P2RX6	259.149	8.39229	1.16633	7.19548	6.22422768792586e-13	4.73459295643886e-12
LINC00928	25.1034	8.3847	1.32087	6.34788	2.18304046531377e-10	1.30935923709279e-09
HOXC5	18.0454	8.36362	2.47843	3.37456	0.000739346105740772	0.00197636951011052
SYNC	494.075	8.35193	0.511359	16.3328	5.76814517680497e-60	5.65593896963428e-58
LOC145845	22.8342	8.33302	3.21585	2.59124	0.00956317357179756	0.0205787299843387
TMEM40	17.8638	8.32413	1.67129	4.98067	6.33645537464143e-07	2.59528676182061e-06
CARD16	19.8999	8.30106	1.32202	6.2791	3.40548399759586e-10	1.9952046405653e-09
RRAD	359.087	8.2936	0.606938	13.6646	1.65100838822559e-42	7.87886787494869e-41
TBX2	36.5976	8.28247	1.08348	7.64429	2.10101606662379e-14	1.80431048614763e-13
PTPN22	24.7906	8.27633	1.35876	6.09107	1.1215968123505e-09	6.21990758993134e-09
LOC79160	53.3994	8.27178	1.0566	7.82865	4.93138639435287e-15	4.45838047918811e-14
VAX2	22.0401	8.24785	1.07915	7.64291	2.12368481093717e-14	1.82298362102616e-13
LOC100288152	17.9344	8.23883	3.67956	2.23908	0.0251506398176539	0.0488753658219424
KCTD4	65.9705	8.23561	1.09802	7.50044	6.36026972246626e-14	5.24276687411491e-13
PTGDS	1180.74	8.2322	0.844223	9.75122	1.82255598965047e-22	2.90386063055951e-21
CCL2	14845.8	8.23197	0.41142	20.0087	4.62736968229877e-89	1.06047475660961e-86
TM4SF1	1812.88	8.22822	0.671363	12.256	1.56028052505886e-34	4.92813603660017e-33
POU3F3	1381.66	8.20641	0.548227	14.969	1.17072495822068e-50	8.09607656195487e-49
IFI16	2104.2	8.19987	0.843902	9.71661	2.56161177033205e-22	4.04541717800275e-21
DPF3	891.397	8.19658	0.922704	8.88321	6.49580055414634e-19	8.02166247629513e-18
MIR137HG	20.3025	8.1965	1.13068	7.2492	4.19240853403765e-13	3.23905056046053e-12
AMTN	16.1223	8.19258	3.03108	2.70286	0.00687458047945368	0.0152838247794193
ANXA10	29.336	8.19205	1.92981	4.24501	2.18585964087015e-05	7.32298277441947e-05
CCDC190	26.4395	8.19201	1.18885	6.89073	5.5507473856217e-12	3.88769297168508e-11
LPAR2	15.9894	8.18916	3.29781	2.48321	0.0130204755920773	0.0271843806614674
GPR183	20.4795	8.18662	1.23717	6.6172	3.66068412913738e-11	2.37721329493142e-10
SDHAF3	83.0153	8.17953	2.59442	3.15273	0.00161750345210974	0.00407508315705367
LCNL1	25.8704	8.17424	2.10887	3.87613	0.000106131567304421	0.000323049738996576
HIC1	485.686	8.16418	0.631737	12.9234	3.32241308545158e-38	1.26902014537142e-36
P3H2-AS1	22.234	8.16071	1.98332	4.11468	3.8772156129413e-05	0.000125333840438675
MRC2	44818.3	8.16041	0.772281	10.5666	4.25462679587049e-26	8.65370892877311e-25
HABP2	16.417	8.12703	1.29784	6.26198	3.80114824820124e-10	2.21189344032472e-09
FILIP1L	1655.92	8.11723	1.1102	7.3115	2.64166832383718e-13	2.07677068187104e-12
MLC1	1443.06	8.10143	0.818563	9.89714	4.28347092048176e-23	7.10033039291632e-22
ACTBL2	19.3059	8.08871	1.12434	7.19419	6.2833139005583e-13	4.77585166471668e-12
PAPPA	10705.2	8.08807	0.232659	34.7636	8.64673053562779e-265	5.68061373755627e-261
C5orf46	27.4813	8.08537	1.33788	6.04344	1.50862856607615e-09	8.2777172630275e-09
KLHL15	245.477	8.07465	0.65676	12.2947	9.67540933801497e-35	3.09064250636851e-33
PLN	15.83	8.04907	1.21407	6.6298	3.36149157487629e-11	2.18941300228806e-10
HPR	30.0279	8.04738	1.37061	5.87139	4.32167870396268e-09	2.2467941328515e-08
PTHLH	144.998	8.03126	0.84785	9.4725	2.73214978677448e-21	4.0245097270208e-20
ERAP2	787.167	8.00903	0.513751	15.5893	8.60482135413807e-55	6.8660900432675e-53
KCNJ15	38.1339	7.98969	1.07516	7.43118	1.07631942664589e-13	8.73329748034743e-13
GUCY1A3	65.5991	7.98956	1.04115	7.67377	1.67011629355317e-14	1.44941972829765e-13
PDK4	179.449	7.97371	0.983205	8.10992	5.06531254176694e-16	5.01417603644825e-15
TG	16.1956	7.97106	1.18442	6.72991	1.69772898476359e-11	1.1373399238853e-10
C14orf105	15.1053	7.95488	1.39022	5.72203	1.05256515312446e-08	5.26389408853846e-08
ADGRF5	78.0882	7.9451	0.948761	8.37418	5.56087435675308e-17	5.94356142609796e-16
LINC00473	17.2419	7.91194	1.70353	4.64445	3.40991527548045e-06	1.27549857970097e-05
KLRC4-KLRK1	13.6536	7.91135	1.91345	4.13461	3.55562368137296e-05	0.000115716293157496
RERGL	15.6444	7.88402	1.77406	4.44405	8.82796691478732e-06	3.12932373963207e-05
LOC101927482	16.9939	7.87578	1.14785	6.86133	6.82208105011027e-12	4.73438012030364e-11
LOC100130417	18.9133	7.86945	1.51868	5.18177	2.19787665246698e-07	9.49330505007052e-07
LINC00601	21.1371	7.84281	1.06447	7.3678	1.7346041734301e-13	1.38186393104825e-12
LINC01561	45.7474	7.83843	1.04156	7.52566	5.24546152556586e-14	4.34016797680006e-13
ITGB6	14.0289	7.83695	1.19587	6.55335	5.6260351764487e-11	3.58266647149038e-10
NUPR1	1027.75	7.82714	0.603011	12.9801	1.58665612373665e-38	6.18011967247544e-37
TBC1D5	665.863	7.82678	1.8349	4.26551	1.99450305724172e-05	6.72304784593415e-05
ECM2	40.9178	7.80651	1.22296	6.38329	1.73322056255482e-10	1.04785411249672e-09
SYNE3	47.5698	7.80547	1.11671	6.98967	2.75524271100225e-12	1.98186418215852e-11
CLCA2	14.3507	7.8015	2.35535	3.31225	0.000925495621959565	0.00243078267766539
SERPINE1	107626	7.79885	0.724538	10.7639	5.09712130618126e-27	1.09076182218813e-25
MYPN	149.246	7.7854	1.52171	5.1162	3.11748681171716e-07	1.32302390187768e-06
NT5E	6897.13	7.77688	0.343796	22.6206	2.71820243374289e-113	1.07146103533277e-110
CDKN2A	797.285	7.77247	0.600301	12.9476	2.42322186928485e-38	9.34623871266831e-37
LINC01614	108.521	7.77094	1.33577	5.81755	5.97155120987719e-09	3.06174044733271e-08
KRTAP1-5	17.8998	7.77014	1.07548	7.2248	5.01831598113127e-13	3.83802831478915e-12
LOC100507600	23.8369	7.76942	1.60421	4.84314	1.27806231837907e-06	5.05201167928861e-06
DNAJC27-AS1	29.3063	7.76215	1.13298	6.85112	7.32752704137951e-12	5.07621196690857e-11
NGF	328.017	7.76199	1.48864	5.21416	1.84655056226307e-07	8.05526007783152e-07
ARL14	13.0076	7.75028	1.53263	5.05683	4.26274978102636e-07	1.78147869877542e-06
TCEA3	18.8105	7.74556	1.19337	6.49051	8.55462701373881e-11	5.35248075599296e-10
LINC01605	70.1059	7.74295	1.20817	6.40883	1.46641301936195e-10	8.9312528425849e-10
KY	17.0544	7.73724	1.55267	4.98318	6.25478747866103e-07	2.56236970311641e-06
CARMN	28.0866	7.69893	1.11309	6.91674	4.62139232950285e-12	3.25761879192316e-11
IFI27	2209.47	7.69869	0.564953	13.6271	2.7617047217135e-42	1.29905580812056e-40
ZDHHC8P1	18.7747	7.69429	2.63687	2.91797	0.00352320227010227	0.0083030962024926
ADGRF4	23.9888	7.68078	1.29794	5.91769	3.26490111195909e-09	1.71731881546842e-08
FGL2	13.5243	7.67539	1.4273	5.37757	7.54996401768422e-08	3.42625468166102e-07
DBH-AS1	11.1357	7.66726	3.31223	2.31483	0.0206222483412235	0.0409762972635521
ADAMTS6	102.547	7.66359	1.46952	5.21504	1.83778910600841e-07	8.01881458718613e-07
XIRP1	11.1656	7.65206	2.14859	3.56144	0.000368825768828794	0.00103667813431927
LINC01444	11.4003	7.65149	1.27696	5.99194	2.07350870691548e-09	1.12086623984084e-08
DUSP5P1	104.768	7.63626	0.730183	10.458	1.34657489398866e-25	2.65928302461147e-24
TFAP2A-AS1	18.791	7.60445	1.47764	5.14636	2.65593476126499e-07	1.13573048838732e-06
CXCL1	5101.14	7.59618	0.582612	13.0381	7.42414994775202e-39	2.92645142640489e-37
ACTA2-AS1	288.341	7.57602	0.652885	11.6039	3.93664961483555e-31	1.04847874674046e-29
TNFRSF6B	503.762	7.57383	1.54402	4.90526	9.33057763192564e-07	3.74686948956036e-06
FBXO32	4358.72	7.5716	0.581818	13.0137	1.02260955528095e-38	4.00688105865453e-37
ZNF703	6224.96	7.57086	0.21653	34.9646	7.77956863008784e-268	7.66637590652006e-264
LINC01279	1672.72	7.56401	0.412178	18.3513	3.22156867728327e-75	4.92200752407565e-73
ODF3L1	16.4331	7.56235	1.17235	6.45058	1.1142049143181e-10	6.88828878804748e-10
NEURL3	23.6665	7.5586	1.20317	6.28222	3.33766139953023e-10	1.95837953329388e-09
PPARG	281.497	7.55456	0.746321	10.1224	4.39483935050564e-24	7.80341340172214e-23
SCN3A	88.7963	7.54728	0.883647	8.54106	1.32993398430102e-17	1.49866603182326e-16
MAB21L2	219.989	7.5467	1.17215	6.43833	1.20794068822609e-10	7.43049407748065e-10
KRTAP2-4	14.9995	7.54355	1.19815	6.296	3.05419050479319e-10	1.80116818249458e-09
PLPP4	403.007	7.53124	1.0788	6.98112	2.92837731969543e-12	2.10409728741805e-11
PTX3	5788.38	7.52295	0.414699	18.1408	1.51926580846149e-73	2.20170660433585e-71
LINC01354	12.3607	7.51724	1.38937	5.41053	6.28385379608887e-08	2.88220792336783e-07
C10orf107	16.8221	7.50671	1.09235	6.87207	6.32753500880226e-12	4.40824982285202e-11
ACTA2	18477.4	7.50636	0.362665	20.6978	3.62824897782189e-95	9.53455454718555e-93
GALNT5	1592.95	7.50155	0.41286	18.1697	8.96662956754403e-74	1.30906149738315e-71
TRADD	552.244	7.49885	1.12245	6.68079	2.37653095476596e-11	1.57336407751033e-10
PRR34-AS1	46.605	7.49759	1.27977	5.85856	4.66903017234911e-09	2.41781176213423e-08
SAA2	71.3502	7.48919	1.46982	5.09531	3.4817770486404e-07	1.46880016805765e-06
THBD	3280.64	7.47588	0.612576	12.204	2.95891340114766e-34	9.27141879542437e-33
DPYD	517.095	7.46976	0.529742	14.1007	3.75792272444749e-45	2.05735830489266e-43
BCL2A1	21.2319	7.45064	1.16408	6.40045	1.54920520399097e-10	9.41803990297906e-10
EPGN	12.7393	7.44244	1.45469	5.11617	3.11809123964778e-07	1.32302390187768e-06
GDF5	633.347	7.44174	0.496602	14.9853	9.15828676371916e-51	6.37811568290251e-49
CP	7563.88	7.43158	0.452673	16.4171	1.44281057367759e-60	1.45083436717406e-58
GIPR	204.487	7.42747	1.55152	4.78724	1.69091718790468e-06	6.57452887283753e-06
KRT81	66.8818	7.426	1.49888	4.95437	7.2565299858846e-07	2.95310653503612e-06
CDK15	90.9072	7.42371	0.821492	9.03686	1.6123490051819e-19	2.09202018058789e-18
ATP6V1B1-AS1	10.9483	7.41742	1.11672	6.64214	3.09162900243566e-11	2.02233375403267e-10
IGFBP5	61158.5	7.38981	0.543867	13.5875	4.74916440545098e-42	2.19721317528247e-40
PNOC	42.3222	7.38657	1.33924	5.51548	3.47833658381449e-08	1.64241820149496e-07
TBX18	104.028	7.38373	1.06189	6.95341	3.56551988917227e-12	2.53875836328383e-11
AFF3	16.9472	7.37607	1.85582	3.97457	7.05074806380661e-05	0.000220192035477047
LINC01176	13.2931	7.37415	1.17463	6.27784	3.43310152246189e-10	2.00959304740723e-09
SIX1	2366.8	7.36901	0.291912	25.244	1.31969563033128e-140	1.00038004531535e-137
LINC01508	70.8151	7.35074	1.0537	6.97613	3.03423482547231e-12	2.17460851546304e-11
LINC00882	13.3894	7.34698	1.13927	6.44885	1.12701395994744e-10	6.96310913373171e-10
CHI3L2	63.1847	7.33948	1.09377	6.71024	1.94298535021737e-11	1.29635403748931e-10
PAX3	146.156	7.33764	1.51877	4.8313	1.35647055429766e-06	5.3398669057854e-06
FOXC2-AS1	13.0241	7.32707	1.32964	5.51056	3.57693431832322e-08	1.68695378032621e-07
LOC100131315	11.869	7.32015	1.36242	5.3729	7.74799061970455e-08	3.50965633472206e-07
C7orf69	11.2134	7.31237	2.13207	3.42971	0.000604225680478466	0.00164144506361821
BBOX1	41.8311	7.30805	1.08286	6.74887	1.48996553885525e-11	1.00327061172867e-10
C1orf228	20.5603	7.30297	3.07956	2.37144	0.0177190889906149	0.0357934388717314
FOXC2	440.793	7.30087	0.678919	10.7537	5.69466764883991e-27	1.21599355028154e-25
LINC00880	22.5511	7.29362	1.13249	6.44032	1.19221433240723e-10	7.34292258669192e-10
IGFL2	18.1215	7.28793	1.43209	5.08901	3.59932272338663e-07	1.51579169989801e-06
C17orf82	12.2804	7.27162	1.24438	5.84357	5.10934444810509e-09	2.63543757465855e-08
SERPINA1	212.371	7.26425	0.961375	7.5561	4.15329879007281e-14	3.47589663921635e-13
APBB1IP	78.1999	7.25199	1.05619	6.86621	6.59311476676761e-12	4.58355199076623e-11
SLC14A1	316.584	7.25108	0.954375	7.59772	3.0138492567642e-14	2.55593610161642e-13
TRIM16L	2433.88	7.24854	0.482864	15.0115	6.16984278880641e-51	4.32745307916674e-49
RFX4	386.338	7.23728	1.23724	5.84955	4.929139138465e-09	2.54848906820584e-08
HOXD-AS2	8.24033	7.2329	2.07034	3.49358	0.000476595487848782	0.00131945785503746
PGM5	40.3432	7.2279	1.17975	6.12666	8.97417972712297e-10	5.02763241165056e-09
C7	27.1455	7.20345	1.38895	5.18626	2.14556569767263e-07	9.28771235129143e-07
ZFPM2-AS1	15.8962	7.20294	1.1721	6.14534	7.97944455009765e-10	4.50105531304735e-09
RBMS3-AS3	11.9678	7.18192	1.12362	6.39176	1.63991059966741e-10	9.94684207370469e-10
CHL1	705.88	7.17631	0.697045	10.2953	7.39611420455584e-25	1.38039786796961e-23
FLJ31356	13.7055	7.17458	1.22201	5.87112	4.32865424255562e-09	2.24982717475023e-08
MLIP	8.31735	7.16765	1.47854	4.84779	1.24842502864142e-06	4.93981306755548e-06
TGM5	14.4346	7.16267	2.11513	3.38639	0.000708182701531753	0.00189847291410355
CCL7	12.5527	7.15169	1.47798	4.83882	1.30613034566474e-06	5.15365825479606e-06
LINC01159	23.4715	7.14951	1.23331	5.79699	6.75158417271369e-09	3.43842306098227e-08
ANKRD1	2424.12	7.14593	1.44075	4.95986	7.05437856063608e-07	2.87677937205828e-06
C10orf126	8.98166	7.13891	1.36312	5.2372	1.63033337934332e-07	7.15003128025755e-07
MMP28	22.1973	7.13053	1.13832	6.26407	3.75068461287482e-10	2.18640174608547e-09
TGFB2	4426.79	7.12939	0.32121	22.1954	3.80054656975646e-109	1.38712911746908e-106
OAS2	334.665	7.12578	0.893689	7.97345	1.54303079065518e-15	1.46279912712953e-14
LAMA4	8876.15	7.12562	0.418506	17.0263	5.23950236034188e-65	6.41399701987441e-63
PRPH	384.312	7.11946	1.24151	5.73453	9.77837416349295e-09	4.90636396100516e-08
TPPP3	750.678	7.1168	0.460102	15.4679	5.7146064937391e-54	4.43421966083086e-52
CLIC3	13.1477	7.11188	1.88131	3.78029	0.00015664727768934	0.000465617054558925
CDKN2B	1130.56	7.10882	0.537733	13.22	6.72911336869445e-40	2.78622049125208e-38
TNIP3	11.6671	7.10398	1.98375	3.58108	0.000342173018299497	0.000968114846061553
MYO7B	18.9187	7.08823	1.44122	4.9182	8.73436673308323e-07	3.51676473835214e-06
IFI44	10.5522	7.08749	2.96724	2.38858	0.0169135753204729	0.0343344568833903
LUCAT1	8.76669	7.08678	1.47381	4.80849	1.52074443069006e-06	5.95161874195203e-06
ATP6V1B1	41.8454	7.08142	1.13571	6.23523	4.51101121509292e-10	2.59811572291836e-09
HOXB2	1391.44	7.07771	1.85928	3.80669	0.000140840281826701	0.000421665063728157
KYNU	174.675	7.07124	0.713198	9.91483	3.58857183190209e-23	5.98875209440798e-22
RGCC	58.5614	7.06705	0.950579	7.43447	1.04987419608185e-13	8.5327713528153e-13
HOXB-AS3	14.1162	7.06275	1.84408	3.82996	0.000128163360705918	0.000385703416728194
ABCA13	86.4342	7.06207	0.642624	10.9894	4.29657416499034e-28	9.78973181708607e-27
TMEM120B	514.815	7.0603	1.76308	4.00452	6.21432299961604e-05	0.000195589415521291
FAM181A	28.9702	7.05855	1.2134	5.81718	5.98472107199288e-09	3.06769486626548e-08
NIM1K	78.311	7.05243	0.850801	8.28916	1.14049998833947e-16	1.18994781737335e-15
HSPA6	104.688	7.04683	1.05666	6.66895	2.57638781892799e-11	1.69882996063071e-10
CD44	34574.1	7.03468	0.423194	16.6228	4.76300379041801e-62	5.18641114394191e-60
FLI1	880.855	7.02739	0.569147	12.3472	5.0420189615689e-35	1.64253143328201e-33
ATP6V0D2	8.69616	7.0203	1.65014	4.25436	2.09649155315112e-05	7.04393999677046e-05
NPAS2	1418.74	7.01831	1.66258	4.22135	2.42848610481294e-05	8.09180602531837e-05
GDF10	939.14	7.01501	0.893059	7.85503	3.99666110959481e-15	3.64676823189833e-14
LOC100506725	11.0598	7.01124	1.44381	4.85607	1.19740147610481e-06	4.74745236221075e-06
CRH	20.3393	7.00199	1.73948	4.02534	5.68926063621154e-05	0.000179925606352846
LOC102467080	8.85576	6.99866	1.43689	4.8707	1.11201858394895e-06	4.42763116586867e-06
CADPS	257.372	6.98973	1.38292	5.05432	4.31927708425534e-07	1.8031906810758e-06
LINC00907	12.0888	6.98915	2.1576	3.23931	0.00119818282055142	0.00308813720547246
SAA2-SAA4	8.04164	6.98178	1.59193	4.38572	1.15600788997521e-05	4.02895835606037e-05
HKDC1	143.402	6.98159	0.966994	7.21989	5.20307415602956e-13	3.97316499578406e-12
ARMC3	77.4493	6.96299	1.0273	6.77796	1.21885581119992e-11	8.26649318063979e-11
SNAP25-AS1	16.3376	6.95248	1.1561	6.01373	1.81301814173772e-09	9.87638876603337e-09
BAALC	2391.6	6.94882	0.392719	17.6941	4.65322875044312e-70	6.41332066031353e-68
LINC01102	24.6672	6.94079	1.06702	6.50482	7.77839940477079e-11	4.89321652948061e-10
CCDC140	7.82593	6.93602	1.28607	5.39317	6.92249802676674e-08	3.15676801502882e-07
SYT8	17.921	6.91004	1.15674	5.97372	2.31903637013201e-09	1.24335929866518e-08
CRIP1	17.4233	6.88983	2.03279	3.38935	0.000700584852118849	0.00187989473797282
ROR1-AS1	8.53267	6.88408	1.70463	4.03846	5.3803845997675e-05	0.000170595238218819
MEIS1-AS2	17.8877	6.87713	1.19672	5.74664	9.10335196269217e-09	4.58049435365586e-08
EVI2A	62.1342	6.87207	1.26759	5.42137	5.91427912161228e-08	2.72219820662906e-07
LOC152225	9.07165	6.85381	1.32914	5.15658	2.51503070570457e-07	1.07898868477865e-06
ITGB3	106.797	6.852	1.61969	4.23043	2.33248340704734e-05	7.78772073005183e-05
IL1R1	976.1	6.84721	1.88118	3.63985	0.000272800390054386	0.000783764269326807
ZFHX4-AS1	13.9561	6.84183	1.25571	5.4486	5.07690102971392e-08	2.35049665009706e-07
SNAI2	615.568	6.82097	1.40103	4.86855	1.12419056613428e-06	4.47079365739942e-06
CRB1	68.5981	6.8134	1.05718	6.44491	1.15668179568891e-10	7.13522426016675e-10
FLJ32255	97.1203	6.81191	0.928356	7.3376	2.17457440055367e-13	1.71985099761285e-12
S100B	442.779	6.80564	0.500542	13.5966	4.1972718730883e-42	1.94717925706064e-40
MIR6891	13.1924	6.7974	1.4151	4.80347	1.55942043868126e-06	6.09451069323198e-06
NPR3	440.623	6.78426	0.818231	8.29138	1.11945290648472e-16	1.16984609405659e-15
LOC102724434	7.13034	6.77352	2.94066	2.3034	0.0212561315832989	0.0420788567070348
KIRREL3	428.181	6.76298	0.784884	8.61653	6.90108737362589e-18	7.96798658739266e-17
MGLL	1147.05	6.75469	0.407872	16.5608	1.33810220563368e-61	1.41030247972375e-59
C3AR1	17.8036	6.75178	1.82315	3.70337	0.000212755827100089	0.000620847586069833
LRRC74B	43.5093	6.7503	1.16909	5.77398	7.74224638792089e-09	3.91920089337676e-08
GRIN3B	204.887	6.74219	2.1808	3.09161	0.00199074329847339	0.00494524321522714
FLJ36777	9.85937	6.74036	1.23312	5.46611	4.60015637901274e-08	2.14286178383271e-07
RUNX1	1270.2	6.73574	0.590682	11.4033	4.0240402018813e-30	1.01679241460101e-28
LOC729987	13.4132	6.73083	1.14322	5.88759	3.91866297461677e-09	2.04644749779337e-08
SYT12	464.373	6.68286	2.08945	3.19838	0.00138202485976801	0.00352189396963638
LOC102724849	5.6303	6.68272	1.68185	3.97343	7.08448494490727e-05	0.000221198794954686
SLCO2B1	45.367	6.65512	1.63778	4.0635	4.83422735393052e-05	0.000154271028041802
KCNN4	1365.21	6.64327	0.683225	9.7234	2.39638372699521e-22	3.7905559290007e-21
KRT80	201.912	6.64257	0.790532	8.40265	4.36499396359054e-17	4.70621805407034e-16
SALRNA1	32.7863	6.63866	1.08174	6.13703	8.40781365958156e-10	4.72780597479866e-09
ZNF503-AS2	156.082	6.63171	0.641657	10.3353	4.8790943975878e-25	9.23747084361748e-24
ITGBL1	152.217	6.63085	1.00955	6.56811	5.09586132283171e-11	3.25556988044376e-10
NRP1	4777.4	6.62898	1.14945	5.76708	8.06587288932023e-09	4.0772066882691e-08
MSTN	8.82813	6.62332	1.09121	6.0697	1.28153254620189e-09	7.06509788897706e-09
TEX26	7.1101	6.61908	1.49239	4.43522	9.19788349197695e-06	3.25051256488029e-05
CRYAB	3025.89	6.60926	0.733365	9.01225	2.01875542139426e-19	2.59202935506576e-18
PTGS2	697.289	6.6082	0.54311	12.1673	4.63933503832812e-34	1.42646886537299e-32
CFAP54	88.0917	6.60137	0.801631	8.23492	1.79676745529269e-16	1.84248125787532e-15
ADAMTS9-AS2	11.3197	6.5961	1.28711	5.12474	2.97946058299935e-07	1.26857180018004e-06
SPARCL1	3415.75	6.5931	0.671588	9.81718	9.49652542442106e-23	1.54811430595463e-21
LINC01164	6.13557	6.59304	1.31561	5.0114	5.40354830309276e-07	2.22940199928104e-06
LINC00341	228.613	6.58925	0.754153	8.73728	2.38790412607292e-18	2.8471386824423e-17
ANKFN1	8.75845	6.5797	1.5116	4.3528	1.34410398594054e-05	4.63695877103134e-05
TREML3P	6.08326	6.56664	1.92399	3.41303	0.000642438920611696	0.00173735300306475
MKRN3	6.33656	6.5572	1.40389	4.67072	3.00140709300824e-06	1.13149832433243e-05
LINC01546	7.18214	6.55088	1.24709	5.25293	1.49697338770029e-07	6.59598669755979e-07
MORN5	18.5501	6.55047	1.26723	5.16914	2.35169964023174e-07	1.0120010526054e-06
IFIT3	1108.93	6.5497	0.690374	9.48718	2.37368987348845e-21	3.51752283583337e-20
LOC101927196	5.79025	6.54917	1.55018	4.2248	2.39157367073114e-05	7.97555422613197e-05
EPHA5	254.545	6.54497	0.504382	12.9762	1.66925021759588e-38	6.48900444548267e-37
LINC00488	25.2719	6.54294	1.3652	4.79267	1.64578114777982e-06	6.40914851641818e-06
BTBD19	61.6345	6.54069	1.0989	5.95205	2.64810721948519e-09	1.40943951360609e-08
RGS11	77.3845	6.53832	1.46577	4.46067	8.17051024903365e-06	2.91115766105999e-05
TNFRSF9	175.508	6.5324	0.728717	8.96425	3.12392841820947e-19	3.9645528135538e-18
IFI6	13795.3	6.52822	0.512402	12.7404	3.52446911755437e-37	1.29114798955166e-35
ALX4	50.757	6.52809	0.820245	7.95871	1.73843021890326e-15	1.64093492262282e-14
LOC100996351	7.84785	6.5252	1.52939	4.26654	1.98524226479228e-05	6.69412143657674e-05
GDNF	101.624	6.5158	2.19082	2.97413	0.00293818652593747	0.00705086061606009
ACOX2	26.2998	6.51529	1.56186	4.17148	3.0262546125095e-05	9.94074202632496e-05
DYNLRB2	8.27478	6.512	1.32327	4.92116	8.60331731354034e-07	3.46541551057769e-06
LOC286297	5.51401	6.49962	1.57813	4.11855	3.81256755685353e-05	0.000123426238465878
NR5A2	62.6264	6.49685	1.45572	4.46297	8.08326733974298e-06	2.88282370809821e-05
CLDN16	13.3058	6.49258	1.11966	5.7987	6.68298308666149e-09	3.40524595798891e-08
OSR1	126.996	6.49168	0.729002	8.90489	5.3438147480794e-19	6.6323202059129e-18
ZNF804A	65.6633	6.48201	0.791212	8.19251	2.55834899631481e-16	2.593750018949e-15
NFIA-AS2	11.3516	6.47456	1.22189	5.29879	1.16573118577254e-07	5.18749061648026e-07
ABHD11-AS1	11.3563	6.45623	1.18065	5.46837	4.54198800930703e-08	2.11676617818473e-07
NLRP1	845.13	6.45043	0.979925	6.58257	4.62377833645771e-11	2.96550755721592e-10
IL31RA	35.7788	6.44893	0.967678	6.66434	2.6585684449056e-11	1.75009103141765e-10
MAMDC4	14.7603	6.43322	1.22215	5.26386	1.41061304785189e-07	6.23218394084574e-07
LINC01133	6.70169	6.42721	1.69899	3.78296	0.000154973282032862	0.000460967162026212
LINC00673	347.336	6.4237	1.23211	5.21358	1.85235316246213e-07	8.07878479286704e-07
NWD1	37.7676	6.41835	0.798995	8.03302	9.50985656599757e-16	9.17873472376328e-15
IL11RA	433.615	6.41258	1.03839	6.17551	6.59506429370709e-10	3.75020548657452e-09
RIPPLY1	5.51388	6.41144	1.91813	3.34255	0.000830114259813183	0.00220227782294495
FGF7	55.3588	6.41112	0.994678	6.44543	1.15273939973293e-10	7.11535885666655e-10
LOC101927780	7.46691	6.40731	1.23731	5.17843	2.23758522949662e-07	9.65635368691675e-07
FRMD7	7.78235	6.40551	1.31781	4.86071	1.16962566318961e-06	4.64199601204269e-06
SEMA3C	4454.93	6.40465	0.385545	16.6119	5.71137179569899e-62	6.1176862348604e-60
LINC00284	4.91186	6.4005	2.11554	3.02547	0.00248245297501605	0.00604480673147904
C11orf88	12.138	6.3904	1.2132	5.2674	1.38371261529461e-07	6.11607802979176e-07
MAEL	17.5026	6.3833	1.04923	6.08381	1.17356670079669e-09	6.49714216460731e-09
LGALS2	9.71239	6.38246	1.13053	5.64555	1.64654050308102e-08	8.07456252182729e-08
IL1RL2	7.34506	6.37994	1.45674	4.37961	1.18891379236322e-05	4.13559864696199e-05
GLIPR1	5118.12	6.37414	0.369584	17.2468	1.18309033174079e-66	1.52173407381895e-64
TEKT1	5.58076	6.35104	1.51317	4.19718	2.70262241400991e-05	8.93629889847293e-05
TMEM237	560.19	6.34654	1.229	5.16399	2.41746436685263e-07	1.03939365633287e-06
TWIST1	1042.65	6.34459	1.36359	4.65286	3.27361205939925e-06	1.22754223894026e-05
DIRAS2	100.848	6.33634	0.935711	6.77168	1.27293606065922e-11	8.62437154332506e-11
GRIA2	7.93918	6.33282	1.3077	4.84272	1.28075171797224e-06	5.06162735302082e-06
SYTL4	696.527	6.33181	0.403879	15.6775	2.1553465010591e-55	1.74813679791662e-53
KCNE4	400.257	6.30652	0.603655	10.4472	1.5086288944812e-25	2.973356688133e-24
TMEM72-AS1	9.84792	6.30101	1.2135	5.19241	2.07590738065938e-07	9.00397415612143e-07
C1R	4592.48	6.29779	1.11588	5.64381	1.66328836767445e-08	8.15060925870106e-08
KRTAP2-1	7.31198	6.29707	1.21526	5.18168	2.19890916304088e-07	9.49568376300894e-07
ADHFE1	43.7847	6.29166	1.60917	3.90989	9.23387135329024e-05	0.000283827776827819
SLC40A1	236.857	6.28534	1.05394	5.96366	2.46643350492085e-09	1.31808400077237e-08
LYST	692.281	6.28497	0.29465	21.3303	5.94388768829737e-101	1.80227819151774e-98
DNAH7	115.655	6.27436	0.68995	9.09393	9.55192430651527e-20	1.26178871418974e-18
BAALC-AS1	4.8951	6.27415	1.40789	4.45642	8.3339363583551e-06	2.96433047621044e-05
ANXA1	8371.58	6.27209	0.851211	7.36843	1.72642833406147e-13	1.37590683526153e-12
LINC00547	4.29473	6.26024	1.85007	3.38379	0.000714933301649982	0.00191552752069324
PMP22	4465.69	6.25768	0.500357	12.5064	6.88385608442024e-36	2.37192167076641e-34
ANGPT2	38.0555	6.25741	0.693954	9.01705	1.93230933494616e-19	2.49077074443779e-18
KCCAT211	5.76039	6.25325	1.58254	3.9514	7.76965271854594e-05	0.000241001078737523
ROBO4	22.9667	6.24977	1.08241	5.77395	7.74334988016089e-09	3.91920089337676e-08
HOXC-AS1	4.16771	6.24898	2.55559	2.44522	0.0144764413653292	0.029913627895709
LOC100130872	20.1023	6.24821	1.17646	5.31102	1.09011826685553e-07	4.86639658470117e-07
SNAP25	191.66	6.24282	1.45333	4.29554	1.7426747309526e-05	5.92587582338592e-05
LOC100507073	6.81451	6.23226	1.95404	3.18942	0.00142560884610739	0.00362218960267249
C1QTNF5	620.671	6.23192	1.70931	3.64586	0.000266498028529604	0.0007671110916153
EVI2B	6.69583	6.21523	2.15486	2.88429	0.00392299144117327	0.00916092871019953
FLJ42969	4.44103	6.21267	1.83749	3.38106	0.000722073744421459	0.0019336075310873
LINC00565	118.804	6.20742	0.653184	9.50332	2.03293412075715e-21	3.02621590528721e-20
POU3F2	649.793	6.20601	0.635981	9.75817	1.70196195728204e-22	2.71611078672645e-21
LINC01358	5.5208	6.20541	2.07445	2.99136	0.0027774102935005	0.00670422283828554
FOXL1	421.894	6.20375	0.799463	7.7599	8.49961336397849e-15	7.5458954860654e-14
LINC01173	5.90537	6.19752	1.15296	5.37529	7.6458127219581e-08	3.46815472812595e-07
RARRES3	361.947	6.19584	1.16169	5.33347	9.63514492055973e-08	4.32670474457306e-07
LIX1L	1995.4	6.19514	0.399506	15.507	3.11037616188141e-54	2.4423268436064e-52
WDR63	121.582	6.19425	0.738387	8.3889	4.90712777966204e-17	5.26194675785414e-16
ZEB2	772.126	6.18626	0.510316	12.1224	8.03614249719098e-34	2.43293905494834e-32
RAET1G	28.4811	6.17774	0.903793	6.83535	8.18032195011317e-12	5.64714414412541e-11
CES5AP1	6.38989	6.17434	1.40347	4.39935	1.08576697040728e-05	3.79960604043982e-05
EN1	68.5442	6.17384	0.75957	8.12808	4.36147479758978e-16	4.34489999138862e-15
SLC38A5	24.2825	6.1727	1.96096	3.1478	0.00164504762484468	0.00413865759995708
AQP7P3	17.4262	6.15768	1.33325	4.61855	3.86429849720903e-06	1.43646659904739e-05
PI16	7.22606	6.15524	1.44703	4.25371	2.10260210101277e-05	7.05965669656912e-05
MEIS1-AS3	32.5607	6.13021	0.866003	7.07874	1.45467694712379e-12	1.07419362873221e-11
LINC01094	13.0799	6.1199	1.4581	4.19716	2.70278947352971e-05	8.93629889847293e-05
MIR4477A	10.86	6.11891	1.11803	5.47295	4.42594541120785e-08	2.06659460103046e-07
MIR4477B	10.86	6.11891	1.11803	5.47295	4.42594541120785e-08	2.06659460103046e-07
LURAP1L	260.945	6.11818	0.481008	12.7195	4.60817623788132e-37	1.67879011963776e-35
RAB7B	64.5436	6.11765	0.667509	9.1649	4.95944602383457e-20	6.68118398385206e-19
LINC00963	40.8976	6.11482	1.00262	6.09885	1.06832819104903e-09	5.93619405621239e-09
LINC01013	4.22922	6.11353	1.28669	4.75136	2.02054400553341e-06	7.77487344885943e-06
TYMP	304.315	6.11192	1.28735	4.74767	2.05769788757583e-06	7.91011657230973e-06
VNN1	3.88315	6.11179	2.6244	2.32883	0.0198678486342296	0.0396171012476763
BIRC3	144.087	6.1019	0.485806	12.5604	3.48703888944319e-36	1.21424115674975e-34
IGF2-AS	9.78724	6.1018	1.14182	5.34393	9.09520621263113e-08	4.09139044486322e-07
PTPRQ	16.6384	6.10102	1.19205	5.11807	3.08678319690877e-07	1.31115107818696e-06
CD99L2	2493.73	6.0983	0.989251	6.16456	7.06784870454202e-10	4.00403075935092e-09
AKR1B10	9.83501	6.09673	1.25434	4.86049	1.17093360827963e-06	4.64625135606667e-06
TTLL3	387.741	6.0861	0.704485	8.63907	5.66726744699193e-18	6.59752948096656e-17
TMEM92-AS1	19.3692	6.08462	1.08468	5.60959	2.02808583714279e-08	9.86708066261348e-08
BGN	23828	6.07893	0.649439	9.36027	7.9530497938893e-21	1.13256256060523e-19
CHD3	348.538	6.07063	0.867798	6.99544	2.64428576883421e-12	1.9055293681153e-11
LRRC36	6.1956	6.05516	1.51856	3.98743	6.67918195985523e-05	0.000209284574319216
LOC101926940	4.29524	6.05094	1.5451	3.91622	8.99464921150394e-05	0.000276776801420033
LOC100129027	8.90776	6.04952	1.18776	5.09321	3.52051494207077e-07	1.48450639694636e-06
MIR3605	5.88037	6.04911	1.25036	4.83788	1.31230998436295e-06	5.17700510044221e-06
CCDC188	15.0369	6.034	1.18587	5.08827	3.61349607538118e-07	1.52111051152686e-06
ENAM	4.05756	6.03255	2.17924	2.76819	0.00563680977948931	0.0127535166965853
KCNJ13	6.56281	6.01208	1.88324	3.19241	0.00141090504841149	0.00358899426937818
MIR6819	9.74503	5.99621	1.08711	5.51575	3.47297961957914e-08	1.64106821678938e-07
FAM228A	29.3869	5.99398	0.885814	6.76664	1.31809721119977e-11	8.91502331349904e-11
GLP2R	12.0329	5.99037	1.44516	4.14511	3.39647603315217e-05	0.000110884787373523
ACR	8.6796	5.98643	1.28995	4.64082	3.47022949842785e-06	1.29633724762158e-05
ELN	4044.53	5.97731	0.505324	11.8287	2.77523915720744e-32	7.88143927224803e-31
INHBA	526.177	5.97284	1.47651	4.04524	5.22685446618154e-05	0.000165967576404015
ALPK1	437.798	5.97245	1.31578	4.53909	5.64962654857564e-06	2.05629713104113e-05
TRIM67	20.3209	5.96854	1.05187	5.67422	1.39321245234726e-08	6.89400557954108e-08
DRC1	39.1297	5.96537	1.07455	5.5515	2.83228448595549e-08	1.35587794349518e-07
HTRA1	37973.3	5.96194	0.248982	23.9453	1.03442223370271e-126	5.99630229530783e-124
FAM181A-AS1	4.5173	5.95684	1.97101	3.02223	0.0025091650856399	0.00610607910518297
UTS2B	5.15465	5.94933	1.46718	4.05493	5.01489645706703e-05	0.000159648835846122
SQRDL	330.916	5.94914	0.586252	10.1477	3.39098662541897e-24	6.05370972829552e-23
IFITM10	828.807	5.9451	0.545313	10.9022	1.12523478886507e-27	2.51442771584373e-26
GPR18	22.3675	5.94182	1.2727	4.66866	3.03165319379377e-06	1.14180876737018e-05
SPNS3	7.88898	5.9416	1.31761	4.50939	6.50135334954993e-06	2.34336454217775e-05
SLC16A6	446.091	5.94033	0.921017	6.44975	1.12035907190616e-10	6.92416335785465e-10
NR2E1	3.90909	5.93705	1.36806	4.33976	1.42636936478485e-05	4.90274046225056e-05
LTBP3	9562.82	5.93252	1.1444	5.18396	2.17229238114997e-07	9.39721478052783e-07
SERPIND1	4.10376	5.92997	1.67475	3.5408	0.000398911329582279	0.00111583074009894
ADGRF1	5.09731	5.92082	1.26941	4.66422	3.09792555461242e-06	1.16565511179565e-05
CXCL13	3.50367	5.92082	2.06315	2.8698	0.00410726649628986	0.00954713001242798
MICALCL	19.8843	5.91738	1.05894	5.58802	2.29677186465122e-08	1.11139397693128e-07
TICAM2	9.33785	5.91351	1.50984	3.91664	8.97912163225696e-05	0.000276342142801612
LOC101928304	3.65456	5.90498	1.93908	3.04525	0.00232486623264249	0.00569295730094942
FAM183A	4.75397	5.89408	1.98137	2.97476	0.00293221291250272	0.00703738240288798
HLA-DRB4	98.1702	5.89052	1.42023	4.14758	3.3600745168219e-05	0.00010975092584031
ENPP3	14.4	5.89047	1.65681	3.55531	0.000377536622400936	0.00105934927262244
CSAG3	14.6338	5.88958	1.5133	3.89187	9.94744505792682e-05	0.000304337464524495
C19orf54	31.3283	5.87847	1.70493	3.44792	0.000564929023859904	0.00154350639195101
ZNF503-AS1	4.80103	5.87045	2.57639	2.27855	0.0226936008893041	0.0446152797932463
GATA6	857.539	5.86236	2.04158	2.87148	0.00408551755223396	0.00950217906974027
ARID5B	1985	5.85648	0.264801	22.1165	2.19059547687299e-108	7.57446425503331e-106
CD180	4.28446	5.85621	1.64159	3.5674	0.000360539465002135	0.00101541473502816
LY6H	361.599	5.83724	0.809787	7.20836	5.66279586633507e-13	4.31752586961694e-12
RGS1	3.50353	5.83402	2.04453	2.85348	0.00432426455638542	0.0100055095259216
LOC100506188	4.60711	5.82957	1.2351	4.71991	2.35944853529257e-06	9.00899012734302e-06
LINC01616	4.47218	5.814	1.24691	4.66272	3.12059571256011e-06	1.17328921974146e-05
C1QL4	284.417	5.81049	0.702784	8.26781	1.36437746952219e-16	1.41454579415112e-15
MT1L	198.438	5.80914	1.80447	3.2193	0.00128501797889231	0.0032924812327253
COL1A1	577461	5.80848	0.244833	23.7243	2.02596379299726e-124	1.05078211568903e-121
RUNX2	1396.32	5.80669	1.60412	3.61985	0.000294776816977608	0.000842237791506478
LGALS3	6758.21	5.78835	0.253969	22.7916	5.55989164325231e-115	2.33148732759276e-112
LOC100506474	34.8868	5.78562	1.02858	5.62487	1.85652409698596e-08	9.05938542567823e-08
NPY4R	9.32398	5.7793	1.27087	4.54751	5.42841267524482e-06	1.98273879570794e-05
CATSPER1	26.5364	5.77839	0.863453	6.69219	2.1985980865999e-11	1.4594870221892e-10
FPR1	9.93537	5.77799	1.83745	3.14457	0.00166328634842265	0.00417867567126349
MSX2	925.306	5.77678	0.406956	14.1951	9.823548162906e-46	5.547630680307e-44
CXCL2	350.752	5.76895	0.752285	7.66857	1.73919779078198e-14	1.50744183771595e-13
NCALD	319.067	5.76739	1.65947	3.47543	0.000510035613501358	0.00140395138358914
CLDN2	32.5386	5.76717	0.941153	6.12777	8.91191479162637e-10	4.99558955142674e-09
KLHDC1	93.3828	5.76298	0.42475	13.5679	6.2040307788247e-42	2.85689819205271e-40
LRRC7	37.5127	5.75147	0.743594	7.73469	1.03656160795017e-14	9.15304333830196e-14
FNTB	428.865	5.74571	1.08611	5.29015	1.2221295856502e-07	5.42621130965977e-07
LINC00520	5.77237	5.74348	1.28853	4.45738	8.29657185637674e-06	2.95210569989762e-05
KRT17	447.876	5.74318	0.762722	7.52985	5.07996369719935e-14	4.2156212424464e-13
RAMP1	980.992	5.74222	0.315926	18.1759	8.0162288988032e-74	1.17904369676502e-71
ATOH8	829.344	5.74199	0.364166	15.7675	5.20790185373211e-56	4.3127116653448e-54
S100A3	107.118	5.73623	0.731254	7.84437	4.35121919615672e-15	3.95450380823258e-14
KIFC3	2297.93	5.73617	1.42774	4.01764	5.87828500711437e-05	0.000185665255136566
ARHGAP24	570.027	5.73524	0.499991	11.4707	1.85209133342743e-30	4.79040263655133e-29
RSAD2	53.1418	5.72726	1.12201	5.10446	3.31747989921883e-07	1.40339582171504e-06
NYAP2	3.34305	5.71697	2.25259	2.53795	0.0111502744385624	0.0236403570255622
ADAMTSL1	2048.81	5.71511	0.352316	16.2216	3.55110033232946e-59	3.36483829085968e-57
CDKN1A	19259.8	5.71227	0.395778	14.433	3.2079359997496e-47	1.95743686127136e-45
LGALS1	17164.6	5.71052	0.252043	22.6569	1.19164744519249e-113	4.81910231133806e-111
CYP24A1	74.3497	5.71025	1.30528	4.37473	1.21581504478087e-05	4.22097916462677e-05
CCDC92	1010.17	5.70458	1.17019	4.87493	1.08849527520064e-06	4.33659862117028e-06
LINC01516	4.26639	5.70384	1.36834	4.16843	3.06698621040154e-05	0.000100644740627379
BLK	6.0877	5.70295	1.89047	3.01669	0.002555526832879	0.00620663935295283
CLCF1	522.32	5.69506	1.69911	3.35179	0.00080290071452461	0.00213410251956379
LOC645166	245.02	5.68224	0.323924	17.5419	6.86205799474533e-69	9.07679872606952e-67
CGB8	35.3166	5.68083	1.43174	3.96777	7.25483913794863e-05	0.000226064228568901
GDF15	5603.99	5.67744	0.593512	9.56584	1.11297771590138e-21	1.68865879928408e-20
HSD52	4.10151	5.67276	1.24112	4.57069	4.861265657359e-06	1.78484882341447e-05
LINC00211	4.10249	5.6725	1.37503	4.12537	3.7013586510725e-05	0.000119983680351954
FBLN5	6776.63	5.67021	0.482141	11.7605	6.23809014800038e-32	1.74639941373494e-30
MAL	26.6434	5.66994	1.30342	4.35005	1.36103987774272e-05	4.69045898766065e-05
LINC00602	3.4415	5.66206	1.59755	3.54421	0.000393784936673554	0.00110290000240146
INPP4B	148.716	5.65536	0.652082	8.67277	4.21726824000963e-18	4.96820918962043e-17
COLEC10	28.6126	5.65288	1.24103	4.55499	5.23874977906357e-06	1.91808507143905e-05
CASC1	34.1457	5.65097	0.76738	7.36398	1.78506669833817e-13	1.41919643233348e-12
NKX6-1	64.5683	5.64638	1.06724	5.29063	1.21892740296515e-07	5.41321320077516e-07
LOC101929622	6.65423	5.64584	1.31621	4.28947	1.7910149532686e-05	6.08185970261386e-05
LOC105748977	5.34463	5.63364	1.46681	3.84074	0.000122662648178835	0.000370223297543132
OXTR	1749.64	5.6334	1.13411	4.96722	6.79188070574949e-07	2.77202685503451e-06
LINC01204	3.16561	5.63159	1.23854	4.54696	5.44269085446336e-06	1.98684930636448e-05
SLIT3	3986.02	5.62195	0.22921	24.5275	7.51436779099189e-133	4.77744112234384e-130
LRRN3	1246.22	5.6178	0.619005	9.07553	1.1312737035029e-19	1.48147996161719e-18
MTA1	174.925	5.61502	0.934279	6.01	1.85520180496034e-09	1.00922363715052e-08
LOC284950	10.6721	5.61356	1.17159	4.79138	1.65637650758013e-06	6.44913563569671e-06
GOLGA8CP	6.59214	5.5992	2.05844	2.72012	0.00652590470130188	0.014587053593401
LOC101060091	18.0344	5.59788	0.957872	5.84408	5.09363592750732e-09	2.62802278783355e-08
AKNAD1	3.77073	5.59369	1.58441	3.53045	0.000414856252566371	0.00115813057816298
LOC101929427	4.323	5.59265	1.32474	4.2217	2.42466597219756e-05	8.08044329490052e-05
PPP1R14C	504.388	5.57456	0.516841	10.7858	4.0154788898239e-27	8.65876077019029e-26
MEAT6	4.71078	5.56403	1.69817	3.27648	0.00105108108450332	0.00273459557989053
EBF1	179.669	5.55838	0.553907	10.0349	1.07098849662124e-23	1.85321442317015e-22
KCNK3	218.162	5.54939	0.542189	10.2352	1.37962077536712e-24	2.52235119310858e-23
PRR34	4.24342	5.54756	1.45581	3.81062	0.000138616922989228	0.000415323948798221
LURAP1L-AS1	4.62099	5.54736	1.33336	4.16043	3.17648192953517e-05	0.000103995485629915
ZBTB20	393.491	5.54643	0.441513	12.5623	3.40138809024202e-36	1.18861627430106e-34
LOC105375734	7.53072	5.54477	2.01738	2.74851	0.00598671498851009	0.0134709630903694
TCAF2	149.603	5.5441	0.443098	12.5121	6.4092400829802e-36	2.2122541645439e-34
SGCD	116.86	5.54131	0.605661	9.14919	5.73601070729341e-20	7.71153035675619e-19
RPSAP52	95.3128	5.54116	0.472037	11.7388	8.05971691343127e-32	2.23416259700165e-30
PLAT	8666.8	5.53999	0.515619	10.7443	6.30078400610668e-27	1.34105995654813e-25
CBWD2	15.1429	5.52733	0.924911	5.97606	2.28594904361245e-09	1.22695451254242e-08
MYH7	4.3842	5.52303	1.49312	3.69898	0.000216468754438977	0.000630748474458573
LAMB4	3.45937	5.52217	1.29711	4.25729	2.0692115337618e-05	6.95821363571257e-05
LINC01410	33.9594	5.52203	0.758544	7.27978	3.34377334812449e-13	2.60586907545218e-12
ENKUR	96.3672	5.52113	0.701446	7.87107	3.51625164325535e-15	3.22634095143946e-14
LOC101448202	3.81265	5.51984	1.34494	4.10414	4.05822401450025e-05	0.000130970258886172
AMIGO2	3292.54	5.51661	0.483037	11.4207	3.29594671411198e-30	8.39274079953916e-29
ATP4B	2.94038	5.51643	1.60798	3.43066	0.000602112655703506	0.00163615584327318
LINC00842	37.6983	5.51524	0.784027	7.0345	1.99983185815229e-12	1.45764371643208e-11
LOC283045	3.52819	5.51488	1.24417	4.43258	9.31126199350277e-06	3.28940065656831e-05
ZPLD1	3.72411	5.51439	1.93376	2.85164	0.0043494948366513	0.0100568035823041
MIR8085	17.4712	5.50124	0.918738	5.98782	2.12673683946819e-09	1.14649497727239e-08
LOC100506860	5.98338	5.49851	1.29857	4.23429	2.29276097601896e-05	7.6589874705691e-05
LOC100507144	23.0778	5.49603	0.881464	6.23512	4.51433409190937e-10	2.59851082410753e-09
TRIM69	63.4248	5.49534	0.640255	8.58305	9.23889032131648e-18	1.05497850140687e-16
COL8A1	290.356	5.47575	1.86914	2.92956	0.00339445488898022	0.00802944207956206
CSF3	12.6456	5.47544	1.80847	3.02766	0.00246459137445251	0.00600502304352634
SPHK1	1321.94	5.47466	1.13997	4.80245	1.56733106451774e-06	6.12178516658346e-06
IGFBP3	23473.8	5.47294	0.62363	8.77595	1.69470192158798e-18	2.03788164567282e-17
MSRB3	1149.96	5.47094	0.326558	16.7533	5.35278325893693e-63	6.06310375002229e-61
MIR6787	4.07313	5.45632	1.18236	4.61477	3.93539391536302e-06	1.46124112053296e-05
ABCA9	18.9794	5.45034	1.29948	4.19424	2.73783015055722e-05	9.04608456619149e-05
CTSW	9.91637	5.44719	1.37865	3.95109	7.77945357724175e-05	0.000241267113381365
RSPO3	139.223	5.44525	0.624223	8.72326	2.70310386211343e-18	3.21906187422318e-17
LOC613266	9.67307	5.44368	1.59935	3.40368	0.0006648404072663	0.00179178717172317
COL5A1	51464.8	5.44017	0.327606	16.6058	6.32512082137558e-62	6.73847601451304e-60
KRTAP2-2	3.87677	5.43475	1.28286	4.23642	2.27107334157071e-05	7.59168665010468e-05
BHLHE40	3249.93	5.43191	1.01483	5.35253	8.67309391052803e-08	3.90536915427455e-07
GOLGA8DP	9.1281	5.43181	1.51515	3.585	0.00033708301703932	0.000955222024849454
FN1	44745.6	5.42954	0.432594	12.5511	3.91941923858739e-36	1.36239565737776e-34
FUT5	23.7565	5.42729	1.02643	5.28752	1.23984110932254e-07	5.4974192179163e-07
IL18R1	93.6847	5.41027	0.435455	12.4244	1.92666819652143e-35	6.43605143817644e-34
CILP	16.585	5.40822	0.928152	5.82687	5.64771023239133e-09	2.90325302478353e-08
GPR55	28.1136	5.40084	1.43299	3.76894	0.000163942023349783	0.000485811658126729
CTLA4	2.77938	5.39956	2.05631	2.62585	0.00864321627867314	0.0187919635561356
LOC100128494	40.8091	5.39608	1.02762	5.25106	1.5122494989078e-07	6.6573431704208e-07
CA9	1086.64	5.39411	0.512555	10.524	6.69863942873399e-26	1.34717841327468e-24
RDH5	12.6727	5.38034	1.27058	4.23456	2.29003384813335e-05	7.65117428595698e-05
NDRG1	4084.24	5.37738	0.285812	18.8144	5.75774159154223e-79	9.53607806955511e-77
MAB21L3	2.27654	5.37656	2.20007	2.44381	0.0145329850990708	0.030016267760899
VEGFC	1601.24	5.37502	0.596166	9.01597	1.95128039950051e-19	2.51193895452355e-18
CH17-360D5.1	7.18523	5.36379	1.33793	4.00902	6.0970446990993e-05	0.000192146249208173
SLC16A3	19229.7	5.3607	0.443852	12.0777	1.38578305920561e-33	4.16983180364632e-32
RBAKDN	25.2866	5.35992	0.826552	6.48467	8.89246670938315e-11	5.55856728116817e-10
ARPP21	5.29842	5.352	1.34083	3.99155	6.56427914811197e-05	0.000205880613828992
STMN4	12.989	5.35159	1.89917	2.81786	0.00483445274902618	0.0110831952111849
LMO7-AS1	29.5876	5.34521	0.997722	5.35741	8.44214047156044e-08	3.80224283715687e-07
PSD	651.34	5.34425	1.10417	4.84006	1.2980268603786e-06	5.12430597313746e-06
LINC01191	3.51122	5.34368	1.6813	3.17831	0.00148138310571313	0.00375422137463033
THSD1	600.533	5.34319	0.256329	20.845	1.69095716840866e-96	4.5653527167351e-94
CSMD3	18.0826	5.33987	0.944424	5.65411	1.56658264601938e-08	7.70930770796404e-08
RARRES1	70.826	5.33983	0.517984	10.3089	6.42494062666855e-25	1.20484447964805e-23
CNTN5	4.7392	5.33793	1.20634	4.42489	9.64918030434143e-06	3.40389644922615e-05
SLC22A14	16.6103	5.33406	1.15795	4.60645	4.09593830455967e-06	1.5168517107209e-05
AKAP6	409.293	5.33363	0.37564	14.1988	9.31933956806076e-46	5.27801332031349e-44
EMCN	2.67808	5.33255	1.58758	3.35891	0.000782511791269755	0.00208468841499535
HSBP1L1	78.2058	5.3325	1.54365	3.45448	0.000551360046771683	0.00150927155025321
CYP1B1	7720.83	5.32811	0.246286	21.6339	8.62117820759859e-104	2.78548854579607e-101
SLC39A12	5.63791	5.31926	2.22654	2.38903	0.0168930251242584	0.0343065051183934
LOC101927686	2.64813	5.31389	1.29126	4.11528	3.8670146806778e-05	0.000125065625765472
MAGI2-AS3	838.286	5.304	0.252375	21.0164	4.64510568344125e-98	1.28944208330906e-95
MIR6732	3.15979	5.30261	1.1981	4.42585	9.60645985648717e-06	3.39003970119079e-05
LOC101928381	7.50324	5.29785	1.27321	4.16102	3.16822730244254e-05	0.000103742468688885
CTRC	3.74553	5.29279	2.08708	2.53598	0.0112133469510211	0.0237638553825457
LOC389332	61.7027	5.28305	0.770628	6.85551	7.10601059969492e-12	4.92795084128737e-11
IER5L	2054.34	5.27674	0.57882	9.11638	7.7675246543803e-20	1.03509224755363e-18
LINC01111	2.78737	5.27607	2.00969	2.62531	0.00865703804002609	0.01881786287977
CUBN	469.998	5.27591	0.585929	9.00435	2.16949995295901e-19	2.77653730992656e-18
TSHZ2	231.105	5.27399	0.379701	13.8898	7.29892147763638e-44	3.7364790494217e-42
OCM	2.20979	5.27094	1.825	2.88819	0.00387462495590841	0.0090608665467488
NLRP3	45.6523	5.26953	0.830093	6.34812	2.17967404385108e-10	1.30773807398055e-09
HRCT1	38.959	5.26888	0.673498	7.82315	5.1519301285426e-15	4.65350095799478e-14
C15orf54	2.48375	5.26479	1.47661	3.56545	0.000363232972999431	0.00102256230036363
HDAC4	515.249	5.26274	1.31024	4.01663	5.90362244087937e-05	0.000186405790912034
LEF1-AS1	2.95994	5.26002	1.94541	2.70382	0.00685482004951193	0.0152467721877701
LINC01136	2.65736	5.25795	2.31035	2.27582	0.0228566764625552	0.04490005346362
OSMR-AS1	6.49552	5.25494	1.19899	4.3828	1.17163883484953e-05	4.07910789543354e-05
LOC101927865	17.3603	5.25475	0.831372	6.32058	2.60590626766787e-10	1.54791460607191e-09
FAM81B	14.5625	5.25439	1.51582	3.46636	0.000527556409471519	0.00144886783780772
RELB	51.8498	5.25012	0.90759	5.78469	7.26474576438115e-09	3.68642827678136e-08
OAF	2820.42	5.24626	0.447074	11.7347	8.4655636358625e-32	2.33680383332232e-30
CIITA	59.5897	5.24368	0.819026	6.40233	1.53024607569176e-10	9.30565254730297e-10
ELANE	3.44058	5.24128	1.75459	2.98719	0.00281556370927398	0.00678219813567353
WNT2	4.3329	5.23961	2.03086	2.57999	0.00988027416041871	0.0211870659805998
SPATA4	7.36844	5.23934	1.32453	3.95562	7.63378720541236e-05	0.000237122635195386
KCNJ5	3.88805	5.23323	1.53601	3.40703	0.000656747110664473	0.00177312723343645
CPED1	121.61	5.23053	1.02079	5.124	2.99114765354503e-07	1.27299782128523e-06
SELPLG	81.4786	5.22531	0.608268	8.59047	8.66129401134586e-18	9.93050864861056e-17
TCF21	223.796	5.22373	0.360931	14.4729	1.79660996181522e-47	1.11350269614516e-45
LOC100132813	5.42242	5.21902	1.53629	3.39717	0.000680877463425832	0.0018307522410177
RAB27B	436.377	5.21712	0.458974	11.3669	6.10998993346562e-30	1.52819532485627e-28
LINC00452	3.06118	5.21005	2.04019	2.5537	0.0106584874145855	0.0227027049015526
EDN1	1413.79	5.20855	0.353785	14.7224	4.63147493284871e-49	3.01259866176618e-47
PAG1	280.567	5.20782	1.05473	4.93756	7.91043985201074e-07	3.20005868315434e-06
LOC101929268	2.30863	5.20629	1.7856	2.9157	0.00354886289113287	0.008357574228861
LINC01449	2.66485	5.20249	1.88454	2.76061	0.00576932123414343	0.0130308906949041
TSPAN19	3.42187	5.20107	1.9633	2.64915	0.00806951131994085	0.0176575994898095
ROS1	14.7012	5.19654	1.5519	3.34849	0.00081252352537394	0.00215793372343282
CLSTN2	568.906	5.19429	0.938509	5.53461	3.11913058403659e-08	1.48669757390029e-07
SPON2	295.027	5.18958	0.80249	6.46685	1.00066049653243e-10	6.21165912634887e-10
MSX1	441.043	5.18111	0.426327	12.1529	5.53762748508681e-34	1.69737325199963e-32
PLAUR	5985.49	5.17754	0.485962	10.6542	1.66640539386503e-26	3.44991427601742e-25
HSPB6	1268.65	5.17105	0.339298	15.2404	1.90595764807076e-52	1.41219997315138e-50
ARRDC4	2614.63	5.16498	0.995222	5.18978	2.10546061787196e-07	9.11811103441845e-07
CASC8	3.18274	5.16412	1.93139	2.67378	0.00750025614153072	0.0165220239514283
LINC00844	5.0445	5.16023	2.18239	2.36449	0.018055054997643	0.0363777426853963
HIVEP3	495.526	5.15779	0.376564	13.697	1.05843328493789e-42	5.08796624703437e-41
TLR1	26.0927	5.15318	0.753452	6.83942	7.95122545008902e-12	5.4966924726694e-11
CAV2	2270.77	5.15142	0.576318	8.9385	3.94476227887521e-19	4.96787985650809e-18
MT2A	7206.49	5.14957	1.00563	5.12072	3.04369365366936e-07	1.29424289579654e-06
DNAH12	15.9492	5.14315	0.950799	5.40929	6.32759107570033e-08	2.9015935902973e-07
MSC	1528.31	5.14273	0.404717	12.707	5.40814336821499e-37	1.95935841257627e-35
LINC01363	2.21422	5.13785	1.81583	2.82948	0.00466237963984342	0.0107248879927257
LECT2	5.92571	5.13695	1.31646	3.9021	9.5362189779543e-05	0.000292482632798788
AQP7P1	30.4807	5.1338	0.637721	8.05023	8.26368476167524e-16	8.03655930390326e-15
PLB1	59.6586	5.13379	0.950706	5.39998	6.66490956034948e-08	3.04564578077737e-07
SAMD5	59.0712	5.13369	0.898114	5.71608	1.09009996487736e-08	5.43643223880766e-08
TSPAN1	16.0411	5.13036	0.908515	5.64697	1.63303029673425e-08	8.02028261109774e-08
SDPR	27.1593	5.12818	1.01105	5.07213	3.93388089167455e-07	1.65068891833114e-06
NUDT9P1	6.9716	5.12737	1.11175	4.61197	3.98866994491306e-06	1.47980846020613e-05
DLX2-AS1	3.04023	5.12506	2.23934	2.28864	0.0221000396558924	0.0435656812940572
CSF1R	34.8285	5.12456	0.851652	6.0172	1.77460247280316e-09	9.67377308561906e-09
OGN	99.5368	5.12152	1.06966	4.78798	1.68471031337216e-06	6.55298116563092e-06
FSCN2	61.6122	5.11814	0.597304	8.56874	1.04621901632199e-17	1.18846862205707e-16
ALDH3B1	947.398	5.1176	0.359179	14.248	4.61006590520312e-46	2.65671897443416e-44
GPRC5A	553.678	5.11469	0.816577	6.26357	3.7626633589676e-10	2.19144007511503e-09
HGD	48.6688	5.1129	1.20043	4.25923	2.05135435612116e-05	6.90405447486201e-05
TNFSF15	464.245	5.11006	0.779719	6.55372	5.61213698877781e-11	3.57497116715649e-10
LOC100996255	35.2288	5.109	0.589483	8.66692	4.43980193124993e-18	5.22100574361604e-17
PPP1R3C	961.565	5.10659	1.35529	3.7679	0.000164626214398276	0.000487765793682445
NR4A3	206.415	5.1053	0.83651	6.1031	1.04032818485781e-09	5.78387255158323e-09
SYBU	237.18	5.10292	0.865309	5.89722	3.69673879999375e-09	1.93568079195209e-08
C2orf57	3.25806	5.10158	1.22638	4.15987	3.18426091598999e-05	0.000104215540340828
RARB	224.808	5.10067	0.488569	10.44	1.62769472476721e-25	3.19524256279253e-24
BPI	3.64437	5.09403	1.96846	2.58782	0.00965850926051241	0.0207702737605498
MYOZ2	6.65737	5.09397	1.7921	2.84246	0.00447666566591754	0.0103241988777871
CCDC80	5241.74	5.08264	0.814867	6.23739	4.44920584152206e-10	2.56551778614857e-09
ALK	98.1324	5.07443	1.14984	4.41316	1.01872071348298e-05	3.58535116822074e-05
LOC101927740	3.43934	5.07073	2.22961	2.27427	0.0229498376879153	0.0450471418176599
LOC100505942	38.5651	5.06904	0.611629	8.28778	1.15380382098202e-16	1.20319150834574e-15
NAV2	576.76	5.06813	1.15042	4.40548	1.05549644846912e-05	3.70617842559734e-05
P4HA2	10986.8	5.06278	0.182095	27.8029	4.00163499922243e-170	6.57235201663958e-167
PCSK1N	2525.9	5.0595	0.254113	19.9105	3.30326056964646e-88	7.31505197383845e-86
APOL3	82.8928	5.04527	0.565892	8.91561	4.85157909582785e-19	6.05571706141045e-18
FBLN7	517.371	5.0436	0.544817	9.25743	2.09414131814025e-20	2.9086279943077e-19
C11orf91	4.16198	5.04302	1.53906	3.27669	0.00105032479118414	0.00273314646282654
SPRNP1	3.43054	5.04236	1.296	3.8907	9.99544592376884e-05	0.000305616263902513
HSPB2-C11orf52	3.4159	5.0413	1.41311	3.56753	0.00036036874775106	0.00101507898376814
L3HYPDH	665.614	5.03868	0.461044	10.9289	8.3898771390176e-28	1.88118416988507e-26
CLDN14	11.329	5.03836	1.70933	2.94756	0.00320295917402829	0.00762220748139624
ADGRA2	1942.74	5.02728	1.33005	3.77978	0.000156965810150409	0.00046647152476695
MMP10	197.956	5.01573	1.00334	4.99903	5.76184652104096e-07	2.37028246886237e-06
ARHGDIB	147.358	5.01535	1.31634	3.81006	0.00013893289934859	0.000416207404356493
DDX39B-AS1	3.42117	5.01174	1.45225	3.45102	0.000558465789212678	0.00152744965856129
PLA2G5	48.5065	5.00474	1.19543	4.18655	2.83230917992326e-05	9.34247289883297e-05
SLC22A4	142.262	4.99119	0.475727	10.4917	9.42990460449998e-26	1.87352812348881e-24
PLAU	35043	4.98917	0.258502	19.3003	5.34029699965271e-83	9.83662743608928e-81
LOC388282	2.38811	4.98506	1.47456	3.38071	0.000722984546012301	0.00193552056742141
COLEC12	6308.42	4.98366	0.170376	29.251	4.36627033431778e-188	8.60548220190692e-185
PCED1B-AS1	4.04285	4.9812	1.16504	4.27557	1.90647589090921e-05	6.44396044142163e-05
SYNPO	1457.8	4.9781	1.06704	4.66536	3.08080087527191e-06	1.15987592073991e-05
RCAN1	6455.16	4.97397	0.364389	13.6502	2.01406015081329e-42	9.51921139385592e-41
TSPAN8	7.88251	4.97324	1.96892	2.52587	0.0115412472312262	0.0243879534341415
BHLHE41	1154.97	4.96608	1.3629	3.64375	0.000268693770389203	0.000772754344170553
RHOBTB3	10898.1	4.95279	0.444416	11.1445	7.61707790444243e-29	1.8109166274868e-27
AGT	298.818	4.95162	0.87937	5.63087	1.79302666620396e-08	8.76674834140756e-08
TNFSF4	499.232	4.95117	0.251733	19.6684	4.02534545753905e-86	8.26411808569136e-84
ZSWIM2	3.60084	4.94799	1.59021	3.11154	0.0018611615398486	0.00464324465681977
IFNE	174.224	4.94263	0.376429	13.1303	2.20774554346428e-39	8.89825294808537e-38
LOC101929122	33.2209	4.94178	0.746843	6.6169	3.66817111855167e-11	2.38129066454331e-10
MIR1469	2.06048	4.93892	1.65989	2.97545	0.00292556231638792	0.00702313126597924
KLHL41	20.2384	4.93135	0.892268	5.52676	3.26201379006509e-08	1.54843520684954e-07
DKFZp451B082	11.5735	4.92681	1.25821	3.91572	9.01365659817912e-05	0.000277275102065729
LOC154761	62.598	4.92665	0.467233	10.5443	5.39689134796661e-26	1.09206705931287e-24
GPR68	176.326	4.9245	1.97949	2.48776	0.0128551276860204	0.0268704752957658
GJB2	331.815	4.92295	0.782092	6.29459	3.08220005125588e-10	1.81551347310825e-09
LOC102723354	8.1078	4.922	1.2146	4.05236	5.07038394618036e-05	0.000161258991762577
CYP19A1	6.65396	4.9211	1.4568	3.37803	0.000730064510993638	0.00195341317501678
LOC101927577	2.03606	4.92105	1.41288	3.48298	0.000495858996178394	0.00136855971932222
DKFZp779M0652	1.93719	4.9206	1.83195	2.68599	0.00723143019463947	0.0159959885192087
CHN1	1718.4	4.91675	0.62505	7.86617	3.65658569951944e-15	3.35042526972704e-14
CDRT1	59.0914	4.91571	0.471447	10.4268	1.87007839668734e-25	3.6492450614169e-24
CERCAM	7535.1	4.91344	0.370009	13.2792	3.05530995980078e-40	1.30058539951865e-38
MFAP5	193.806	4.91339	0.761433	6.45282	1.09785297992474e-10	6.78932675912669e-10
LINC00475	29.4847	4.91157	0.621031	7.90873	2.60028534624732e-15	2.41512836424074e-14
JUNB	3846.5	4.91072	0.317137	15.4845	4.41266211496412e-54	3.4511570485646e-52
PDGFC	3591.99	4.91005	0.35519	13.8237	1.83331146402802e-43	9.24110886049316e-42
CEBPD	1760.53	4.9087	0.20895	23.4922	4.89811950595413e-122	2.29850088911548e-119
TGFBI	10476.3	4.90838	0.317412	15.4638	6.09361485600324e-54	4.69136934363155e-52
APOL6	322.386	4.90707	0.470259	10.4348	1.71934303610483e-25	3.36713732840671e-24
GOLGA8G	8.69419	4.90658	1.88984	2.59629	0.00942357691188805	0.0202982816782953
TBC1D9	1021.99	4.90495	0.223822	21.9146	1.88721869131357e-106	6.30427003171174e-104
GBP4	5.09315	4.90476	1.82463	2.68809	0.00718617004313956	0.0159047979090665
CLDN11	4094.88	4.89869	0.732446	6.68813	2.26039304479479e-11	1.4989934899011e-10
NTN4	1124.03	4.89648	0.545445	8.97704	2.78156376432604e-19	3.53917625765668e-18
FAM166A	4.31881	4.88725	1.93379	2.52729	0.0114945263655365	0.0242996481967562
TGFB1	9464.82	4.88447	0.226732	21.5429	6.16755640534593e-103	1.9605865998865e-100
PPP1R3G	140.168	4.88188	0.518617	9.41327	4.80924042274901e-21	6.96950878617354e-20
P2RY6	58.4649	4.87999	0.696556	7.00588	2.45436019288567e-12	1.77450422016081e-11
RPL23AP32	5.90541	4.87798	1.20078	4.06236	4.85799652561351e-05	0.000154979367956162
LINC01296	1.9782	4.87321	2.00582	2.42954	0.0151179658388284	0.0310731034224078
SLC28A3	14.7984	4.86751	1.13805	4.27707	1.89369484078528e-05	6.40405484163298e-05
CDH13	1901.57	4.86344	0.740162	6.57077	5.00540870670313e-11	3.19881972115473e-10
EMILIN1	10213.1	4.8618	0.351407	13.8352	1.56231086983436e-43	7.89527818809368e-42
RBM24	543.939	4.86091	0.305494	15.9116	5.26431715237392e-57	4.61130785582833e-55
LINC00158	3.08251	4.85727	2.13673	2.27323	0.0230125510756534	0.0451500130468658
NXF3	2.87867	4.85649	1.77039	2.74317	0.0060849469648223	0.0136717076755224
KIAA1755	133.056	4.85632	0.534317	9.08883	1.00111387103204e-19	1.31891398958359e-18
PPP1R26	234.254	4.85419	1.79074	2.71072	0.00671363972488755	0.0149682268481684
NRCAM	1159.23	4.85276	0.748843	6.48034	9.15163339815389e-11	5.70970378740789e-10
SYNE1	1360.41	4.8495	0.302776	16.0168	9.75587972302521e-58	8.86076651894488e-56
KRT15	14.2215	4.84923	1.05046	4.61629	3.90668650854878e-06	1.45167579933989e-05
PLCZ1	2.16211	4.84917	1.91751	2.52889	0.0114423223481849	0.0242022677785336
TIMP3	12172.6	4.84118	0.300614	16.1043	2.37923590353275e-58	2.22238674989227e-56
LRRN4CL	99.094	4.8398	0.580935	8.33104	8.01331352415321e-17	8.46833223847376e-16
HHIP	394.098	4.83062	0.765748	6.30837	2.81985490022821e-10	1.66946591254424e-09
STMN2	1134.87	4.82678	1.11308	4.33642	1.44824107329221e-05	4.97705027262704e-05
DLC1	2197.14	4.82469	0.467539	10.3193	5.76119407679302e-25	1.08346730972818e-23
ANKRD55	2.61171	4.80866	1.42042	3.38539	0.000710778642714907	0.00190491382502966
TNFRSF11B	485.699	4.80302	1.3267	3.62029	0.000294275140859546	0.000840926308714049
GLIS3	237.705	4.79784	1.03765	4.62376	3.76853483570703e-06	1.40272054913975e-05
GSTM3	889.42	4.79631	0.281679	17.0276	5.13023712098665e-65	6.31949021359537e-63
TMEM255A	282.584	4.79522	0.562885	8.51901	1.60925265582872e-17	1.79494966574579e-16
OSM	7.37206	4.78861	1.54403	3.10138	0.00192620010481626	0.00479336841740197
IFIT1	1722.66	4.78278	0.686985	6.96198	3.35527608534916e-12	2.39772068042591e-11
FLG	54.2934	4.78249	1.66061	2.87996	0.00397730052225755	0.00926908076069223
LOC100996291	31.9486	4.78224	0.921072	5.19204	2.08002091924742e-07	9.01983108854727e-07
CPEB2	1085.03	4.78155	0.200565	23.8404	1.27272785950458e-125	6.7795117251286e-123
TXNIP	9725.25	4.78139	0.58938	8.11257	4.95612213233544e-16	4.91349150433598e-15
FBXW10	38.4373	4.77852	0.634651	7.52936	5.09900622554723e-14	4.22964283246256e-13
MIR3681HG	3.54732	4.77535	1.60218	2.98053	0.00287750419416763	0.00691450014177637
COL1A2	166333	4.77162	0.809668	5.8933	3.78564114065121e-09	1.979602049379e-08
HECTD2-AS1	3.33727	4.77155	1.83294	2.60322	0.00923525624184181	0.0199209439937025
SH3RF3	786.045	4.75886	0.339091	14.0341	9.6353785989623e-45	5.10493754857387e-43
TYK2	1387.91	4.75462	0.699195	6.80013	1.04527246367608e-11	7.14082321892263e-11
FAM107A	890.437	4.75414	0.551303	8.62347	6.4955832911591e-18	7.52182438809957e-17
C2orf73	2.21476	4.74487	1.45331	3.26488	0.0010951074818775	0.00284067825221422
HOXD11	10.6722	4.74226	1.59099	2.9807	0.00287593526484573	0.00691241562620054
HSD17B1	30.9323	4.74158	1.26087	3.76056	0.000169536213509537	0.000500947232505564
IL1RL1	4.36035	4.73991	1.4957	3.16903	0.00152951235100164	0.00386724296675962
TGFB2-AS1	2.85947	4.73855	1.86943	2.53476	0.0112524008172536	0.0238389302060895
TPTE2	6.10275	4.73508	1.94099	2.43952	0.0147068987978976	0.0303357685408439
OSGIN1	896.197	4.73499	0.553109	8.56069	1.12190262844964e-17	1.27078039678816e-16
SLN	16.6082	4.7349	1.03007	4.59667	4.29291245612205e-06	1.58473518632159e-05
B2M	24596.2	4.73365	0.293871	16.1079	2.24560457780447e-58	2.10755336304515e-56
MYOG	2.84173	4.72838	2.02791	2.33166	0.0197186783850855	0.0393475176968361
TDO2	21.0976	4.72353	1.67349	2.82257	0.00476403175466998	0.0109370182705638
RNF123	233.859	4.72073	1.09165	4.3244	1.52949870044034e-05	5.24258954556152e-05
TRIM7	206.045	4.71755	0.502294	9.39199	5.88767174483417e-21	8.47008192838954e-20
RARA-AS1	92.5979	4.71729	1.09429	4.31083	1.62646190918106e-05	5.55369677201136e-05
LOC100506022	51.3661	4.71011	0.474669	9.92293	3.30888459571126e-23	5.55965954790053e-22
MIR4768	18.8309	4.70611	0.867015	5.42794	5.70081490043395e-08	2.62639927238553e-07
BTBD16	8.71362	4.70585	1.97739	2.37983	0.0173205705795977	0.0350879972816622
TMEM132A	2264.22	4.70173	0.933902	5.0345	4.79092464381045e-07	1.98955612736747e-06
COL5A3	2048.96	4.70167	0.486744	9.65942	4.48415518961971e-22	6.96989074386553e-21
ITGA4	2085.19	4.69503	0.324331	14.476	1.71713655472629e-47	1.06760392293692e-45
LRRC17	1937.78	4.69382	0.473196	9.91939	3.42832166134263e-23	5.7505354573108e-22
GNG11	1716.03	4.68994	0.256503	18.2842	1.10620168604973e-74	1.65167644169349e-72
KLHL30	31.8123	4.68959	1.21439	3.86167	0.00011261575105018	0.00034157338218652
SHC4	143.365	4.6871	0.498506	9.40229	5.33874072497083e-21	7.72201218589942e-20
UCN2	294.866	4.68133	0.708589	6.60656	3.93349010451189e-11	2.54097530219026e-10
NIPAL4	171.6	4.68098	0.457956	10.2214	1.58953988547059e-24	2.89272775648568e-23
PLEKHS1	3.13242	4.67409	1.87372	2.49455	0.0126117575468133	0.0264206132536292
CHRNA1	15.7332	4.67291	0.680036	6.87157	6.34996975621418e-12	4.42075428912841e-11
LINC01503	464.995	4.67163	0.354071	13.194	9.49546695319694e-40	3.8988782954283e-38
LOC102723701	9.59004	4.66854	1.1897	3.92414	8.70391298087979e-05	0.000268207349812633
RAET1E	3.20829	4.65797	1.97081	2.36349	0.0181038949813633	0.0364649633303719
EPAS1	2281.75	4.65796	0.487803	9.54886	1.31135656815542e-21	1.97806327133288e-20
ITGB4	3987.1	4.65609	0.862531	5.39818	6.73211372255864e-08	3.07350542872152e-07
LINC01265	3.32621	4.65395	1.36883	3.39995	0.000673986105927766	0.00181370728587252
MSC-AS1	414.668	4.65288	0.257313	18.0826	4.37272391409978e-73	6.24507359586902e-71
NR2F1-AS1	459.769	4.65197	0.270435	17.2018	2.57281651315966e-66	3.2297860291633e-64
KIF26B	478.092	4.64943	0.336386	13.8217	1.88490264746644e-43	9.47692507115206e-42
SLC22A18AS	27.1514	4.64552	0.664814	6.98771	2.79416305102732e-12	2.0091265805435e-11
DAPL1	6.06769	4.63886	1.52783	3.03624	0.00239547035964662	0.00584890055974669
NKX6-2	291.712	4.63687	1.71341	2.70622	0.00680538892179958	0.0151480301325502
FOSL1	2810.4	4.63661	0.490926	9.44462	3.56710538437525e-21	5.21543620331246e-20
MR1	75.008	4.6357	0.581857	7.96708	1.62472378914213e-15	1.53876411149458e-14
LRRC66	68.551	4.63168	0.56887	8.14191	3.89099076575196e-16	3.89672444116897e-15
CYS1	204.08	4.62946	0.336778	13.7463	5.35883844058033e-43	2.62077783685851e-41
PSCA	14.9994	4.62753	1.03622	4.46579	7.97735905399053e-06	2.84623044162019e-05
CAPS2	173.166	4.62571	0.914704	5.05706	4.25775361034071e-07	1.78014564926188e-06
RFTN1	3529.68	4.62316	0.332906	13.8873	7.56216062310763e-44	3.86120786841524e-42
DKFZp434J0226	23.6358	4.62271	0.837175	5.5218	3.35539445065447e-08	1.5904634253956e-07
MTTP	342.155	4.61915	0.597783	7.72714	1.09992554020981e-14	9.69682270881981e-14
FAM114A1	3168.57	4.61873	0.836008	5.52474	3.29974729277775e-08	1.56483925393062e-07
ADAMTS18	101.034	4.61373	0.814856	5.66202	1.49601533849506e-08	7.37308484781173e-08
LRRC15	787.612	4.61041	1.31785	3.49844	0.000467991967381478	0.00129691418519707
RNF207	150.028	4.59776	1.1806	3.89443	9.84286135899284e-05	0.000301512207840208
CDYL	400.205	4.5974	0.994368	4.62344	3.77424531441624e-06	1.40458083273848e-05
S100A2	176.252	4.5854	0.443895	10.3299	5.16024755211547e-25	9.75103729670601e-24
LINC00942	11.3609	4.58504	0.963952	4.7565	1.96974394462416e-06	7.59719831792515e-06
ANXA2P1	106.251	4.58407	0.367656	12.4684	1.11079279359675e-35	3.78764968321772e-34
C1QTNF1	1169.92	4.58399	0.412701	11.1073	1.15609815531326e-28	2.72554288792692e-27
MROH1	374.862	4.57847	1.27132	3.60135	0.000316574212044439	0.000900080949968819
ZMYND10	157.026	4.57754	0.386897	11.8314	2.68498393938738e-32	7.63612531910331e-31
USP11	2341.36	4.57627	0.983025	4.6553	3.23511529164967e-06	1.21379949139774e-05
MIR2682	1.48932	4.57333	1.67564	2.72929	0.00634700884962075	0.0142102916525247
MIR145	1.85994	4.57217	1.4329	3.19086	0.00141852036337528	0.00360557361900483
CD226	6.90764	4.57173	1.28075	3.56957	0.000357571026054444	0.0010076644314532
EFS	1600.89	4.57052	0.771433	5.92471	3.1284193672113e-09	1.64816940145329e-08
SMPD1	2399.39	4.56476	0.479016	9.52944	1.5813252030824e-21	2.37006375874913e-20
FUT6	6.16979	4.56469	1.5112	3.02057	0.0025229540137708	0.0061366038081462
COL15A1	465.282	4.56355	1.03894	4.39251	1.1205011415952e-05	3.91420719597656e-05
HSD17B3	13.4484	4.56072	1.32887	3.43203	0.000599071066615795	0.00162856436578355
NFIB	1172	4.56051	1.1895	3.83398	0.000126086090043096	0.000379741862570198
SLC27A5	117.883	4.55612	0.935524	4.87013	1.11527050908863e-06	4.43788945358931e-06
LOC400043	78.8108	4.55502	1.49346	3.04997	0.00228864197684716	0.00561563183181778
SSPN	556.792	4.55404	1.34056	3.39711	0.00068101840982497	0.00183085092230317
IDUA	374.259	4.5422	1.49548	3.03729	0.00238714087755431	0.0058311634080028
EHD2	8642.88	4.54157	0.248662	18.264	1.60085970292498e-74	2.37228149510891e-72
EPSTI1	249.968	4.54077	0.642745	7.06465	1.61021167427755e-12	1.18505085468022e-11
PHLDB1	74.1743	4.53411	1.37583	3.29555	0.000982282466361347	0.00256931720365173
ST8SIA4	377.213	4.53197	0.676851	6.69567	2.14683309611607e-11	1.42608471490905e-10
ME3	182.738	4.52707	1.38358	3.27201	0.00106786681195422	0.00277549610929786
ANXA8L1	37.9504	4.52132	0.58523	7.72572	1.11220781733887e-14	9.79468448254325e-14
LRP1B	191.674	4.52059	0.458068	9.86882	5.68303434910721e-23	9.37296435033926e-22
SIL1	3856.9	4.52003	0.191935	23.5499	1.2594019629731e-122	6.05403738737482e-120
FOXS1	63.8518	4.51508	0.978888	4.61246	3.97938907348248e-06	1.47674221896566e-05
TFPI2	5185.89	4.51499	0.559267	8.07304	6.856757331257e-16	6.71335470649499e-15
OR2L13	11.137	4.5133	1.17557	3.83925	0.000123409074656235	0.00037219119394028
SPATA1	6.48426	4.50988	1.26169	3.57449	0.000350910753964391	0.00099070334477642
COL6A2	138215	4.50251	0.31602	14.2476	4.6412731163396e-46	2.66690530174744e-44
FXYD2	10.1144	4.50022	1.36603	3.29437	0.000986426041972097	0.00257947072591589
PLEKHG7	2.23883	4.49117	1.44591	3.10611	0.00189563170406007	0.00472266530847173
ENG	5152.72	4.49042	0.348214	12.8956	4.76537273121618e-38	1.80270117388752e-36
C1orf204	71.1446	4.48489	0.911968	4.91781	8.75187041702869e-07	3.52237316825033e-06
TMEM71	4.72252	4.4843	1.30539	3.43521	0.000592103780542386	0.00161095712461484
MBNL1	1313.41	4.48421	0.891536	5.02975	4.91109765402176e-07	2.03602910524011e-06
ARHGEF38	1.41034	4.48261	1.93715	2.31402	0.0206663971316385	0.0410516046228042
VAMP2	2084.43	4.47784	0.522772	8.56557	1.07540987780498e-17	1.22022183544377e-16
RANBP3L	24.1993	4.47524	0.695034	6.43888	1.2035906370718e-10	7.40835973330672e-10
ASPN	11.6476	4.46395	1.25338	3.56152	0.000368716863412899	0.00103651984895234
C2orf66	34.6087	4.4633	0.713784	6.25301	4.02606670205338e-10	2.33656503624176e-09
INHBA-AS1	14.4843	4.46307	0.819954	5.44307	5.23699928480853e-08	2.4206383420331e-07
BCL3	1614.43	4.46294	0.199266	22.397	4.21434141553015e-111	1.56717839544686e-108
CLIP1	582.547	4.45779	1.2312	3.6207	0.000293804619919682	0.000839703488108616
NEUROD2	1.99657	4.45548	1.8755	2.37562	0.0175193226132751	0.0354323580692703
C10orf90	43.4625	4.45537	0.971401	4.58654	4.50650747105457e-06	1.66047402779986e-05
TMEM204	41.2158	4.44673	1.23187	3.60974	0.000306498440596205	0.000873070930150399
GCNT3	8.83601	4.44489	0.908654	4.89173	9.99538302653028e-07	3.99916776430949e-06
HGF	20.4925	4.4443	1.24104	3.58112	0.000342126180546375	0.000968114846061553
MTHFD2P1	1.27846	4.44058	1.81325	2.44896	0.0143268146779956	0.0296573039059569
LINC00327	19.2108	4.43755	0.845224	5.25014	1.51980592003968e-07	6.68612832099601e-07
HNF1B	72.887	4.43684	0.759518	5.84166	5.16831365038524e-09	2.66445968442173e-08
JUN	6300.21	4.43599	0.793931	5.58738	2.3052455188259e-08	1.11522051866813e-07
TCAF2P1	38.4226	4.42757	0.595716	7.43235	1.06686625761626e-13	8.66015941983478e-13
PLCE1	299.231	4.42474	0.461985	9.57767	9.92600639093617e-22	1.51417693466688e-20
MRVI1-AS1	5.38574	4.41959	1.87433	2.35795	0.0183761191035148	0.0369641693622345
CSF1	4533.66	4.40823	0.426869	10.3269	5.32636255299252e-25	1.00360687912935e-23
FGGY	154.515	4.40627	1.11759	3.94264	8.05884856826837e-05	0.000249187082572955
MIR22HG	532.044	4.40382	1.33622	3.29572	0.000981706024403711	0.00256815025683206
FIBIN	507.78	4.39825	0.464217	9.47457	2.67871775080533e-21	3.95467027345484e-20
LINC00982	43.8227	4.39329	1.62826	2.69815	0.006972616045053	0.0154825698098186
COL6A3	5474.45	4.39148	1.30678	3.36054	0.00077789293133551	0.00207345617661026
FLJ12825	12.5263	4.38996	0.90948	4.82689	1.38680885201674e-06	5.45234703060004e-06
SH3TC1	146.441	4.38792	0.533124	8.23057	1.86325377487188e-16	1.90768148825714e-15
GATA6-AS1	110.143	4.38636	1.23468	3.55264	0.000381392332632302	0.00106940695459526
ITGA3	34174.1	4.38629	0.346868	12.6454	1.18571484356026e-36	4.23356048038573e-35
ERBB4	396.836	4.38333	0.571597	7.66857	1.73926771473239e-14	1.50744183771595e-13
LSP1	34.9932	4.37817	0.985564	4.4423	8.90015275972476e-06	3.15264397450423e-05
CAV1	5731.75	4.37812	0.656612	6.66774	2.5976821777107e-11	1.71229826222409e-10
C5orf56	168.369	4.3778	0.529289	8.27108	1.32749938940884e-16	1.37848711622018e-15
ABHD16B	140.135	4.37692	0.373131	11.7303	8.91742437563224e-32	2.45465805892927e-30
SLC26A10	61.4748	4.37521	0.814221	5.37349	7.72264026069674e-08	3.49897739995568e-07
EFCAB5	5.44708	4.37435	1.43023	3.0585	0.00222449439520558	0.00547416157261914
TKTL1	4.79384	4.37019	1.78258	2.4516	0.0142220986595964	0.0294652940693771
DDIT3	1318.57	4.36768	0.374195	11.6722	1.76819535742117e-31	4.80680859302259e-30
PRSS23	4326.05	4.36275	0.527282	8.27402	1.29511212061793e-16	1.34698494909018e-15
NOG	219.342	4.36255	0.380044	11.4791	1.68096502068465e-30	4.36497227834964e-29
KCTD16	49.9124	4.35901	0.695177	6.27036	3.60212982344787e-10	2.10416054209644e-09
CD93	4.66434	4.35356	1.45752	2.98697	0.00281754231036919	0.00678613483992011
P2RX6P	1.3031	4.3534	1.78974	2.43242	0.0149981261912485	0.0308557483406386
LOC101929125	19.4613	4.35197	0.769728	5.6539	1.56846871547256e-08	7.71495716491524e-08
FLNC	12105.4	4.35102	0.795533	5.46932	4.51768968895098e-08	2.10594006810631e-07
ANGPT1	467.682	4.35036	0.710306	6.12463	9.08948529918163e-10	5.08644706875556e-09
APLP1	6465.92	4.34995	0.330183	13.1744	1.23275398506039e-39	5.04073616007368e-38
SYTL3	126.599	4.3474	0.499646	8.70098	3.29039068576153e-18	3.89725420827368e-17
UBD	50.6765	4.34604	0.789249	5.50655	3.65939788947039e-08	1.72378281557294e-07
LOC101927356	2.47011	4.34215	1.55987	2.78366	0.00537492297155638	0.012224135338842
LOXL1	17247.2	4.3417	0.382821	11.3413	8.19007225610139e-30	2.03553763046031e-28
DIRC3	31.8342	4.34114	0.74253	5.84642	5.02267391651409e-09	2.59344721562945e-08
VIT	15.0171	4.33916	1.74433	2.48758	0.0128614999291174	0.0268809440194036
DACT3	1189.39	4.33386	0.273243	15.8608	1.18327723762867e-56	1.02286013493086e-54
SLC6A13	10.6273	4.32962	1.03782	4.17184	3.02148034832812e-05	9.92836882047332e-05
MAPK11	279.824	4.32685	0.360625	11.9982	3.63165635498165e-33	1.07633556541855e-31
DNM1P46	36.3576	4.32043	0.543788	7.94506	1.94095766958883e-15	1.82163498618697e-14
CASS4	14.0473	4.32022	0.702347	6.15113	7.6934693138973e-10	4.34222756894621e-09
LY6K	38.6949	4.31963	0.67669	6.38347	1.731186282099e-10	1.04726674137168e-09
PLP2	3783.48	4.30879	0.20285	21.2412	3.97372609469033e-100	1.18663890303412e-97
GREM2	237.201	4.30799	0.841581	5.11892	3.07294939222943e-07	1.30583785190707e-06
PARP9	1608.5	4.30731	0.432926	9.94929	2.53984045416753e-23	4.29679961469423e-22
EFEMP2	1687.21	4.30573	0.944481	4.55883	5.14398179392566e-06	1.88408729188777e-05
EYA4	47.5059	4.30321	0.543749	7.91397	2.49304895178318e-15	2.31990093440485e-14
ST3GAL1	1124.85	4.30193	1.65842	2.59398	0.00948710086274875	0.02042841373363
CFAP45	117.711	4.3007	0.353449	12.1678	4.61303412990669e-34	1.42059827603642e-32
TIMP1	32475.6	4.29961	0.473343	9.08348	1.05153087246528e-19	1.38256317314331e-18
SMARCD3	887.35	4.29229	0.23175	18.5212	1.39332098638598e-76	2.23259864395784e-74
ZNF536	73.3809	4.29088	0.601606	7.13238	9.8650800562971e-13	7.3759811392094e-12
SH3RF3-AS1	44.1611	4.28695	0.542341	7.90452	2.68962946617715e-15	2.4945838658299e-14
TMEM132E	1151.58	4.28586	0.716371	5.98274	2.19414096993311e-09	1.18057123604727e-08
MIR503HG	30.2025	4.28532	1.1989	3.57438	0.000351061824219564	0.000990987896525836
C10orf10	920.59	4.2842	0.276902	15.4719	5.37111347043853e-54	4.18416108256415e-52
NOL3	335.023	4.28388	0.512953	8.35141	6.74528701402149e-17	7.16673109214822e-16
NEK10	30.3102	4.28031	0.489677	8.74108	2.3089849546312e-18	2.75804754368644e-17
DRC7	40.5536	4.2802	0.774432	5.52689	3.25951705703122e-08	1.54762278190866e-07
FAM43A	2168.45	4.27689	0.376295	11.3658	6.1892630460478e-30	1.54606065113506e-28
SCART1	229.756	4.27621	0.772918	5.53256	3.15595633089462e-08	1.50134548215308e-07
MUC13	3.44968	4.27223	1.87186	2.28234	0.0224691721832436	0.0442049225952832
BCYRN1	8.77533	4.27116	0.887257	4.81389	1.4802162668574e-06	5.80222402615205e-06
ABCA12	11.9755	4.25724	1.01115	4.21029	2.55039870790899e-05	8.4636821239566e-05
HLA-DRA	1013.38	4.25721	0.704294	6.04465	1.4973375585416e-09	8.22034148782629e-09
AZU1	89.5444	4.25701	0.905713	4.70018	2.59934722554409e-06	9.8615080785849e-06
CCKAR	6.25515	4.25222	1.87037	2.27346	0.0229986008440295	0.0451293731615868
GOLGA8R	99.2684	4.25125	0.434772	9.77811	1.39794436156374e-22	2.25467147480031e-21
SIGLEC15	82.5036	4.24707	0.893479	4.75341	2.00014638420737e-06	7.70691790544343e-06
UBXN10-AS1	9.39474	4.24361	0.908754	4.6697	3.01634316887498e-06	1.13669421635482e-05
LINC00994	6.06187	4.23892	1.30724	3.24266	0.00118419618859934	0.00305488516768382
CDH6	3819.67	4.23677	1.65193	2.56473	0.0103255496913089	0.0220507377685563
CTSB	37892.5	4.23352	0.207782	20.3748	2.795781237487e-92	6.88775655120391e-90
SNORD123	8.83261	4.23305	0.891895	4.74613	2.07346572592756e-06	7.96762253700647e-06
LOC100507431	3.80573	4.22645	1.2225	3.45722	0.000545771326498347	0.00149521922073338
LOC389602	2.13246	4.22395	1.49626	2.82301	0.00475754922684707	0.0109246810802667
ST3GAL5-AS1	3.42344	4.22237	1.60522	2.6304	0.00852841886395054	0.0185608002859542
FBLN2	3920.77	4.21978	0.541553	7.79201	6.59496789867549e-15	5.91087868644817e-14
PITPNM2	165.08	4.21583	1.55489	2.71135	0.00670102256379934	0.0149417868208984
MIR616	4.27508	4.21356	1.16143	3.62792	0.000285714253371471	0.00081812323401109
LRRC73	99.5639	4.21211	0.542029	7.77101	7.78652912462109e-15	6.93782561108305e-14
CCDC68	300.392	4.20912	0.361897	11.6307	2.87663125439379e-31	7.7136769241969e-30
SCD5	1670.56	4.2066	0.523319	8.03832	9.10801716429119e-16	8.8254626495091e-15
SOX6	31.4193	4.20609	0.709573	5.92764	3.07312174908085e-09	1.62033591633586e-08
VSIG8	12.3899	4.2051	1.10836	3.794	0.000148241920554949	0.000442480692445477
PLEK	4.32303	4.20392	1.33921	3.13909	0.00169470886053782	0.00424949324838929
ST3GAL5	1213.77	4.20263	0.34403	12.2159	2.55753911438705e-34	8.03932031984918e-33
CELF6	114.131	4.19768	0.98008	4.283	1.8438778643579e-05	6.24737645326281e-05
C1QL1	3003.99	4.19729	0.311307	13.4828	1.97403644678048e-41	8.84233734763557e-40
CATIP	31.2492	4.19461	0.734908	5.70766	1.14539421006404e-08	5.70353069382317e-08
MIR6825	2.5205	4.19173	1.2304	3.4068	0.000657282082114176	0.00177408553223614
NANOS3	25.308	4.19044	0.804097	5.21136	1.87461801832191e-07	8.16685378494838e-07
MIR210	57.5275	4.18857	0.472462	8.86541	7.62206873021706e-19	9.35971044260736e-18
LINC00893	66.1427	4.18841	0.484318	8.64805	5.2384776107144e-18	6.12004476760938e-17
USP30-AS1	2.46436	4.18612	1.37288	3.04916	0.00229485437723765	0.00562903359315207
TMEM121	155.666	4.18162	1.65014	2.53411	0.0112734515882692	0.0238783941271572
LOC101928847	9.87274	4.17993	1.02355	4.08376	4.43135948312736e-05	0.000142266923037884
HILS1	10.6945	4.17838	0.924653	4.51886	6.21732740356224e-06	2.24715396656534e-05
CDH11	4067.29	4.17462	0.334641	12.4749	1.02283911543715e-35	3.49985002190118e-34
PLD3	8430.85	4.17348	0.535259	7.79714	6.33278475230577e-15	5.6836454773768e-14
SELP	2.17156	4.17095	1.82536	2.285	0.0223126261767383	0.043938269382295
ACTG2	2039.41	4.16948	0.685525	6.08217	1.18566296356485e-09	6.55674280272155e-09
FOXP2	92.2192	4.16911	0.82145	5.07531	3.86858821040246e-07	1.62571439315186e-06
SYT15	276.555	4.16888	0.650206	6.41164	1.43963772857396e-10	8.77631301963011e-10
PCDHGC5	691.435	4.16751	1.04603	3.98413	6.77287954701893e-05	0.000212051918970923
DAAM2	1181.71	4.1667	1.32456	3.14572	0.00165676509021595	0.00416547814301137
C2orf27B	36.548	4.16625	0.50799	8.20144	2.37530847500640e-16	2.41438652572981e-15
ANXA8	46.8964	4.16509	0.525701	7.92293	2.31975616485429e-15	2.16785558336241e-14
DMGDH	24.982	4.16499	1.20768	3.44876	0.000563172142287947	0.00153925388328292
MEG3	1317.74	4.16473	1.16921	3.562	0.00036804064106674	0.00103476647571817
SLC46A3	234.809	4.16308	0.291459	14.2836	2.77019561119112e-46	1.62011232347079e-44
CATSPERB	17.9709	4.16219	0.951596	4.37391	1.2204337853731e-05	4.23477631618281e-05
ZNF365	179.814	4.15919	0.282876	14.7032	6.14588781983721e-49	3.98451654740696e-47
LOC101929224	20.1803	4.15286	0.989257	4.19796	2.69329829729327e-05	8.90940183641374e-05
DPP7	1180.82	4.1469	1.14632	3.61758	0.000297372598090195	0.00084879312610567
CRIP2	3986.46	4.14328	0.378712	10.9405	7.38270685691456e-28	1.65913078042108e-26
PLA2R1	421.517	4.14308	1.37414	3.01504	0.0025694939913188	0.00623748701501443
TOP2B	801.62	4.14064	1.15608	3.58161	0.000341482578189647	0.000966855356060875
ARHGEF28	335.947	4.13794	0.669533	6.18033	6.39677304268176e-10	3.6406006323481e-09
MIR181A2HG	25.5317	4.13545	1.45528	2.84169	0.00448752810310794	0.0103444083490239
LAMP3	150.756	4.13414	0.787066	5.2526	1.49970708277075e-07	6.60507863560417e-07
TOX2	411.467	4.13293	0.877904	4.70772	2.50501852253288e-06	9.53484164940142e-06
PACRG	60.786	4.13196	0.643512	6.42095	1.3542848412123e-10	8.27389954601776e-10
MEOX1	93.1377	4.13088	0.764625	5.40249	6.57209917636231e-08	3.00462775845337e-07
CNGA3	4.99747	4.12889	1.19423	3.45736	0.000545485675236891	0.0014946444005622
SGIP1	342.589	4.12787	0.493301	8.36785	5.86795800163207e-17	6.25820261115619e-16
FAM46A	1198.57	4.12577	1.82684	2.25842	0.0239195208253893	0.046741010901011
PTGIR	61.6036	4.12467	0.740304	5.57159	2.52417813238516e-08	1.21695271064528e-07
LAMB3	665.463	4.12445	0.557313	7.4006	1.3557486241392e-13	1.09063059727182e-12
CCDC54	1.14038	4.12191	1.69698	2.42897	0.0151416872215925	0.031118614541227
PALLD	16410.2	4.12111	0.277284	14.8624	5.78238876190741e-50	3.91632646420733e-48
VAMP5	426.685	4.12003	0.402408	10.2385	1.33354205703585e-24	2.44036958236951e-23
MIR4653	2.00409	4.11734	1.45994	2.82021	0.00479914936701928	0.0110125084264272
FABP7	2975.68	4.11309	0.535536	7.68032	1.58689759881572e-14	1.37962791244195e-13
ATHL1	872.305	4.11058	0.754645	5.44705	5.1213046707132e-08	2.36938482993161e-07
LOC145474	1.22412	4.10975	1.4834	2.77049	0.00559714532987722	0.0126741464728833
AQP1	364.669	4.10571	0.498201	8.24108	1.70661690837656e-16	1.75368679078173e-15
DAB2	2831.11	4.10365	0.42072	9.75387	1.77562933777298e-22	2.83138176522392e-21
PRSS53	51.8483	4.10344	0.618269	6.63699	3.20156201784928e-11	2.09008233884702e-10
UCN	68.4498	4.10331	0.665296	6.16765	6.93128617519637e-10	3.9323177670393e-09
WNK4	175.079	4.10281	1.10216	3.72252	0.00019724284913723	0.000578146834272111
EDN2	157.296	4.09912	1.11389	3.68	0.000233236429813537	0.000677203417088245
NFIC	2063.3	4.09886	0.429546	9.54231	1.39686385116853e-21	2.09998395443788e-20
LOC388692	27.7853	4.09792	0.878635	4.66396	3.10179927454545e-06	1.1668899007829e-05
CNTNAP1	143.59	4.095	1.22878	3.33258	0.000860443716223385	0.00227447494676055
NME5	107.074	4.09341	0.512733	7.9835	1.42237486347595e-15	1.35427952580906e-14
IRAK2	653.398	4.08375	0.147154	27.7514	1.67483586033041e-169	2.53917999778862e-166
DESI1	1227.26	4.08123	1.09069	3.74187	0.000182654353511535	0.000537704951958005
IGFBP6	2309.74	4.07924	0.353567	11.5374	8.54842262186228e-31	2.24342025904506e-29
GNG12-AS1	42.4752	4.07908	0.648778	6.28732	3.229835082414e-10	1.8979373774388e-09
SEC14L2	2053.49	4.07646	0.307103	13.2739	3.27915474507074e-40	1.38688542640771e-38
AZIN2	117.547	4.07517	0.917518	4.44151	8.93295007995244e-06	3.16255637014159e-05
LOC101929717	6.18125	4.07515	1.05268	3.87121	0.000108294642489741	0.0003293716167207
FGF1	254.307	4.06727	0.416284	9.77041	1.50842605594794e-22	2.42097468539722e-21
DAW1	68.5104	4.06702	0.619847	6.56132	5.33327497832556e-11	3.40283316762119e-10
MIR9-3HG	356.762	4.06612	1.21752	3.33967	0.000838786300238448	0.00222438632822922
PLA1A	4.70802	4.05663	1.49216	2.71863	0.00655534185983121	0.0146417988118102
WNT5A	4364.64	4.05564	0.394962	10.2684	9.77731975814535e-25	1.80094574872231e-23
KLF9	786.007	4.05183	0.325861	12.4342	1.7037037528726e-35	5.73008485757101e-34
HAND2	7.17947	4.04757	1.27153	3.18323	0.00145640238373911	0.00369376329701635
KLRD1	8.79476	4.04534	1.21212	3.33743	0.000845585018222023	0.00224000472098627
ADRA1D	396.19	4.04336	0.554628	7.29022	3.09440429535265e-13	2.41726572560862e-12
LOC102724814	323.579	4.04292	1.71563	2.35652	0.0184469708055592	0.0370953318647858
MAPRE3	659.074	4.04165	0.64196	6.2958	3.0582429957117e-10	1.80194054416986e-09
FLJ22447	29.8923	4.03499	0.68821	5.86301	4.54543660831993e-09	2.35628643117773e-08
ADGRL4	466.311	4.03125	0.262112	15.3799	2.23384965979911e-53	1.70647065678219e-51
FPGT-TNNI3K	53.193	4.02557	0.727572	5.53289	3.15003433014021e-08	1.4992520312179e-07
AHNAK	6428.28	4.02038	1.01117	3.97597	7.00926623643615e-05	0.000218965966482676
DUSP1	1963.01	4.01482	0.293898	13.6606	1.74537852220348e-42	8.28907597448395e-41
CSAD	15.8245	4.0119	1.65968	2.41727	0.0156373775460439	0.0320471117869377
MXRA5	5690.72	4.00903	0.30704	13.0571	5.79238753153635e-39	2.28781895509118e-37
GPAT3	961.207	4.00828	0.876025	4.57553	4.75022936685754e-06	1.74733614392302e-05
CCDC96	120.161	4.00535	0.302396	13.2454	4.79922465027555e-40	2.00823606437964e-38
ST6GALNAC2	181.874	4.00244	0.471148	8.49509	1.97786930950672e-17	2.18999023713865e-16
FAM126B	130.208	4.00046	1.16657	3.42926	0.000605230712644809	0.00164372221517384
ANKRD2	2.71251	3.99986	1.49552	2.67456	0.00748274776689313	0.016488984317721
PIGZ	186.685	3.99929	0.472091	8.47144	2.42378864080399e-17	2.66278987299921e-16
IFIH1	549.109	3.99591	0.462827	8.6337	5.93998806936261e-18	6.90278448461484e-17
PLD1	521.756	3.99162	0.428282	9.32007	1.1625974497077e-20	1.63435329074815e-19
MBNL1-AS1	127.575	3.99069	0.424858	9.393	5.83138462150816e-21	8.40137130886728e-20
FLG-AS1	11.6964	3.98861	1.49222	2.67294	0.00751896547622183	0.0165558362831925
TYRP1	21.0333	3.98767	0.85411	4.6688	3.02959230792949e-06	1.14125066507994e-05
FKBP9	7928.49	3.98717	0.13287	30.0081	7.70403825875599e-198	1.68709877824246e-194
EVA1A	176.053	3.98434	1.03422	3.85251	0.000116914488500489	0.00035384945544474
GMPR	487.768	3.98251	0.30447	13.0801	4.27777172517206e-39	1.6998105429721e-37
UPB1	12.7712	3.98171	1.15318	3.45281	0.00055478914009882	0.00151781498642527
POM121L9P	41.3764	3.97746	1.15143	3.45436	0.000551599681155819	0.00150971783306486
CNTN3	84.5503	3.97245	0.624308	6.36297	1.97890991049407e-10	1.19127475338814e-09
PSMB9	66.6986	3.97105	0.782491	5.07489	3.87725015385884e-07	1.62865991650477e-06
ZNF436	968.895	3.97085	0.30677	12.9441	2.53780635495146e-38	9.73105553496853e-37
DNAH6	52.0417	3.96878	0.525113	7.55796	4.09439697970596e-14	3.42951424024754e-13
HLX	205.829	3.96472	0.605126	6.55189	5.68125435894422e-11	3.61549377334296e-10
HAPLN1	1711.33	3.96051	0.725427	5.45956	4.77325292435299e-08	2.21877457278474e-07
SHOX2	50.6808	3.96045	0.691549	5.72693	1.02263872481252e-08	5.1220296384574e-08
MEGF9	1441.64	3.95732	0.298867	13.2411	5.08249866881106e-40	2.1177794136067e-38
GAS6	3486.2	3.95599	0.781394	5.06273	4.13294354045289e-07	1.7301653406709e-06
ICAM1	4418.72	3.95261	0.390986	10.1093	5.02188136523772e-24	8.88476300067058e-23
DKK2	40.4868	3.95218	0.982709	4.02172	5.77739795520016e-05	0.000182595792654009
ADAM32	76.3894	3.95199	0.406269	9.72752	2.30136399473682e-22	3.64317935520225e-21
NCF2	22.046	3.95117	0.634966	6.22264	4.88843158404326e-10	2.80483546113271e-09
LOC153684	33.4675	3.94743	1.23556	3.19484	0.00139908029607008	0.00356167315360955
ZNF474	33.5912	3.94693	0.631516	6.24993	4.10643162471162e-10	2.37970187860751e-09
CDC42EP5	933.097	3.94663	0.206766	19.0874	3.21335315295775e-81	5.6045997603225e-79
LINC01239	43.2577	3.94362	0.533006	7.39883	1.37387150332388e-13	1.10385786624584e-12
CBLN3	186.855	3.94326	1.19458	3.30097	0.000963512416746635	0.00252491240814512
CCDC136	11.8016	3.93828	1.7312	2.27488	0.0229128883817261	0.0449880570945846
DNAI1	149.463	3.93745	0.538731	7.30876	2.69622188199043e-13	2.11628184277775e-12
SPOCK1	8851.95	3.93473	0.251398	15.6514	3.24918956105751e-55	2.61380722689316e-53
GOLGA8O	143.917	3.93193	0.391818	10.0351	1.06852335393995e-23	1.85057353100197e-22
LINC00271	6.38777	3.93138	1.41409	2.78015	0.00543344620400085	0.0123401464893585
ISG15	3523.26	3.92797	0.559129	7.02516	2.13823599800784e-12	1.55392674353748e-11
VDR	312.775	3.9258	0.295733	13.2748	3.24194406162979e-40	1.37409624754111e-38
FAM89A	672.617	3.92419	0.342052	11.4725	1.81401005410123e-30	4.70425317845806e-29
UTS2	37.6281	3.92169	1.22574	3.19945	0.00137692249644136	0.00350970214980754
IL7	37.8433	3.91728	0.822395	4.76325	1.90496421412438e-06	7.36030968362625e-06
LOC100505622	5.37933	3.91618	1.24115	3.15529	0.00160338517679473	0.00404313183846564
CYTIP	52.421	3.91505	0.791371	4.94717	7.52986906771282e-07	3.05992143207323e-06
C4B	111.788	3.91502	0.43894	8.91927	4.69359065228922e-19	5.86222928808417e-18
FAM13C	160.462	3.91016	0.595729	6.56366	5.25045075170326e-11	3.35215853143244e-10
CLDN1	1945.53	3.90097	0.272341	14.3238	1.55335479522937e-46	9.16618852071125e-45
G0S2	256.541	3.89481	0.373081	10.4396	1.63525493625667e-25	3.20688950633659e-24
YAF2	328.543	3.89471	0.380097	10.2466	1.22532116721996e-24	2.24858984029219e-23
GATA3-AS1	79.0464	3.89163	1.12161	3.46967	0.000521103872064742	0.0014320184348193
KIFAP3	1494.26	3.89045	0.196854	19.7631	6.18848891573412e-87	1.31149384989466e-84
FOXD1	2780.91	3.88844	1.05272	3.6937	0.000221017068320709	0.000643430635086093
COPG2IT1	284.831	3.88726	0.821058	4.73446	2.19640315244164e-06	8.42032867758653e-06
PHEX	39.3498	3.8868	0.530256	7.33004	2.3008158050871e-13	1.81605040858877e-12
EHBP1L1	3128.99	3.88054	0.257071	15.0952	1.74097376047801e-51	1.24321926975584e-49
ANXA2	39694.1	3.8783	0.208464	18.6042	2.97319297936399e-77	4.88322170252374e-75
COL4A1	101125	3.8773	0.299483	12.9466	2.454759002087e-38	9.43096397117595e-37
TRPM8	19.2951	3.87619	0.648238	5.97957	2.23721998885344e-09	1.20145418965429e-08
KANK4	106.281	3.87504	1.17674	3.29304	0.000991092446442752	0.00259064204601329
TP63	7.34862	3.87458	1.29607	2.98948	0.00279451193379229	0.00673890073450536
CPQ	1121.18	3.87112	0.210476	18.3922	1.51661924117263e-75	2.35362587592689e-73
MX1	2158.18	3.86983	0.84982	4.55371	5.2707424900618e-06	1.92836576455593e-05
API5	917.367	3.86868	0.827321	4.67616	2.92299520669689e-06	1.10341529455639e-05
MMP2	61747.6	3.86847	0.228398	16.9374	2.38252387843046e-64	2.86324165365768e-62
LOC90246	8.68581	3.86572	1.34205	2.88045	0.00397104840651292	0.00925779430375718
C7orf61	51.6409	3.85988	0.541729	7.12511	1.03997642911946e-12	7.74929884367317e-12
LOC105747689	20.9703	3.85486	0.91973	4.19129	2.77373365569995e-05	9.16010667228389e-05
PRR16	334.236	3.85387	0.250206	15.4028	1.56744036963404e-53	1.20204989280612e-51
LOC100126784	282.148	3.85282	0.442688	8.70325	3.22519670898201e-18	3.82233324938824e-17
EPHA5-AS1	13.6991	3.85179	1.08947	3.53547	0.000407043158948979	0.00113760828413577
ZNF625-ZNF20	37.2348	3.85157	1.24444	3.09502	0.00196796474877018	0.00489174135874781
ITGA10	284.242	3.85065	0.393642	9.78212	1.34368730653827e-22	2.16893801183971e-21
CFB	61.4426	3.84957	0.695613	5.53407	3.12889601645265e-08	1.49063117206346e-07
HES4	485.083	3.84924	0.360782	10.6692	1.41877251968572e-26	2.94653188519345e-25
PDLIM3	1206.13	3.84889	0.369559	10.4148	2.1216855239421e-25	4.11173057928956e-24
LMO2	782.045	3.84526	0.481977	7.9781	1.48604959249584e-15	1.41149645390363e-14
IL1R2	7.8721	3.84409	0.96863	3.96858	7.2302141535135e-05	0.000225368165034948
SUN2	2780.77	3.84141	0.325095	11.8163	3.21542933714655e-32	9.10530126520423e-31
CD99	18935.2	3.84128	0.307433	12.4947	7.98098023491885e-36	2.74036828310132e-34
LINC00607	48.303	3.84042	0.688447	5.57839	2.42759519651156e-08	1.17210861656164e-07
RBM20	278.474	3.83717	0.411333	9.3286	1.07275585822389e-20	1.51128986488453e-19
GRK4	128.527	3.83463	0.452112	8.48159	2.22137744710438e-17	2.44860895441723e-16
RBFADN	10.9797	3.83385	0.899477	4.26231	2.02326904699013e-05	6.81418483375402e-05
UBE2Q2L	1.73557	3.83134	1.70226	2.25073	0.0244024594319331	0.0475715205681474
KRTAP5-1	8.98314	3.83094	0.968241	3.9566	7.60244916084906e-05	0.000236223664687331
SCN2A	337.971	3.82999	0.337753	11.3396	8.34890876524716e-30	2.07240104350449e-28
EMP3	4142.77	3.82844	0.339332	11.2823	1.60503039703801e-29	3.92963280685988e-28
C9orf9	299.035	3.827	0.231393	16.539	1.92287618943542e-61	2.00518342950173e-59
DIAPH2	143.299	3.82668	1.32492	2.88823	0.00387417400013825	0.0090608665467488
S100A6	6673.02	3.82479	0.371039	10.3083	6.46236497555934e-25	1.21071056371957e-23
LINC01556	1.88698	3.82471	1.59926	2.39154	0.016777758122051	0.0341146017566804
SRPX	4095.09	3.82347	0.292725	13.0616	5.45407329388568e-39	2.15852069375889e-37
ZNF688	229.739	3.82344	0.893646	4.27847	1.88183029565728e-05	6.36611625422404e-05
AHR	2135.52	3.8225	0.308878	12.3754	3.54952549608955e-35	1.16790647750299e-33
LRRC4C	181.542	3.81978	0.430072	8.88171	6.58375529129002e-19	8.11502395472389e-18
ADAMTS15	2158.24	3.81894	1.67897	2.27458	0.0229314193661759	0.0450154725386416
RNF217-AS1	5.39305	3.80937	1.00513	3.78991	0.000150702673689653	0.000448941807096338
SS18L2	274.905	3.809	0.806046	4.72554	2.2950384562321e-06	8.77457088921017e-06
C2orf27A	35.311	3.80896	0.525734	7.24504	4.32321275347325e-13	3.33227220016443e-12
PHLDA1	14419.4	3.80848	0.207691	18.3372	4.17652084912593e-75	6.33192687810946e-73
MATN1-AS1	41.2375	3.80817	0.572267	6.65453	2.84198572748842e-11	1.86522466543687e-10
LRP10	11333.8	3.80276	0.179415	21.1954	1.05386692088431e-99	3.05450928583954e-97
CCDC175	5.92162	3.80265	1.59282	2.38737	0.0169696078018538	0.0344401035030335
CTB-113P19.1	2.75921	3.79603	1.67644	2.26434	0.0235533513946253	0.0461169285353339
FKBP7	1337.76	3.79485	0.322915	11.7519	6.90891036444443e-32	1.9259931311575e-30
APC2	287.526	3.79484	1.37516	2.75957	0.00578775662426962	0.0130650435583244
TIPARP	1797.94	3.79407	0.356647	10.6382	1.97996079617767e-26	4.09046617734441e-25
LYPD1	1280.31	3.79224	0.349318	10.8561	1.86498884231146e-27	4.12537206432285e-26
SLCO1C1	2.32517	3.79111	1.47921	2.56293	0.0103793401704542	0.0221584072161484
CBR3-AS1	51.4915	3.78772	0.922846	4.10439	4.05389114611361e-05	0.000130851851619314
PLCL1	33.131	3.78501	1.00651	3.76052	0.00016955801857246	0.000500947232505564
LY96	6.16358	3.78156	1.63696	2.31012	0.0208816259279815	0.0414173824470299
NOX5	9.29056	3.77969	1.08707	3.47695	0.00050714813101967	0.00139697868822735
CDK5R2	27.7368	3.77578	0.532203	7.09462	1.29706115312453e-12	9.61044295749297e-12
JOSD2	605.28	3.77219	0.144543	26.0974	3.90242899989375e-150	3.49604423449572e-147
SAPCD1	25.6851	3.76958	1.15347	3.26802	0.00108301577680084	0.00281116264256129
PFN1P2	24.1415	3.76851	0.773778	4.87027	1.1144725669171e-06	4.43560981853174e-06
SNX32	82.8304	3.76574	1.53928	2.44643	0.014427974025389	0.0298291136123351
GPR34	3.44877	3.76498	1.09717	3.43154	0.000600157297618682	0.00163129226020778
TCP11	6.69693	3.76355	1.04321	3.60765	0.000308982503489093	0.000879765409024346
MOK	408.141	3.76266	0.262976	14.308	1.95076337146349e-46	1.14427366929089e-44
MIR6837	2.22063	3.76211	1.27835	2.94295	0.0032509945139468	0.00772460456962716
SULF1	1433.74	3.75916	1.02483	3.66807	0.000244384984922552	0.00070738488292533
VPS8	809.895	3.75699	1.57411	2.38675	0.0169982704977867	0.0344918061609057
ZNF284	11.5136	3.75637	1.15414	3.25469	0.00113517894396412	0.00293882067602637
C8orf46	86.6477	3.75598	0.388816	9.66002	4.45776040635577e-22	6.93981041460236e-21
GPNMB	479.18	3.75353	0.429212	8.74516	2.22705257628068e-18	2.66179376749036e-17
FOXD4L1	12.1432	3.75279	1.15156	3.25888	0.00111852332874278	0.00289836659034861
SLC8A1-AS1	6.25831	3.75197	1.25073	2.99983	0.00270128249153493	0.00653807891755641
MIR4435-2HG	439.936	3.74772	0.503251	7.44702	9.54721156296975e-14	7.78850392411472e-13
TOM1L2	1126.47	3.74584	0.655104	5.71793	1.0782907347621e-08	5.38435066922378e-08
SLC2A5	71.1179	3.74473	0.874426	4.2825	1.84803774606578e-05	6.25931877250566e-05
LINC01085	2.50687	3.74247	1.65325	2.26371	0.0235920233561075	0.0461834712282005
GPR132	89.7284	3.74207	0.477635	7.83457	4.70466263373428e-15	4.26122223567412e-14
LIN7B	169.515	3.74064	0.788785	4.74228	2.11323835031412e-06	8.11254667829001e-06
CTGF	46523.1	3.7364	0.485177	7.70111	1.34894531998112e-14	1.18004275683568e-13
HSPA7	19.2529	3.73636	0.823529	4.53701	5.70561802991673e-06	2.07590965020544e-05
ABCD2	4.33412	3.73552	1.17983	3.16614	0.00154474546702044	0.00390475675381633
CD38	72.5253	3.73003	0.586076	6.36441	1.96042788330728e-10	1.18087020636012e-09
MIRLET7BHG	54.92	3.72703	0.704365	5.29134	1.21425660960819e-07	5.39490160477182e-07
KLF17	6.20372	3.72453	1.38533	2.68855	0.00717622527336005	0.0158863556006574
SLC26A7	25.0638	3.72411	1.04816	3.553	0.000380871244765316	0.0010682498026298
CXCL6	2221.01	3.72034	0.405521	9.17423	4.54800175337921e-20	6.15213222768366e-19
APCDD1L-AS1	23.1045	3.7183	1.02436	3.6299	0.000283534943199006	0.000812236947021688
PAX6	1397.42	3.71723	0.717891	5.17799	2.24290336249091e-07	9.6771852826912e-07
MROH7	26.7026	3.70808	0.885752	4.18636	2.83457542243837e-05	9.34693776155893e-05
RSPH1	81.1112	3.70415	0.64613	5.73282	9.87729011348332e-09	4.95221345323436e-08
KCNE1	39.7789	3.70046	0.817128	4.52861	5.93724765759345e-06	2.15461635211764e-05
SPP1	7360.04	3.70044	0.622054	5.94874	2.70219515419966e-09	1.43667559466202e-08
FOXP1	2488.84	3.69915	0.414263	8.92947	4.28038696271464e-19	5.36654876896583e-18
CPN2	17.1064	3.6971	1.29962	2.84474	0.00444470855950098	0.0102589016277321
AGAP2-AS1	296.594	3.69631	0.421691	8.76545	1.86027125313841e-18	2.23017555523753e-17
COLQ	172.338	3.69624	1.07787	3.42922	0.00060531863848546	0.00164373450618764
C10orf54	214.582	3.69595	0.376534	9.81571	9.63589414559094e-23	1.56953584888803e-21
CGREF1	280.959	3.69552	0.619842	5.96204	2.49112620573234e-09	1.33055843872029e-08
APCDD1L	3599.85	3.69022	0.401764	9.18504	4.11375219650722e-20	5.59158220972143e-19
SAFB	144.643	3.68768	1.00902	3.6547	0.000257478799274864	0.000743320588092617
CCDC191	118.994	3.6849	1.57634	2.33764	0.0194061775104088	0.0388143243913788
CCDC142	276.277	3.68384	1.42136	2.59177	0.00954826249193214	0.0205488868151879
PTGFR	96.0377	3.682	0.78373	4.69805	2.62659653770107e-06	9.95913642969418e-06
LINC00152	1000.42	3.68188	0.482474	7.63126	2.32469173759177e-14	1.98946371933114e-13
NUDT18	163.014	3.68161	0.497538	7.39967	1.36527980720435e-13	1.09784984578501e-12
PARP10	829.985	3.67933	0.48007	7.66414	1.80034291291771e-14	1.55695298247894e-13
RBMS3	451.165	3.67772	0.508502	7.23246	4.74329904499528e-13	3.64040813387118e-12
RGS3	3573.74	3.67675	0.307673	11.9502	6.47781605442599e-33	1.89987018774824e-31
GPR39	625.807	3.67603	0.591652	6.21317	5.19270686276505e-10	2.97422434054741e-09
CYBRD1	2728.23	3.67599	0.216551	16.9752	1.25362923186458e-64	1.51581463379258e-62
SMAD6	896.842	3.67587	0.43762	8.39967	4.47728620111965e-17	4.82201277256105e-16
CTNND1	2173.75	3.66975	1.01205	3.62604	0.000287795945174636	0.000823605384557414
LOC643355	13.5387	3.66947	0.678526	5.40801	6.37289032986589e-08	2.92100687235644e-07
SPEF2	134.434	3.66368	0.279412	13.1121	2.80780432182339e-39	1.12022298337687e-37
SETBP1	47.5545	3.6605	1.22206	2.99534	0.00274136540395626	0.00662776873731281
MIR219A1	1.22881	3.66049	1.48241	2.46928	0.0135383346895014	0.0281556804683087
MAGEC3	7.6495	3.65754	0.819957	4.46065	8.1711523572905e-06	2.91115766105999e-05
FAM26E	153.387	3.65467	0.549027	6.65663	2.80185170961656e-11	1.84133695714681e-10
IL15	104.812	3.65331	0.656161	5.5677	2.58118046319793e-08	1.24261079016043e-07
LINC01118	6.71967	3.65189	1.23667	2.95301	0.00314692443131583	0.00750416148570162
PDE4D	740.262	3.65033	0.701417	5.20422	1.94815682732978e-07	8.47598739731624e-07
SERTAD4-AS1	80.3298	3.64883	0.573391	6.3636	1.97081322564508e-10	1.18676314892266e-09
ZCWPW2	36.4902	3.6481	0.520301	7.01153	2.35734272441073e-12	1.70686509020613e-11
CFAP44	362.566	3.64782	0.409395	8.91026	5.09113353221178e-19	6.33466861025012e-18
DCDC5	38.3354	3.64776	0.449856	8.10872	5.11550349128462e-16	5.06131818823938e-15
NOTCH2NL	420.749	3.64177	0.541833	6.72121	1.80220649774742e-11	1.20528292718371e-10
DIO3OS	6.53305	3.6396	1.47395	2.46928	0.0135385551675966	0.0281556804683087
ENDOD1	2473.81	3.639	0.207049	17.5756	3.78979648156255e-69	5.04683100372408e-67
MOV10L1	66.2867	3.63766	0.789103	4.60986	4.02935250345138e-06	1.49387713488569e-05
ATP13A4	16.1255	3.63763	0.955822	3.80576	0.000141367930223058	0.000423052009833928
KDELR3	3506.46	3.63427	0.251565	14.4466	2.63213156427184e-47	1.6110770496967e-45
CCL3L1	3.04055	3.62901	1.28747	2.81871	0.00482166298604098	0.011056446281778
CDSN	18.8073	3.62749	0.788305	4.60164	4.19186656181316e-06	1.54946545511582e-05
CDH10	131.684	3.62494	0.793034	4.57098	4.85451293526498e-06	1.78270161060439e-05
METRN	1984.49	3.6247	0.27997	12.9467	2.45213014520076e-38	9.43096397117595e-37
SSFA2	2981.7	3.62398	0.28331	12.7916	1.82734693236093e-37	6.74441585953214e-36
CXorf40B	211.989	3.62194	0.576362	6.28415	3.29660020300181e-10	1.93543918382373e-09
WDR78	123.624	3.61889	0.320043	11.3075	1.20452698892453e-29	2.96955170518636e-28
B4GALNT1	446.632	3.61822	0.587235	6.16145	7.20806098161503e-10	4.07994468370622e-09
KAT2B	404.325	3.6166	0.920536	3.9288	8.53710248401122e-05	0.000263231778562855
LOC100288181	15.9493	3.61453	0.890764	4.05778	4.95406833152134e-05	0.000157839852482952
BRINP3	4.42485	3.61408	1.17598	3.07325	0.00211743333668743	0.00523160256146077
LINC01116	40.2109	3.60855	1.00983	3.57343	0.000352339876525984	0.0009943107998927
GLRB	283.583	3.60551	0.324858	11.0987	1.27252197944322e-28	2.99285628792916e-27
NCAM2	223.525	3.60473	0.719421	5.0106	5.42619528036155e-07	2.2382771615874e-06
ZMIZ1-AS1	45.2948	3.60279	0.718132	5.0169	5.25123125064724e-07	2.16837453842461e-06
SELL	26.3598	3.59703	1.20255	2.99117	0.00277909217633295	0.0067059365423908
MCHR1	613.161	3.59602	0.491917	7.31022	2.6670069075768e-13	2.09501949547354e-12
LINC01137	162.312	3.59054	0.408265	8.79464	1.43505735424155e-18	1.73199910561829e-17
SCG2	3789	3.58053	0.702427	5.09736	3.44415239422147e-07	1.45448466976025e-06
MCEE	134.102	3.58003	0.726564	4.92735	8.33524281386774e-07	3.36362204378623e-06
STAT4	115.136	3.57942	0.511393	6.99935	2.57156752901937e-12	1.85652104137153e-11
PIK3IP1	760.622	3.57721	0.643266	5.56102	2.68200567744305e-08	1.28768940065104e-07
PTRF	22608.6	3.57669	0.235497	15.1878	4.2593709034562e-52	3.08632136530214e-50
RFX3-AS1	12.3246	3.57503	0.800083	4.46833	7.88341212635616e-06	2.8160326975697e-05
LOC101927100	9.95737	3.56771	0.851429	4.19027	2.78628015721837e-05	9.19845822757401e-05
LMNA	9264.03	3.56638	0.481559	7.40591	1.30255170046793e-13	1.04954993722496e-12
ANKRD44	149.455	3.56427	0.476407	7.48156	7.34439045654768e-14	6.03882317513969e-13
ITGB8	1785.08	3.56109	0.288286	12.3526	4.7154867119686e-35	1.54125253078257e-33
CRYL1	453.316	3.55993	0.332931	10.6927	1.10141901828535e-26	2.30689345710797e-25
RGS20	147.821	3.55857	0.459867	7.73826	1.00790370559256e-14	8.91596684628538e-14
CES4A	173.137	3.55819	0.377274	9.43132	4.04968208203057e-21	5.89476987848895e-20
HIF1A-AS2	5.99444	3.55708	1.06178	3.35011	0.0008077940548989	0.00214624063467274
MIR6772	3.00196	3.55316	1.18789	2.99117	0.00277914098524776	0.0067059365423908
CETN4P	11.8021	3.55005	0.859886	4.12851	3.65124080078025e-05	0.000118593119549403
ADAMTSL5	213.15	3.54071	0.317177	11.1632	6.17319028031985e-29	1.47654620430612e-27
LOC101929372	23.0985	3.53916	0.627291	5.64197	1.68111724641309e-08	8.23388166241443e-08
RTEL1	169.191	3.53243	1.24667	2.83349	0.00460422057877281	0.0105972887290708
SBF1	1039.47	3.53205	1.01939	3.46487	0.000530490534611821	0.00145659486579331
LINC01588	15.7165	3.53159	0.606242	5.82538	5.69836238663964e-09	2.92776392800523e-08
TGFB3	503.886	3.53098	0.320197	11.0275	2.81547409159091e-28	6.49007940013629e-27
FAM53B	199.176	3.52983	1.40188	2.51792	0.0118050306375468	0.0248839945278512
MAB21L1	13.1971	3.52758	0.893293	3.94896	7.84901261898885e-05	0.000243156538364746
LOC728392	3387.96	3.52322	0.177367	19.864	8.34197417534772e-88	1.8267996557992e-85
C4B_2	865.602	3.51919	0.296191	11.8815	1.47710083787973e-32	4.26239830362688e-31
LINC00313	7.99302	3.51791	0.875971	4.01601	5.91916693245209e-05	0.000186866668383307
NEBL-AS1	14.9628	3.51771	0.799096	4.40211	1.07202081611972e-05	3.75817471805469e-05
RRAS	4790.94	3.51038	0.330326	10.627	2.23105823125347e-26	4.60439022824865e-25
PNPLA7	439.927	3.50819	0.483093	7.26194	3.81569495234789e-13	2.96076896912695e-12
FKBP10	9924.49	3.50648	1.09523	3.2016	0.00136666814405103	0.00348556902775823
LOC100507564	44.8684	3.50587	0.54412	6.44319	1.16985660001167e-10	7.21198114783545e-10
CACNA1C	1317.73	3.50338	0.203136	17.2465	1.18903570636825e-66	1.52173407381895e-64
ACSL5	15.142	3.50298	0.731512	4.78868	1.67884276174854e-06	6.53144729397985e-06
NTRK1	27.4156	3.49874	1.05415	3.31902	0.000903326050099989	0.00237730713331829
MAP6	708.735	3.49714	0.57119	6.12255	9.20868597277606e-10	5.14876572588492e-09
ANXA2P2	1249.1	3.49709	0.575516	6.07644	1.22881468667764e-09	6.78395200552653e-09
APOL4	23.1675	3.49443	0.685167	5.10012	3.39446965560723e-07	1.43473305688104e-06
LYPLAL1-AS1	15.2117	3.49388	0.724286	4.82389	1.40781780105978e-06	5.52943025928401e-06
HS3ST1	215.302	3.49349	0.483326	7.22802	4.90088613938735e-13	3.75550407936179e-12
PLCD4	83.9152	3.49254	0.451454	7.73621	1.0242177171515e-14	9.05621668341806e-14
POLR3GL	857.603	3.49153	0.313302	11.1443	7.63508781127062e-29	1.81301139364256e-27
KCNH1	69.3528	3.49077	0.377807	9.23955	2.47533237521155e-20	3.41401859923334e-19
LOC100507577	21.5342	3.48736	0.879079	3.96706	7.27656802351078e-05	0.000226669636755767
HHIP-AS1	145.961	3.48533	0.524745	6.64194	3.09577801831264e-11	2.02437587800013e-10
COL4A2	112615	3.48423	0.252362	13.8065	2.33027165757231e-43	1.16566812434245e-41
LINC01305	21.596	3.48247	1.19981	2.90253	0.00370162688514746	0.00869033523280182
SDSL	330.149	3.48196	0.359557	9.68404	3.52518057209693e-22	5.52726999963869e-21
CD248	3137.18	3.48074	0.555102	6.27045	3.6000214166022e-10	2.10355238955863e-09
ARSF	9.52336	3.4768	1.27416	2.72869	0.00635869140542472	0.0142348306348837
NEXN	1044.89	3.47385	0.455724	7.62271	2.48402139372132e-14	2.12029353178231e-13
TICAM1	481.608	3.47346	0.21917	15.8483	1.4449954150427e-56	1.23287509242756e-54
OAS3	1053.99	3.46943	0.490835	7.06842	1.56706483482077e-12	1.15458993755075e-11
GEM	1441.96	3.46753	0.328056	10.5699	4.10762728368021e-26	8.36334980723691e-25
SSPO	376.56	3.467	0.433815	7.99188	1.32897855483389e-15	1.26841832141506e-14
WRB-SH3BGR	72.0548	3.46672	1.24662	2.78088	0.00542112366427733	0.0123135791516932
DRD1	39.8733	3.46583	0.628042	5.51846	3.4197452226789e-08	1.61824150285182e-07
TARID	28.7129	3.46449	0.634041	5.46414	4.65153074042755e-08	2.16423558458656e-07
EML2	219.013	3.46133	0.554226	6.24534	4.22888302746317e-10	2.44778430508874e-09
BST1	274.051	3.46105	0.551515	6.27554	3.4841822995621e-10	2.03767801015043e-09
NABP1	305.386	3.46027	0.821541	4.21193	2.53200203013504e-05	8.40687803435504e-05
MIR135A2	5.83566	3.44993	1.03436	3.33533	0.000851970378393056	0.00225538809952448
IL1A	153.15	3.44873	0.815616	4.22837	2.35385361169695e-05	7.8564099632405e-05
CX3CL1	2837.71	3.44827	0.521439	6.61299	3.76627740725253e-11	2.44176188880066e-10
HBEGF	920.42	3.44563	0.320458	10.7522	5.78555737294136e-27	1.23273027311677e-25
INAFM1	1425.19	3.44547	0.430663	8.00038	1.24034941482485e-15	1.18670129207685e-14
RPTOR	977.701	3.44528	0.848888	4.05858	4.93725966146363e-05	0.000157329750473382
APOLD1	184.894	3.44472	0.322518	10.6807	1.25316916055078e-26	2.61362021008416e-25
WLS	1700.85	3.44014	0.351166	9.79632	1.1676280988529e-22	1.88784103365806e-21
ADGRG1	272.859	3.43789	1.5314	2.24492	0.0247730154790627	0.0482128332257181
TSPO	4246.59	3.43707	0.29724	11.5633	6.32660443171765e-31	1.66476697923529e-29
LOC101927267	115.911	3.43657	0.69479	4.9462	7.56764423193446e-07	3.07147240871491e-06
WEE2-AS1	57.4202	3.4338	0.398973	8.6066	7.52584265068717e-18	8.67408378961365e-17
CAMK2B	56.2602	3.43346	0.541034	6.34611	2.20826049159653e-10	1.32327777527747e-09
TNFSF13B	23.27	3.43246	0.664336	5.16676	2.3818175967806e-07	1.02451425174484e-06
TMEM178A	2105.77	3.42419	0.41266	8.29786	1.06001636289215e-16	1.11067849528131e-15
MGARP	296.329	3.422	0.368236	9.29296	1.50058447224522e-20	2.10199142597591e-19
ANKRD20A3	14.2344	3.42034	0.849388	4.02682	5.65355295003146e-05	0.00017885373209016
FMN2	740.263	3.41704	0.322835	10.5845	3.51821711496141e-26	7.18554830246367e-25
EVA1C	483.543	3.41638	0.434551	7.86185	3.78486168595116e-15	3.4599183194996e-14
FOSL2	1298.67	3.41522	0.302265	11.2988	1.33097941030099e-29	3.27494047411013e-28
STK32A	469.28	3.4152	0.576393	5.92512	3.12069776796402e-09	1.6445409708236e-08
NFIA	757.864	3.41373	0.607248	5.62165	1.89145964804439e-08	9.21829332425986e-08
H1FNT	3.10227	3.41042	1.51287	2.25427	0.0241792569160212	0.047178395659624
TLR6	42.6661	3.40835	0.488928	6.97106	3.14562597601078e-12	2.25280313812487e-11
DGKI	66.0079	3.40735	0.386404	8.81811	1.16404143434181e-18	1.41356085209135e-17
KCND3	14.8556	3.40694	0.964375	3.53279	0.000411191189853185	0.0011485497676894
DYNLT3	1231.56	3.4062	0.123425	27.5974	1.19612827939739e-167	1.6838923041888e-164
SLC1A7	7.8267	3.40399	0.698908	4.87045	1.11346761149825e-06	4.4325051817853e-06
PLXNA4	951.815	3.4037	0.464178	7.33275	2.25470723385328e-13	1.78179730842078e-12
LOC399715	44.4188	3.40328	0.552026	6.16507	7.04528424372861e-10	3.99239526048439e-09
ROM1	246.087	3.40157	0.407321	8.3511	6.76327039502279e-17	7.18196639092156e-16
LINC01160	7.4342	3.40156	1.00057	3.39963	0.00067477769712493	0.00181534174619646
ANKRD24	25.0529	3.39909	1.00208	3.39205	0.000693729337020848	0.00186225980704766
TGFBR2	1449.98	3.39785	1.08429	3.13371	0.00172612910598951	0.00432607814724659
MUSTN1	11.3958	3.3958	1.33351	2.54651	0.0108806435313631	0.0231134515369298
AKR1C3	870.703	3.3949	0.643995	5.27162	1.35221854791738e-07	5.98223913824996e-07
C1QTNF6	1462.16	3.39308	0.380931	8.90733	5.22784284382291e-19	6.49656712540389e-18
CCR1	9.00021	3.3916	1.15294	2.94169	0.00326427231461471	0.00775220424734804
PROS1	1115.8	3.38524	0.670943	5.04549	4.52349517563252e-07	1.88405677127095e-06
MOXD1	2375.59	3.38406	0.344707	9.81722	9.49272249039365e-23	1.54811430595463e-21
LOC100507557	80.2681	3.38345	0.494547	6.84152	7.83567291414666e-12	5.42061345963203e-11
COMMD3	409.749	3.38153	0.412308	8.20148	2.37447823884178e-16	2.41438652572981e-15
METTL21EP	3.4049	3.38022	1.2566	2.68998	0.00714570199101752	0.0158258951051763
CDC42EP1	3146.84	3.37852	0.321715	10.5016	8.49210065058213e-26	1.69061425982145e-24
MMP14	68114.3	3.37722	0.284966	11.8513	2.11855141928324e-32	6.05138114821064e-31
SGMS2	300.725	3.37451	0.301819	11.1805	5.07747570940017e-29	1.2189033953297e-27
FAM134B	426.368	3.37426	0.474222	7.11536	1.1161861164644e-12	8.30461010547256e-12
CCDC170	23.9802	3.37309	0.720445	4.68196	2.84145160278215e-06	1.07407306557793e-05
UBE2Z	4016.79	3.37297	0.562845	5.99272	2.06363201596632e-09	1.11705914316617e-08
CD82	2357.78	3.3705	0.26588	12.6768	7.9535925638809e-37	2.86053569053884e-35
BDNF	1976.85	3.3702	0.262823	12.8231	1.21755461398023e-37	4.5448454331319e-36
CYTH4	17.345	3.36474	0.758478	4.43617	9.15727602063657e-06	3.23790371529828e-05
PIWIL4	51.027	3.36125	0.434884	7.72908	1.08326834316707e-14	9.55690947872862e-14
ARHGAP22	336.485	3.35953	0.890361	3.77323	0.000161149425606403	0.000477895580691635
SLC1A4	1018.27	3.35902	0.249424	13.4671	2.44204330602093e-41	1.08646120808954e-39
CEBPB	5835.15	3.35411	0.276319	12.1385	6.60144617495971e-34	2.01405422077834e-32
LINC01117	2.95512	3.35375	1.46748	2.28538	0.0222908136144996	0.0439038122160697
FAM161B	203.784	3.34621	0.54498	6.14006	8.24899583086649e-10	4.64247455255704e-09
LOC728084	5.9816	3.34393	1.23519	2.70721	0.00678506047467606	0.0151086608174659
CASC18	12.2555	3.34376	0.633607	5.27734	1.31073117816547e-07	5.80545054388817e-07
ZNF436-AS1	354.221	3.34343	0.385854	8.66502	4.51417617638126e-18	5.30530102923663e-17
CYR61	35775.3	3.34319	0.327569	10.2061	1.86279027973346e-24	3.3806384551811e-23
FAHD2CP	108.323	3.34309	0.846136	3.95101	7.78230902805793e-05	0.000241317697662042
IZUMO4	52.4908	3.34225	1.22932	2.71878	0.006552327251665	0.0146383833374593
FOXD4L4	2.78917	3.34171	1.44786	2.30803	0.0209971974926083	0.0416164285379944
RAB44	15.0154	3.34132	0.844829	3.95503	7.65259421203394e-05	0.000237631919528875
PNMA2	1435.67	3.33956	1.09595	3.04718	0.00230995942988006	0.00566185678441813
C19orf35	14.6468	3.33632	0.777449	4.29138	1.77569814372597e-05	6.03192601080579e-05
MUC20	212.116	3.33543	0.398945	8.36064	6.23795248761654e-17	6.6456111123478e-16
JPH2	671.229	3.33454	0.528753	6.30642	2.85565353202876e-10	1.68913791905027e-09
TMEM105	19.5255	3.33446	1.09903	3.034	0.00241335114431163	0.00588964062694872
HS3ST3A1	1440.27	3.33438	0.397802	8.38201	5.20296822036757e-17	5.57008694487911e-16
LOC101928034	8.571	3.33251	0.736174	4.52679	5.98855065198103e-06	2.17139764458762e-05
GRK5	695.496	3.33167	0.242242	13.7535	4.85379349532904e-43	2.3796869651602e-41
EPHA2	5262.88	3.33104	0.419336	7.94361	1.9638640019522e-15	1.84225585980371e-14
ZP1	8.27982	3.32859	1.37725	2.41685	0.015655661600129	0.0320771129518248
CAMK2N1	2246.45	3.32374	0.369007	9.00726	2.11261985426335e-19	2.70901917421446e-18
S100A16	4082.24	3.31843	0.297685	11.1475	7.36738168883753e-29	1.75578870260337e-27
LOXL2	18786.9	3.31817	0.512129	6.47916	9.22345443212569e-11	5.75087198363699e-10
MESP1	54.2626	3.31777	0.928996	3.57135	0.000355143375469879	0.00100164865299597
MAP1LC3A	1652.05	3.31727	0.157658	21.0408	2.77428906689155e-98	7.92441495932835e-96
PTPRE	415.525	3.31408	1.36006	2.43671	0.0148215620000391	0.0305435137451663
ABCB4	378.048	3.31385	0.480869	6.89138	5.52551433410427e-12	3.87277247549293e-11
LINC00346	130.267	3.3109	0.367286	9.0145	1.97763592013388e-19	2.54254575015777e-18
GPR155	358.443	3.30924	0.477519	6.93007	4.20633545179526e-12	2.98318335442364e-11
SIAE	1035.67	3.30783	0.283855	11.6532	2.20950916710169e-31	5.98998846965711e-30
PHLDA2	940.905	3.30766	0.501353	6.59747	4.18236713854654e-11	2.6946804162672e-10
HCFC2	364.432	3.30731	0.418645	7.90004	2.78815923736348e-15	2.57935242126535e-14
GBF1	1342.13	3.30494	1.3891	2.3792	0.0173503176505343	0.0351302044970599
LOC100506178	97.7906	3.30457	0.562861	5.87102	4.33133018190356e-09	2.25062448075764e-08
NQO1	16268.7	3.30103	0.322791	10.2265	1.50816484200226e-24	2.7471738328117e-23
LOC100130476	9.60315	3.29996	0.700348	4.71189	2.45434901306724e-06	9.35281606700351e-06
RNASE4	772.2	3.29992	0.271828	12.1397	6.50278634371879e-34	1.98702970617603e-32
IGIP	214.731	3.29812	0.409009	8.06369	7.40274462320804e-16	7.22638404055509e-15
TUBG2	428.165	3.29768	0.454335	7.25825	3.92119882191576e-13	3.04024026676388e-12
CSPG4	7484.19	3.2964	0.344632	9.56497	1.12229510540227e-21	1.70148571018256e-20
STARD13	744.534	3.29587	0.234491	14.0554	7.13376153498642e-45	3.83104376275333e-43
TMEM263	2122.36	3.29423	0.20295	16.2317	3.00803671446891e-59	2.864028773211e-57
ARHGEF37	192.48	3.28927	0.344502	9.54791	1.32344310121828e-21	1.99416973103296e-20
PDLIM4	1949.35	3.28803	0.739062	4.44893	8.63009020535943e-06	3.06303705848062e-05
LOC101928160	3.04823	3.28785	1.4254	2.30661	0.0210763963190866	0.0417524067798652
ARRDC3	1700.55	3.28758	0.365381	8.99767	2.30566531071292e-19	2.94697520161095e-18
INHBB	164.864	3.2875	0.574291	5.72445	1.03766526752902e-08	5.19465195776721e-08
OSMR	1805.01	3.28693	0.494433	6.64787	2.97372711900694e-11	1.94909171228826e-10
FRRS1L	15.0207	3.28607	1.22407	2.68454	0.00726290170850903	0.0160565933564783
LHFP	3261.05	3.28448	0.434844	7.55324	4.24565211714579e-14	3.54866656390273e-13
IGF2	874.434	3.27931	0.608077	5.39291	6.93244902207572e-08	3.15984361184298e-07
MICALL2	425.377	3.27665	0.336124	9.74834	1.87514654417427e-22	2.98523935695725e-21
SLC16A4	288.886	3.27426	0.555541	5.89382	3.77377694697266e-09	1.97496999065014e-08
CPA5	5.5578	3.27066	1.28444	2.54638	0.0108846806355926	0.0231170442507429
CST3	5502.06	3.26932	0.125725	26.0036	4.50778609982986e-149	3.86278070615421e-146
ZMAT3	1825.76	3.26829	0.726723	4.49731	6.88197690655193e-06	2.47241857184163e-05
NRGN	99.0683	3.267	1.236	2.6432	0.00821254630473632	0.0179486665690894
ZNF467	109.943	3.26682	1.44527	2.26035	0.0237996729037065	0.0465437341991617
RHOB	4329.38	3.2668	0.411754	7.93387	2.1241430732705e-15	1.98787919425871e-14
CHRM5	3.93465	3.26541	1.16363	2.80624	0.00501236917891571	0.0114564286382059
APBA2	182.096	3.26416	1.33694	2.44151	0.0146260797441594	0.0301848592332604
LAYN	1282.05	3.26413	0.205939	15.85	1.40628467808408e-56	1.20506368349388e-54
DFNA5	1431.54	3.26262	0.138467	23.5624	9.37732741177449e-123	4.62044364896658e-120
BCL6	2297.72	3.26154	0.33761	9.66068	4.42898137337791e-22	6.90045801485417e-21
RASGRP3	45.6504	3.26126	0.411002	7.93492	2.1063181194476e-15	1.97213414803766e-14
NXPH4	556.509	3.25946	0.54402	5.99144	2.07990914287034e-09	1.12401780358738e-08
CC2D2A	306.14	3.2575	0.480577	6.77831	1.21591899120347e-11	8.25225461350865e-11
AKR1C1	415.192	3.25412	0.519343	6.26585	3.70799073034311e-10	2.16279340942091e-09
NUB1	944.027	3.25238	0.56112	5.79624	6.78198655757126e-09	3.45212223820176e-08
TGFA	1287.36	3.25175	0.65383	4.97338	6.57955215666577e-07	2.68759364675079e-06
LDLRAD4	300.597	3.24687	0.401392	8.08901	6.01523683264356e-16	5.90998518118504e-15
LOC100499489	83.4039	3.24449	0.355183	9.13471	6.55839917991599e-20	8.77525386537436e-19
CPNE5	36.8168	3.244	0.958768	3.38351	0.000715643556511281	0.00191716988654082
ABCA4	47.1671	3.24257	0.520112	6.23437	4.5359684967634e-10	2.61020155044408e-09
NR4A2	131.933	3.23819	0.782341	4.1391	3.48666426845168e-05	0.000113659718933037
NEDD9	2243.59	3.23711	0.616502	5.25076	1.51471679230166e-07	6.66522734080677e-07
MYCT1	66.8776	3.23661	1.01669	3.18347	0.00145523356037005	0.00369127390493349
SPAG8	141.921	3.23567	0.3326	9.72844	2.28071539676917e-22	3.61339387097456e-21
NRG2	66.279	3.2348	0.756784	4.2744	1.91656431460605e-05	6.47694891573572e-05
WBSCR16	1075.73	3.23456	0.991365	3.26273	0.00110345196674596	0.00286157037007843
TIMP2	22030.5	3.23312	0.209049	15.4659	5.89693216157531e-54	4.55775043029364e-52
IL6ST	3426.54	3.23288	0.890156	3.63181	0.000281442352548633	0.000806828702019057
BTN3A2	818.098	3.22963	0.373131	8.65549	4.90805585618172e-18	5.75106259628333e-17
ADAM9	5743.25	3.22935	0.250482	12.8926	4.95759606478678e-38	1.87182492032342e-36
C1orf101	25.6209	3.22859	0.584883	5.52006	3.38875576623518e-08	1.60434752334204e-07
NR0B1	36.5222	3.22555	0.630695	5.11428	3.14936677331015e-07	1.33571916796148e-06
RSPH9	188.295	3.22515	0.331375	9.73262	2.18880381553679e-22	3.47056592119184e-21
MGAM	15.6476	3.22508	0.782563	4.12117	3.76951011998939e-05	0.00012209248143775
LINC00920	8.45883	3.22443	1.22714	2.6276	0.00859888042119098	0.0187038223398359
KCNJ8	140.698	3.22374	0.375854	8.57709	9.72994937597167e-18	1.10848307659552e-16
TTC6	14.1036	3.22264	0.943827	3.41444	0.00063914164732526	0.00172938532772289
GOLGA8N	629.472	3.2208	0.30866	10.4348	1.72038525024383e-25	3.36713732840671e-24
PECAM1	27.4771	3.21927	0.807525	3.98659	6.70305255913543e-05	0.000209965770642086
RTL1	24.9842	3.21757	0.672307	4.78586	1.70255511361599e-06	6.61586331511386e-06
ZNF575	43.8822	3.21473	0.393931	8.16064	3.33242305961496e-16	3.34924661305208e-15
C9orf84	6.42143	3.20863	1.38415	2.31813	0.0204424987433266	0.0406478216033318
ITPRIPL2	1139.83	3.20557	0.170024	18.8536	2.74604089811168e-79	4.58658644583756e-77
SLC11A1	19.6093	3.20302	0.624272	5.13081	2.88500936768371e-07	1.22995132225131e-06
EFHD1	1977.57	3.20154	0.37333	8.57564	9.8533352522439e-18	1.12124355939073e-16
HAR1A	7.69735	3.19804	1.29213	2.47502	0.0133229137313903	0.0277570091682846
B3GNT9	1985.47	3.19791	1.08858	2.93769	0.00330672360960544	0.00784545752037
DNASE1L2	57.2978	3.19755	0.531985	6.01061	1.84823371361355e-09	1.00598835298562e-08
HPCAL1	2155.08	3.19516	0.261953	12.1974	3.20850885591365e-34	1.00216324946438e-32
DNAJB4	1326.95	3.19492	0.162118	19.7074	1.86325344841238e-86	3.8655644436589e-84
IFI35	582.627	3.19096	0.530533	6.01464	1.80290482385539e-09	9.8240119362361e-09
ATXN1	797.686	3.18854	0.257496	12.3829	3.234175508859e-35	1.06771130827642e-33
ANO1	26.3596	3.18849	1.11945	2.84828	0.00439567985382297	0.0101528717026833
PODN	86.7355	3.18617	0.556796	5.72232	1.05078596951315e-08	5.25633012008493e-08
GLTSCR1	176.05	3.18617	1.03643	3.07416	0.00211092951212138	0.00521749557993484
PFN4	31.1227	3.17977	0.466024	6.82319	8.90396180200802e-12	6.12524199496601e-11
RHCE	19.2597	3.1767	0.736333	4.31422	1.60170033578994e-05	5.47483730802704e-05
LINC00629	10.162	3.17181	0.678839	4.67241	2.9769279266591e-06	1.12291430634496e-05
LINC00312	266.672	3.1702	0.524869	6.03998	1.54129178088337e-09	8.44518201541018e-09
ZFPM2	68.0045	3.16765	0.587912	5.38797	7.12592500642624e-08	3.2435301605463e-07
PDIA2	29.8664	3.16713	0.996749	3.17746	0.0014857167284601	0.0037637520567121
LOC101929089	10.5012	3.16497	0.869738	3.63899	0.000273713429331502	0.000786156910661099
CRAMP1	688.174	3.16394	0.252701	12.5205	5.76937073128125e-36	1.99488645162846e-34
GACAT2	50.8443	3.15803	0.710999	4.44168	8.92585584054967e-06	3.16061251817092e-05
SFTA1P	37.7246	3.1576	0.808782	3.90414	9.45618602391543e-05	0.000290299019229516
CHPF2	5694.53	3.15368	0.190489	16.5557	1.45530829766153e-61	1.52567400205378e-59
FRMD6	3042.33	3.15311	0.28329	11.1303	8.93153729741085e-29	2.11322531326135e-27
PHYHIPL	49.2164	3.15008	0.594801	5.29603	1.18348170839329e-07	5.26291538599355e-07
RAPH1	1510.86	3.14986	0.910672	3.45883	0.000542533502596541	0.00148676206933749
WDR38	12.5523	3.14479	1.14228	2.75309	0.0059035347776216	0.0132929015117267
SACM1L	408.863	3.14417	0.98951	3.17751	0.00148547557191468	0.00376362489354242
FAM71F2	37.8619	3.14102	1.1857	2.64907	0.00807124384735944	0.0176594299497788
RPLP0P2	86.5432	3.13888	0.646361	4.85623	1.19642474530654e-06	4.74453426664923e-06
CFAP43	54.8088	3.13593	0.769973	4.07279	4.64542479896675e-05	0.000148775881317575
HSD11B1L	135.062	3.13259	0.573889	5.45852	4.80114079083927e-08	2.23068561637556e-07
IL10RB	945.967	3.13	0.266221	11.7571	6.48998108408586e-32	1.81177106496102e-30
ANGPTL1	13.1359	3.12945	1.05864	2.95611	0.0031154947133399	0.00743741343328684
NAV3	334.006	3.129	0.513509	6.09337	1.10557960996081e-09	6.1328084809225e-09
ULBP1	185.275	3.12803	0.377905	8.27727	1.26032477370053e-16	1.31218916877252e-15
WDR48	1032.3	3.1276	0.915523	3.41619	0.000635032186319559	0.00171897395415083
PLK3	1220.1	3.12754	0.403269	7.75548	8.80128005672801e-15	7.8101948959051e-14
ADAM1A	157.016	3.12519	0.296999	10.5226	6.79937743935675e-26	1.36465305450389e-24
PRRT3-AS1	6.14588	3.12445	0.96531	3.23673	0.00120906335069825	0.00311211043214207
MIR6796	1.82511	3.12282	1.30887	2.38589	0.0170378934632366	0.0345650892709141
PGM5P2	42.5106	3.12203	0.5113	6.10606	1.02118738028501e-09	5.68386955042003e-09
SCARF2	3046.74	3.12125	1.11241	2.80584	0.00501848748851255	0.0114677530331703
PCDH9	65.1783	3.11803	0.709694	4.39348	1.11549000365016e-05	3.89739274631112e-05
LBX2-AS1	111.918	3.11719	0.559511	5.57127	2.52890530451356e-08	1.21893359370647e-07
ST8SIA1	389.154	3.11659	0.406031	7.67576	1.64440440988162e-14	1.42773420768091e-13
OVCH1	3.72635	3.11582	1.15786	2.69101	0.00712359733569538	0.0157875834801777
NEGR1	347.467	3.11134	0.449759	6.91779	4.58736651498777e-12	3.23479093538082e-11
TRIM47	540.205	3.11084	0.679046	4.58119	4.62329705110683e-06	1.70255159903334e-05
HGSNAT	2266.21	3.10994	0.658898	4.7199	2.35955183100841e-06	9.00899012734302e-06
PRKAG1	977.989	3.10698	1.33633	2.325	0.0200717762718114	0.0399873282665654
ADCY4	79.8034	3.10532	0.648441	4.78891	1.67692981106134e-06	6.52529311869851e-06
GABRG3	58.4594	3.10513	0.73924	4.20044	2.66399155201169e-05	8.81541462367333e-05
CTF1	160.547	3.10455	0.537814	5.77254	7.80876347923204e-09	3.95129446501115e-08
DCBLD2	20108.3	3.10394	0.364155	8.52369	1.54544737680134e-17	1.72475777742795e-16
TCEAL1	171.555	3.10368	0.496374	6.25269	4.0343288972109e-10	2.34067083412216e-09
LOC100507156	47.0768	3.10286	0.377267	8.22459	1.95859851534908e-16	2.00010456678834e-15
SELM	1822.35	3.10246	0.220268	14.0849	4.70344498411452e-45	2.55372444054857e-43
EDNRA	1412.2	3.09667	0.357855	8.65342	4.99779881475931e-18	5.84926465796266e-17
GRM7	24.0908	3.09615	1.13014	2.73961	0.00615116635084214	0.0138047526313764
CHST3	3341.2	3.09493	0.694992	4.45319	8.46049935857626e-06	3.00555122311066e-05
ITGA2	2404.98	3.09201	0.403372	7.6654	1.78277947861141e-14	1.54244077014716e-13
SPRED3	216.746	3.09196	0.466433	6.62895	3.3807983806062e-11	2.2005335298338e-10
PAF1	361.767	3.08857	0.848272	3.64102	0.000271558975905882	0.000780425175871833
ADAMTSL4	191.331	3.08618	1.36344	2.26352	0.0236037570391888	0.0462013982298122
SLAMF8	23.0783	3.08497	0.790226	3.90391	9.46514291398287e-05	0.000290528736476699
TBXAS1	75.3223	3.08326	0.560064	5.50519	3.68763788908954e-08	1.73667037409954e-07
CAPS	86.7508	3.0821	0.524328	5.87819	4.14780600874797e-09	2.15867728086648e-08
ABHD15	767.407	3.08048	0.345192	8.92394	4.49969968238111e-19	5.63076705016186e-18
UNC13D	180.045	3.07561	0.470383	6.53851	6.21336036420484e-11	3.93759226424801e-10
TNFAIP8L3	126.919	3.0744	0.517576	5.93999	2.85036966527954e-09	1.50894267346211e-08
ZNF404	407.909	3.07145	0.486744	6.31019	2.78688598022556e-10	1.65242887437622e-09
LOC100506281	3.74306	3.07115	1.06852	2.87422	0.0040502998900021	0.00942805722594206
MYLK	4417.15	3.07033	0.934804	3.28447	0.00102175034745593	0.00266724206596145
AQP4	449.755	3.06839	1.18522	2.58888	0.00962880623769296	0.02071317857877
WNT2B	178.643	3.06623	0.369399	8.30061	1.0357590573106e-16	1.0858391096029e-15
LRRC14B	9.00398	3.06598	0.686174	4.46822	7.8872650908891e-06	2.81663539910008e-05
NKX2-4	21.4538	3.06564	1.24243	2.46746	0.0136076296392264	0.0282844096772318
PLOD2	9799.68	3.0643	0.323696	9.4666	2.89089940343359e-21	4.24882448488237e-20
LMCD1	4082.33	3.06132	0.552883	5.53702	3.07660133400877e-08	1.46820183273556e-07
PTPRH	112.173	3.06101	0.330759	9.2545	2.15238902745367e-20	2.98322330113111e-19
CTBS	637.617	3.05968	0.239078	12.7978	1.68591808070832e-37	6.25758181783058e-36
IFI27L2	873.978	3.05737	0.173748	17.5965	2.61812390592457e-69	3.53428794944297e-67
SETD7	1119.64	3.05712	1.12911	2.70754	0.00677838086156491	0.0150971983727634
EPS8	1109.16	3.05195	0.320374	9.5262	1.63138164480495e-21	2.44322954691951e-20
SPATS2	894.207	3.05165	0.699767	4.36095	1.29499567286101e-05	4.47851723397397e-05
SLC6A1	82.8375	3.05026	0.724082	4.21259	2.52458035207559e-05	8.38788842870158e-05
TBC1D19	459.857	3.04936	0.230394	13.2354	5.47871643161909e-40	2.27805953904601e-38
TAGLN2	16633.7	3.04684	0.151837	20.0665	1.44814847494596e-89	3.43874196297711e-87
MTRNR2L10	2.48641	3.04491	1.33975	2.27275	0.0230411305182218	0.045199327300053
SYCP3	16.4649	3.04414	0.505636	6.02042	1.73965671597101e-09	9.48986831305636e-09
CPE	5337.75	3.04235	0.192588	15.7972	3.25175328403178e-56	2.72718321170137e-54
PHC2	2575.74	3.04005	0.833153	3.64885	0.000263419752582078	0.000758804429061704
ASCL1	24.1706	3.03832	0.891912	3.40652	0.000657960307608642	0.0017754298607145
DOCK10	226.591	3.03822	0.424215	7.16198	7.9520266153434e-13	5.98878458394356e-12
RNF128	306.309	3.03664	0.474117	6.40484	1.50529430657313e-10	9.16239823602528e-10
LOC105379176	13.5241	3.0351	0.601623	5.04485	4.53878270083135e-07	1.88962543833302e-06
SLC9C2	13.1188	3.03473	1.02813	2.95171	0.00316020585973992	0.00753411119990493
TCEAL3	2165.08	3.03382	0.155221	19.5451	4.53721694358452e-85	9.12489885113341e-83
RHOC	10792.3	3.03308	0.0666748	45.4906	0	0
LPXN	156.339	3.02922	0.782561	3.8709	0.000108433354389387	0.000329597930546024
BBOF1	192.315	3.02492	0.280498	10.7841	4.09174316927078e-27	8.81357006810468e-26
UMODL1	5.89936	3.02276	1.05484	2.8656	0.00416216690897401	0.00966562361364071
B4GALT1	10303.3	3.02173	0.200388	15.0794	2.21351783580831e-51	1.57495389985364e-49
LOC644285	53.9462	3.02132	0.420395	7.18686	6.6296359497123e-13	5.03132441019945e-12
FAM13A-AS1	70.5683	3.01956	0.334852	9.01761	1.9223646823566e-19	2.48119748032523e-18
CCDC30	35.9056	3.01934	0.675904	4.46711	7.92827183554953e-06	2.83025375125604e-05
LMOD1	707.666	3.01832	0.351859	8.57821	9.63633754762076e-18	1.09845330668628e-16
FOXG1	82.3412	3.01794	0.682119	4.42436	9.67268412492622e-06	3.41157715494221e-05
GPR158	165.94	3.01771	0.731311	4.12644	3.68424630660947e-05	0.000119527260011467
PCMTD1	1362.2	3.01768	0.921636	3.27426	0.00105938396147186	0.00275453806024393
PRAF2	2897.28	3.01264	0.157668	19.1075	2.18644564269863e-81	3.84755867606672e-79
MEF2C-AS1	12.9874	3.00974	0.596168	5.04848	4.45350371511307e-07	1.85608172385628e-06
C11orf63	221.455	3.00618	0.278849	10.7807	4.24671651371332e-27	9.12743029103335e-26
LINC00184	3.10134	3.00383	1.33999	2.24169	0.0249816905990724	0.0485757833481767
ANO3	28.1839	3.00305	0.806748	3.72241	0.000197328386774384	0.000578311550176406
DUSP4	2003.53	3.00157	0.236034	12.7167	4.77674184203867e-37	1.73698902148967e-35
MSLN	23.3659	2.9992	0.58695	5.1098	3.22493016253339e-07	1.36600362289642e-06
C11orf96	300.962	2.99835	0.586776	5.10988	3.22357047976473e-07	1.36572120777478e-06
NCEH1	1379.61	2.99698	0.255065	11.7499	7.0740067304695e-32	1.96923161936191e-30
LOC100287036	16.0895	2.9957	0.738617	4.05582	4.99589086935215e-05	0.00015912090036209
LOC100505625	5.99416	2.99531	0.992351	3.0184	0.0025411190214723	0.00617697518428682
KCNK2	120.642	2.99363	0.9704	3.08494	0.00203591292014065	0.00504600197976006
MITF	149.592	2.9934	0.362115	8.26643	1.38025231375253e-16	1.43025199010245e-15
DMBT1	5.68111	2.99274	0.858466	3.48615	0.000490019229636112	0.00135314565129181
S100A10	9553.71	2.9921	0.400143	7.47757	7.57122023178166e-14	6.22014087320487e-13
NALCN	219.774	2.99065	0.435215	6.87168	6.34510972818654e-12	4.4189317184745e-11
UPK3BL	376.612	2.99025	0.769466	3.88614	0.000101851620849231	0.00031107912526228
IGF1	8.6709	2.98789	0.988096	3.02388	0.00249553837096147	0.00607441839610716
APOL2	1721.14	2.98483	0.900978	3.31288	0.000923420596677186	0.00242565594294424
PARK2	80.4731	2.98194	0.597887	4.98746	6.11772960105116e-07	2.5103962670647e-06
PART1	9.24906	2.98064	1.26743	2.35173	0.018686333167161	0.0375345434561329
HS3ST3B1	2104.92	2.97892	0.383459	7.76856	7.93840407553476e-15	7.0635668589036e-14
IDNK	70.7696	2.97821	0.382381	7.78861	6.77509999871219e-15	6.06956572157357e-14
RAMP3	311.426	2.97539	0.470607	6.32246	2.57428611991054e-10	1.53097782550745e-09
BEAN1-AS1	5.62302	2.97413	1.25613	2.3677	0.0178990001953728	0.0361002246060788
TLR9	58.6874	2.97335	0.481952	6.16939	6.85554215476732e-10	3.89046588909614e-09
ACKR3	739.454	2.97333	0.482122	6.16716	6.9527160026312e-10	3.9433404229024e-09
SLX1B	460.994	2.97253	0.977246	3.04175	0.00235210869372193	0.00575086344678892
CNR1	355.252	2.97124	1.26532	2.34821	0.0188639221338365	0.0378445979576096
PLCH2	63.3258	2.96895	0.599021	4.95634	7.18330774293865e-07	2.92693430443618e-06
FLNB	9350.99	2.96891	1.09938	2.70053	0.00692292940686799	0.0153826398737273
CYP21A2	22.2881	2.96888	0.45451	6.53205	6.48735252666822e-11	4.10199650138287e-10
PRKG1-AS1	9.56564	2.96803	1.3248	2.24037	0.0250669029008532	0.0487174429812558
DGCR2	3100.82	2.96754	0.527573	5.62488	1.85633195972766e-08	9.05938542567823e-08
CBX4	1161.58	2.96575	0.23977	12.3691	3.84035427421645e-35	1.26149237317553e-33
LXN	796.711	2.96311	0.427732	6.92749	4.28358161645411e-12	3.03142226494413e-11
LINC01366	10.2365	2.95971	0.85632	3.45631	0.000547625963266122	0.00149988328377043
C1orf198	13005.2	2.95962	0.409748	7.22303	5.0840902345587e-13	3.88682445434125e-12
FANK1	84.6156	2.95921	0.915017	3.23405	0.00122046288602986	0.00313940263909717
WDR97	76.5827	2.9548	0.474132	6.23202	4.60464318363941e-10	2.64817369437844e-09
APBB3	246.178	2.95154	0.812238	3.63383	0.000279244592022222	0.000800877715972931
PCBP4	1045.61	2.95126	1.21353	2.43197	0.0150170429614706	0.0308914413659977
THNSL2	208.391	2.94962	0.419785	7.0265	2.11785909100073e-12	1.5402540525658e-11
APBA1	143.416	2.94831	0.407422	7.23649	4.60450552721834e-13	3.53801947118699e-12
COL4A2-AS1	22.6727	2.94812	0.486075	6.06516	1.3181957011041e-09	7.26518989738834e-09
TMPRSS5	117.756	2.94781	0.506227	5.82309	5.77691005764604e-09	2.9658015193057e-08
LOC100129940	37.6137	2.94718	0.434817	6.77799	1.21860786696736e-11	8.26649318063979e-11
ID2-AS1	18.93	2.94672	0.550826	5.34964	8.81302742608954e-08	3.96656673991319e-07
ARL4C	6928.48	2.9463	0.353554	8.33338	7.85694213917362e-17	8.31199530976773e-16
DNASE1L1	387.7	2.94415	0.930956	3.16251	0.00156417489687881	0.00395032330120252
GRIA3	572.457	2.94151	0.445689	6.59992	4.11376500635632e-11	2.65395072046732e-10
LOC101928414	27.4483	2.9415	1.17085	2.51227	0.0119956058902488	0.0252479065026607
ARHGEF26-AS1	23.1681	2.93676	0.673284	4.36185	1.28968094684404e-05	4.46326984747133e-05
SFTPA2	6.81767	2.93428	1.01589	2.88837	0.00387241866978941	0.0090578565823498
CMPK2	99.4629	2.93126	0.730061	4.01509	5.94234908547789e-05	0.000187568478740685
LIF	1066.72	2.93088	1.0409	2.81573	0.00486670909504793	0.0111454763600162
RDH10	1499.78	2.92912	0.458568	6.38754	1.68572798574249e-10	1.02070700064512e-09
RGAG4	770.729	2.92744	0.251144	11.6564	2.12871391578011e-31	5.77890117990498e-30
IKBIP	3373.31	2.92642	0.317293	9.22307	2.88711343252444e-20	3.96806964028063e-19
SERPINC1	3.47386	2.92603	1.27786	2.2898	0.0220331421074341	0.0434555386566015
MXRA7	7979.41	2.92442	0.327788	8.92171	4.59150459824181e-19	5.73836170746657e-18
DPY19L2P2	79.3191	2.92328	0.488101	5.98909	2.11018799375797e-09	1.13850794330621e-08
RPPH1	16.2837	2.92283	1.01842	2.86997	0.00410509497892209	0.00954433371942615
XPOT	3624.93	2.91922	0.693022	4.21231	2.52771935131253e-05	8.39690219029475e-05
DACH1	106.61	2.91891	0.642309	4.54441	5.50890166313442e-06	2.00878710228892e-05
NPIPB5	134.811	2.91575	1.15795	2.51802	0.0118016692311261	0.0248795698872888
CTSO	442.44	2.91518	0.250171	11.6528	2.22076908737317e-31	6.01224422294475e-30
EFCAB13	83.159	2.91457	0.71199	4.09355	4.24813105656829e-05	0.000136763173789455
SOX9	1740.62	2.91419	0.282334	10.3218	5.61587476133595e-25	1.05714685454795e-23
LOXL3	421.582	2.91324	0.445545	6.53859	6.21010690639593e-11	3.93679630164546e-10
CRELD1	2206.07	2.91067	0.349233	8.33447	7.78442464334432e-17	8.24412817279276e-16
GPC1	18626.1	2.90827	0.177502	16.3844	2.47027887692484e-60	2.44656916509104e-58
SAMD1	4.11927	2.90812	1.16111	2.50461	0.0122587482852026	0.0257467678978109
THBS3	277.729	2.90556	0.923929	3.14479	0.0016620510726209	0.00417621543536328
NBPF14	1387.59	2.90419	0.309311	9.3892	6.04557138423117e-21	8.67823498993533e-20
SYNJ1	119.036	2.90337	1.19073	2.43832	0.0147555955179136	0.0304266616512409
CHPF	18493	2.89891	0.148434	19.5299	6.11341910943126e-85	1.20489377227781e-82
ATG16L2	141.298	2.89466	0.362114	7.99377	1.30871098696266e-15	1.25028525652191e-14
PLEK2	131.222	2.89382	0.756934	3.82308	0.000131796396513248	0.000395790824147434
SPX	6.36533	2.8924	1.20889	2.3926	0.0167295847186754	0.0340271811372935
LGALS9	275.898	2.8923	0.291337	9.92768	3.15523292557065e-23	5.31054532280717e-22
INPP1	570.603	2.89113	0.217179	13.3122	1.96589904539348e-40	8.42302267079569e-39
PLK2	1301.98	2.88727	0.177496	16.2667	1.70124907848414e-59	1.64362343567862e-57
TTC3	5997.43	2.88656	0.693593	4.16175	3.1581780541627e-05	0.000103464978838917
LOC102724596	6.31166	2.88565	0.952026	3.03106	0.00243696521630352	0.00594285417571468
CA2	1736.75	2.88002	0.532817	5.40527	6.47125224742104e-08	2.95989581212396e-07
GPER1	89.911	2.87787	0.445493	6.45995	1.04734624858264e-10	6.4912412620488e-10
BMPER	108.121	2.8732	0.861739	3.33419	0.000855471619371781	0.00226284930159689
DTX3L	1118.29	2.87299	0.453032	6.34168	2.27270379156366e-10	1.35982753575981e-09
PDLIM7	5713.23	2.87292	0.200009	14.3639	8.71659897458758e-47	5.19019483958147e-45
STKLD1	36.2373	2.87184	0.705346	4.07154	4.67042812221712e-05	0.000149479486620294
NOV	184.802	2.87127	0.515863	5.56596	2.60713823419833e-08	1.25449432270056e-07
ELMOD1	251.675	2.87033	0.454075	6.32128	2.59400318899426e-10	1.54177348769264e-09
HRAT5	20.7215	2.86998	0.662475	4.33221	1.47619916137254e-05	5.07047913410445e-05
GADD45A	1869.64	2.86921	0.224755	12.766	2.54013592408364e-37	9.35767082761952e-36
TSNAXIP1	288.386	2.86916	0.34129	8.4068	4.21363020270265e-17	4.5529845211111e-16
CLEC11A	792.253	2.8691	0.48466	5.91982	3.22297215320459e-09	1.69616977750358e-08
NCKAP5	200.014	2.8687	0.286806	10.0022	1.49007628008209e-23	2.55373160035982e-22
PXDC1	576.847	2.86787	1.11981	2.56104	0.0104359993147651	0.0222769533731946
CCDC81	58.9243	2.86741	0.626266	4.57859	4.68117039360432e-06	1.72289798856298e-05
NEK6	3605.58	2.86382	0.189433	15.1179	1.23480987125203e-51	8.88206852281249e-50
APOBR	4.89467	2.86166	1.18222	2.42059	0.0154955091787361	0.0317728870582303
LINC01607	4.07089	2.85935	0.952955	3.00051	0.00269532322215644	0.00652525800091896
DDR2	330.641	2.85864	0.5243	5.45229	4.97262167607271e-08	2.30492475573182e-07
RASD1	625.913	2.85818	0.556922	5.1321	2.86520023037068e-07	1.22256400390508e-06
LINC01252	62.714	2.85654	0.492441	5.80077	6.60115773429924e-09	3.3644224925085e-08
FAM228B	132.078	2.8561	0.677489	4.21571	2.48995112787788e-05	8.2798121780572e-05
CD70	456.554	2.85567	0.450875	6.33361	2.39484808077477e-10	1.42900577729306e-09
FLJ42351	39.8713	2.85353	0.544545	5.24022	1.60386496515395e-07	7.03864943180121e-07
COL6A1	75504	2.85291	0.440759	6.47271	9.62636426695267e-11	5.99071718779192e-10
COL24A1	413.152	2.85273	0.456834	6.24456	4.24989053229834e-10	2.45849992665301e-09
VPS9D1	604.23	2.85261	0.550588	5.18102	2.20672275463597e-07	9.52733817549185e-07
CYGB	785.266	2.85251	0.277406	10.2828	8.42491620797828e-25	1.56352799946369e-23
GRAMD1C	416.088	2.85141	0.437071	6.5239	6.85012917516028e-11	4.32721781773186e-10
VSTM2L	244.268	2.84938	0.617244	4.6163	3.90638662465379e-06	1.45167579933989e-05
LOC101927636	5.97256	2.84721	1.07977	2.63686	0.00836764231301071	0.0182532221745576
PLCD3	4296.14	2.8446	0.277804	10.2396	1.3178271598798e-24	2.41385274108466e-23
BBS5	154.181	2.84444	0.838418	3.39263	0.000692246295977662	0.00185878504733293
NFKBIA	2788.06	2.84435	0.221577	12.8368	1.019559576719e-37	3.81299804507682e-36
BRD9	1099.01	2.84404	0.377122	7.54144	4.64821292295344e-14	3.87364179697629e-13
ADORA1	566.531	2.84391	0.483147	5.88622	3.95131512798623e-09	2.06240651105616e-08
R3HDM1	419.13	2.84366	0.875839	3.24679	0.00116716308705073	0.00301370591938725
SPAG17	109.198	2.8424	0.569181	4.99384	5.91902687532108e-07	2.43139017685917e-06
TRMT44	106.761	2.83995	0.69058	4.11241	3.91552458323121e-05	0.000126551449673506
SPARC	98431	2.83876	0.519845	5.46079	4.74025111098131e-08	2.20395397844611e-07
SKOR1	24.219	2.8373	0.719235	3.94488	7.9838437409739e-05	0.000247216930543369
DHH	9.28052	2.83525	0.990193	2.86333	0.00419217240931421	0.00972745560131357
LOC105376575	254.397	2.83091	0.245503	11.5311	9.19815766725022e-31	2.40752310044933e-29
SPRYD3	1552.34	2.83084	0.200335	14.1305	2.46370026397004e-45	1.36780474655171e-43
GADD45B	1449.77	2.8258	0.312375	9.04619	1.48041157084008e-19	1.92717514198726e-18
RAB32	869.133	2.82513	0.189182	14.9334	1.99899459621218e-50	1.37275904169846e-48
MN1	3248.79	2.82435	0.347508	8.12744	4.38433466531311e-16	4.36418444033617e-15
SSH1	3600.48	2.82246	1.10978	2.54325	0.0109827005511021	0.0233126596835403
CFAP221	62.1675	2.82133	0.511533	5.51544	3.47918221521255e-08	1.64242400669759e-07
SPATA17	43.7717	2.82073	0.479193	5.88643	3.94638117532525e-09	2.06037686316517e-08
LINC00632	15.1286	2.82038	0.801747	3.51779	0.000435152339699386	0.00121204316889983
SPTLC3	142.944	2.82021	0.746879	3.77599	0.000159372753221605	0.000473125108185664
ARHGAP20	22.976	2.81794	0.612591	4.60004	4.22406701825038e-06	1.56019746744184e-05
ALDH1A3	1417.51	2.81351	0.895095	3.14325	0.00167082487331078	0.00419547552912247
SOX9-AS1	68.9133	2.8126	0.422134	6.66282	2.68631036459133e-11	1.76717259598567e-10
ARHGDIG	85.7611	2.81223	0.775014	3.62862	0.000284944509946965	0.000816037684763837
STC2	21935	2.81057	0.286601	9.80657	1.05494887079184e-22	1.7098673761872e-21
C17orf47	4.0482	2.80964	0.871677	3.22325	0.00126743338634788	0.00325046774385561
FAM167A	523.214	2.80956	0.286339	9.81201	9.99551868629516e-23	1.62408637912771e-21
LOC102546226	3.27434	2.80951	1.1663	2.40892	0.0159997463744334	0.0327047294434461
MAN2B2	1620.18	2.80927	0.299593	9.37694	6.79173392389951e-21	9.70690963786334e-20
FAM98C	396.737	2.80787	0.481517	5.83131	5.49934686577591e-09	2.83067713182495e-08
LOC100268168	50.286	2.80585	0.278024	10.0921	5.98637037661131e-24	1.05532534662462e-22
HTR2B	9.67814	2.8015	1.09935	2.54832	0.010824284707815	0.023013573603703
WHAMMP3	76.0803	2.80042	0.708915	3.95029	7.80555139003607e-05	0.000241962271698995
C21orf62-AS1	13.3197	2.80039	0.742124	3.77348	0.000160987561492936	0.000477559278968134
BEST4	37.661	2.79909	0.378773	7.38989	1.46950834961376e-13	1.17733902693242e-12
KLHL35	95.7508	2.79246	0.445384	6.26978	3.6156230557178e-10	2.11079131531819e-09
UBE4A	942.073	2.79191	1.04891	2.66173	0.00777391721524666	0.0170786938169985
GMIP	258.828	2.7895	1.16324	2.39804	0.0164829999641344	0.0335880320815887
MIR149	2.59335	2.78768	1.14284	2.43925	0.0147177414658568	0.0303549567340489
PXK	687.627	2.78757	0.502298	5.54964	2.8626421680475e-08	1.37007805949607e-07
STXBP5-AS1	35.3062	2.78735	0.625821	4.45391	8.43208973522929e-06	2.99762006839167e-05
TRIM34	248.237	2.78699	1.01769	2.73856	0.00617086052107254	0.0138457980430121
SIPA1	870.652	2.78669	1.05472	2.64211	0.00823909076354589	0.0179947074311531
IL1RAPL1	4.05672	2.78652	0.966321	2.88363	0.00393118117520761	0.00917787843901527
LOC100505716	9.16459	2.7862	1.20751	2.30739	0.0210331119429919	0.0416759271217705
VASN	6872.13	2.78262	0.307031	9.063	1.26911171434953e-19	1.65868188183786e-18
CRELD2	2018.95	2.78198	0.405027	6.86863	6.48226242803386e-12	4.50807728278473e-11
SPATA20	962.076	2.78197	0.699635	3.97631	6.99919364832779e-05	0.000218685966415492
FHL1	4731.1	2.78185	0.194121	14.3305	1.41133176004194e-46	8.35750521676155e-45
PRR5L	1203.94	2.78144	0.300484	9.25654	2.11171959456372e-20	2.9289149535015e-19
PLXNA2	777.459	2.78067	0.408117	6.81342	9.53073188622195e-12	6.54727064292605e-11
USP35	431.246	2.77802	1.05524	2.63259	0.0084735752573031	0.018455707232422
IAH1	486.803	2.77668	0.299093	9.28367	1.63739271375849e-20	2.28874985783447e-19
C2orf81	162.515	2.77599	0.782179	3.54904	0.000386631958585986	0.00108317402583812
CEP57L1	43.9126	2.77533	0.880908	3.15054	0.00162971272916577	0.00410164834365063
LPCAT2	1258.09	2.77481	0.249286	11.131	8.8590478862105e-29	2.09859344698705e-27
STOML1	721.111	2.7745	0.206709	13.4223	4.47896555721016e-41	1.97485306861421e-39
IRF1	1200.7	2.77353	0.238538	11.6272	2.99791928911698e-31	8.02798794418566e-30
LINC01301	19.6088	2.77313	0.581812	4.76637	1.87579294806059e-06	7.25471020669666e-06
TCTEX1D4	14.2631	2.77272	0.502856	5.51395	3.50874459504284e-08	1.65558647890111e-07
STX11	25.7502	2.77168	0.572165	4.8442	1.27124867062066e-06	5.02608626865849e-06
IL18BP	192.059	2.77109	0.463055	5.98437	2.17224375863901e-09	1.16974732893487e-08
CDKN2D	442.428	2.77074	0.205765	13.4656	2.4927178353967e-41	1.10650846436562e-39
RAB4B-EGLN2	412.905	2.77035	0.57769	4.79557	1.62216313802139e-06	6.32342034953787e-06
PRKD2	1862.74	2.76967	0.168745	16.4134	1.53364374883882e-60	1.53434439826722e-58
ZNF205-AS1	32.2386	2.76512	0.507302	5.45064	5.01902575730349e-08	2.325340353801e-07
FLT3LG	122.13	2.76412	0.294118	9.39799	5.561294841236e-21	8.03574486993551e-20
SMAD3	5855.96	2.76346	0.319625	8.64592	5.33715691468834e-18	6.23163658954932e-17
ADAMTS13	122.32	2.76037	1.09435	2.52237	0.0116565477549927	0.024613124030764
TMEM217	49.9425	2.76015	0.516446	5.34451	9.0663281618937e-08	4.07964067905851e-07
CDH2	15271.9	2.75985	0.677885	4.07127	4.67583203343334e-05	0.00014962814344364
ARHGAP29	779.125	2.75855	0.344763	8.00128	1.23128284663155e-15	1.17859901040608e-14
SYTL2	260.951	2.75791	0.603276	4.57156	4.84117264854437e-06	1.77879701212082e-05
IFIT5	846.597	2.75763	0.276522	9.97257	2.00954657587003e-23	3.41726949644715e-22
EXTL1	199.74	2.75387	0.383291	7.1848	6.7307820991352e-13	5.10023008042506e-12
DZIP3	221.496	2.75251	1.23456	2.22955	0.025777503035581	0.0499605474804078
DDN	107.633	2.74926	0.417719	6.58161	4.65384291970767e-11	2.9838188062628e-10
RWDD4	208.084	2.74806	0.704094	3.90298	9.50171464412865e-05	0.0002915604762901
PTGFRN	15684.6	2.74701	0.158249	17.3588	1.69161217098911e-67	2.20794597867711e-65
SIRPB1	23.3803	2.74698	0.895604	3.06718	0.00216085985746531	0.00532887724359156
PPARGC1A	338.098	2.74599	0.434731	6.31653	2.67500721171816e-10	1.58704747548926e-09
TNFAIP2	3737.37	2.74549	0.613871	4.47243	7.73374779163864e-06	2.76582172428608e-05
MIR4649	24.616	2.74472	0.563928	4.86715	1.13220347328642e-06	4.4998181599117e-06
PAM	1087	2.74153	0.350095	7.83083	4.84657969647619e-15	4.38573182910235e-14
TMED7-TICAM2	398.764	2.73974	0.376093	7.28475	3.22270368529649e-13	2.51251055907866e-12
DLK1	465.282	2.73923	0.552556	4.95738	7.14519620795443e-07	2.91260955661993e-06
LINC00342	142.155	2.73891	0.448544	6.10623	1.02015068290183e-09	5.6797033359639e-09
PHKG1	31.7508	2.73706	0.552923	4.95017	7.41497349142442e-07	3.01509619439827e-06
RBM25	367.55	2.73665	1.12485	2.43292	0.0149778104942186	0.0308180966206897
PRRT1	356.485	2.73494	0.297742	9.18562	4.09180812203474e-20	5.56559325584422e-19
SMOX	2279.04	2.73468	0.204425	13.3774	8.19223606855645e-41	3.58006165576894e-39
CCDC3	376.398	2.73386	0.613451	4.45652	8.33022560336814e-06	2.96354542268561e-05
ZNF540	70.0639	2.73309	0.646461	4.22776	2.36026355056195e-05	7.87647042296403e-05
ABCA5	180.652	2.73103	0.792545	3.4459	0.000569165283717562	0.0015532648264732
TAGLN	31285.1	2.73088	0.39561	6.90297	5.09250549019112e-12	3.578188616976e-11
ATP10A	831.57	2.72908	0.271506	10.0516	9.03797361150803e-24	1.57358146562908e-22
MIR221	37.1731	2.72827	0.472199	5.7778	7.56843349538921e-09	3.83460811723974e-08
PPIL6	110.653	2.72791	0.411471	6.62965	3.36486532909376e-11	2.19088638160254e-10
CDCP1	7110.5	2.72763	0.565279	4.82529	1.39800407544682e-06	5.49307462579375e-06
TLN1	19779.5	2.72717	0.797367	3.42021	0.000625720104486267	0.00169516392293056
SLC26A4	12.2055	2.7262	0.80125	3.40243	0.000667893621645469	0.00179903176014904
DDX60	776.194	2.72581	0.386764	7.04773	1.81856755957795e-12	1.33093754295291e-11
MRAS	831.762	2.72312	0.5957	4.5713	4.84716475743756e-06	1.78066673260647e-05
HSD17B12	2297.78	2.72302	0.512799	5.3101	1.09562487891157e-07	4.8887640340657e-07
C5orf42	363.796	2.72265	0.970105	2.80655	0.00500757770573703	0.0114481323515104
CHSY3	279.178	2.72217	0.418609	6.5029	7.87866721469493e-11	4.95155140734765e-10
SMARCC1	1308.45	2.71941	0.334186	8.13742	4.03790167125271e-16	4.03769680561744e-15
[truncated: 8,171 more rows]
[truncated: 1 more columns]

## Sheet: 1B_AS_P_vs_iPSC_P
Supplementary Table 1B. Differentially regulated genes (DEGs) identified during differentiation from iPSC to astrocytes in the CLN3 patient group (adj.P-value > 0.05, -1 ≥ Log2FC ≥ 1)
gene_name	baseMean	log2FoldChange	lfcSE	stat	pvalue	padj
CFI	4713.33	27.9752	3.90376	7.16623	7.70910402734985e-13	1.15228574652086e-11
HOXB2	1391.44	25.9311	2.99068	8.67065	4.29664659727513e-18	1.15326870298209e-16
PLEKHA2	849.451	25.3645	4.6801	5.41966	5.97118876029149e-08	4.40689566735553e-07
PEAR1	521.991	25.2019	4.57499	5.50863	3.61643067830391e-08	2.77959860786128e-07
PSD2	138.622	25.0025	5.20158	4.8067	1.53441521812478e-06	8.9949625689514e-06
GRIN2D	151.017	24.9842	5.20157	4.8032	1.56148023953474e-06	9.12535224605183e-06
RNF149	663.722	24.8224	3.25808	7.61873	2.56187379226672e-14	4.63907538479073e-13
UBR2	555.373	24.5288	4.65179	5.27298	1.34226622784033e-07	9.29030864280267e-07
PPP1R13L	678.56	24.2788	5.20155	4.66761	3.04721722416544e-06	1.67574808290853e-05
SNED1	64.8926	24.235	5.20174	4.65903	3.17706278708807e-06	1.74158630127658e-05
GATA6	857.539	23.8653	3.22381	7.40283	1.33315051394325e-13	2.1898617339712e-12
HRH1	538.538	23.6765	3.10493	7.62546	2.43168857531887e-14	4.43302918215404e-13
GBP3	99.5579	23.6676	3.39303	6.97535	3.05107658712131e-12	4.24213976914744e-11
NGEF	268.224	23.4468	3.6764	6.37764	1.79837733388115e-10	1.96482068643378e-09
MAST3	146.592	23.3892	4.42677	5.28358	1.26683916627637e-07	8.81662285525843e-07
MECOM	183.243	23.3142	3.20289	7.27913	3.35972277727271e-13	5.2672770600109e-12
ZNF25	207.307	23.1794	4.49413	5.1577	2.50004565021331e-07	1.66990341824873e-06
PNPLA2	589.177	23.1609	5.20168	4.45259	8.48403207611464e-06	4.25618608102644e-05
SMAD9	346.268	23.1125	4.48673	5.1513	2.58687148536634e-07	1.72182093273258e-06
BTBD6	311.692	22.6043	5.06429	4.46347	8.06423663689255e-06	4.06932133013114e-05
ACOT1	156.784	22.5963	5.03421	4.48854	7.17112870371819e-06	3.65569149947358e-05
SSSCA1	255.357	22.5244	4.76137	4.73065	2.23800126960745e-06	1.26681717094771e-05
LIMS3	109.587	22.4913	3.20194	7.02429	2.15158905681899e-12	3.04066614803478e-11
NUDT14	171.331	22.1147	3.10719	7.11728	1.10078145609856e-12	1.62481181698542e-11
NTNG1	73.7253	21.9601	4.27848	5.13268	2.85641844364402e-07	1.88400161063353e-06
SLFN11	89.9896	21.8904	4.72258	4.63525	3.56501619035507e-06	1.9335282708538e-05
SAMD11	73.3171	21.8768	5.20204	4.20543	2.60589585519176e-05	0.00011879394668223
POLK	127.133	21.8606	5.20221	4.20217	2.64364094768999e-05	0.000120253888589273
DENND6B	103.788	21.8324	3.08796	7.07016	1.54750213792254e-12	2.23708043971797e-11
MPP7	104.323	21.0094	2.87038	7.31936	2.49153299971548e-13	3.97196958328695e-12
KIAA1644	97.0873	20.8227	4.68905	4.44072	8.96601091674062e-06	4.48134771731333e-05
TRANK1	164.192	20.7064	4.22416	4.9019	9.4912786226539e-07	5.76946564010536e-06
SLC25A35	32.0867	20.2494	5.20345	3.89154	9.96097672446183e-05	0.000402415803921843
ITGA11	19201.1	18.236	1.5707	11.6101	3.66220324958408e-31	2.99999446285193e-29
MAU2	124.313	17.8846	4.09509	4.36732	1.25781259415323e-05	6.10453647580446e-05
MMP1	16830.2	17.5282	2.13138	8.22389	1.9701365762138e-16	4.48087673457858e-15
ZBTB46	241.401	16.9809	4.54035	3.74	0.000184018377098851	0.000701854908937143
COL3A1	62144.7	16.5099	1.20023	13.7556	4.71238790411611e-43	7.68728588875769e-41
EMP1	5279.48	16.2828	2.84212	5.72913	1.0094955206729e-08	8.40047657770149e-08
NNMT	5624.58	16.145	1.49234	10.8186	2.81114692063524e-27	1.72153181809646e-25
NR2F1	5466.73	16.0242	1.60849	9.96226	2.22929743019714e-23	9.54411657728971e-22
CEMIP	5500.3	16.0084	2.28827	6.99587	2.63615553212109e-12	3.70059133043971e-11
CPA4	3726.99	15.7647	1.96654	8.0165	1.08799806205594e-15	2.26492709882117e-14
PRRX1	2313.31	15.4313	1.48254	10.4087	2.26191867983896e-25	1.15995358207568e-23
IRF2BPL	2551.09	15.4136	1.46642	10.5111	7.68232721976719e-26	4.20152248496112e-24
LUM	2505.38	15.2601	1.55147	9.83588	7.88773362063072e-23	3.216801364293e-21
LTBP2	6372.1	15.2392	1.53522	9.92643	3.19494994203709e-23	1.3435119500704e-21
PI15	2780.13	14.7707	3.40593	4.33677	1.44594846985822e-05	6.93403013054413e-05
A2M	30084.3	14.5772	1.38316	10.539	5.71010139252962e-26	3.15021133092822e-24
GFAP	71135.2	14.5709	1.10657	13.1676	1.34760738330968e-39	1.8214838938835e-37
FAP	1607	14.5663	1.71886	8.47441	2.36266735032263e-17	5.92954300665186e-16
MEIS2	3976.22	14.5154	1.56815	9.2564	2.11443397583835e-20	7.09422590865056e-19
TWIST1	1042.65	14.3538	2.39759	5.98678	2.1403990240439e-09	1.97478160565494e-08
IL1R1	976.1	14.3472	3.01254	4.76249	1.91221013018329e-06	1.09783835841803e-05
SRPX2	1357.64	14.3443	1.51089	9.49391	2.22519583115378e-21	7.9598073181329e-20
CFH	1071.98	14.3336	1.73881	8.24332	1.67497661786798e-16	3.83723759563146e-15
DLX1	911.309	14.1877	1.62095	8.75268	2.0835234209456e-18	5.73893940240955e-17
BICC1	934.84	14.0746	1.5479	9.09271	9.65974581526956e-20	3.0163592419529e-18
FAM198B	2780.89	14.0615	2.03594	6.90666	4.96195443448523e-12	6.6876826042567e-11
NTRK2	1508.81	13.8888	2.11545	6.56539	5.18976242616809e-11	6.15710811224945e-10
MEIS1	1051.11	13.8297	1.6447	8.40869	4.14609029417299e-17	1.01891515112514e-15
NR2F2	712.05	13.735	1.58973	8.63984	5.6291249995967e-18	1.5023967893846e-16
LOXL4	1078.67	13.7349	1.58127	8.68596	3.75544793121039e-18	1.01375665053201e-16
NFIX	947.911	13.7287	1.67829	8.1802	2.83372079505996e-16	6.29372049353516e-15
LINC00461	1294.1	13.6977	2.42576	5.64677	1.63489385805586e-08	1.32549684987108e-07
PSD	651.34	13.5897	2.11664	6.42042	1.3589764804523e-10	1.51805855605661e-09
GDF5	633.347	13.475	1.55356	8.67362	4.18581880149983e-18	1.12511717586337e-16
NLRP1	845.13	13.3794	1.98836	6.72884	1.71016656323842e-11	2.15312587333071e-10
MICAL2	448.217	13.3614	2.2069	6.05437	1.40972088936229e-09	1.33648038023059e-08
RHOJ	662.022	13.3055	1.56865	8.48213	2.21106780267736e-17	5.57124314647986e-16
DCN	1125.87	13.3028	1.83557	7.24721	4.25446198102916e-13	6.5666544915999e-12
DLX2	541.261	13.224	1.66493	7.94267	1.97882350867366e-15	4.02204911435355e-14
GBP1	893.129	13.2144	1.58125	8.35693	6.43726212387069e-17	1.53997864943116e-15
HOXB3	285.176	13.1497	2.87902	4.56741	4.9378879194204e-06	2.61150511736144e-05
ARHGEF11	363.657	13.1388	1.88538	6.96878	3.19699080381681e-12	4.42874502054359e-11
CXCL8	8081.12	13.0981	1.87307	6.99287	2.69322993117674e-12	3.77231606126259e-11
NKX6-2	291.712	13.0261	2.80027	4.65172	3.2917219901043e-06	1.79456223620696e-05
GALNT15	487.418	12.9514	1.585	8.17124	3.05234178113959e-16	6.73187220565321e-15
FGF5	474.485	12.942	1.73106	7.47635	7.64159219999827e-14	1.29804173429594e-12
EBF4	333.328	12.8854	1.75779	7.33042	2.29430509464483e-13	3.6637244983936e-12
SORCS2	431.475	12.8308	2.05814	6.2342	4.54095976041929e-10	4.66496099600512e-09
HOXB4	303.822	12.8122	1.70788	7.5018	6.29451515720421e-14	1.07792860017896e-12
DIO2	366.99	12.7599	3.13831	4.06586	4.78546615891975e-05	0.00020622950609255
SAMD9L	889.479	12.7453	1.71265	7.44184	9.92928979058065e-14	1.66423339864621e-12
MIR31HG	316.278	12.7287	1.51938	8.37757	5.40314317065072e-17	1.30579410240388e-15
DCLK2	606.692	12.7154	1.9198	6.62332	3.51225921546127e-11	4.24680390633697e-10
PALMD	650.782	12.6966	1.49403	8.4982	1.92559737676661e-17	4.87140095729338e-16
IL6	1242.61	12.6644	1.87861	6.74138	1.56889779925188e-11	1.98583632476545e-10
BDKRB2	228.416	12.6392	1.78873	7.06601	1.59448750946669e-12	2.29798074193741e-11
KLF2	631.009	12.5697	1.8479	6.80216	1.03061643287328e-11	1.33486343321431e-10
PRDM16	274.207	12.5392	3.10848	4.03389	5.48607457491001e-05	0.000233760389959518
COL8A1	290.356	12.3275	2.99626	4.11429	3.88366266696391e-05	0.00017059087429656
MGP	434.511	12.3143	1.77828	6.92485	4.36448838576761e-12	5.92037374364735e-11
MEDAG	543.394	12.2014	2.02105	6.03715	1.56863693377336e-09	1.47678192526335e-08
TGFB2-OT1	5149.91	12.1989	1.10136	11.0762	1.63722024865258e-28	1.07186864510817e-26
ACTA2-AS1	288.341	12.1146	1.60935	7.5276	5.16830764465864e-14	8.97246656512619e-13
EREG	374.103	12.1134	1.90097	6.3722	1.86337543165765e-10	2.02647432719872e-09
INHBA	526.177	12.0916	2.52869	4.78179	1.73742835753383e-06	1.00665513807755e-05
COPZ2	348.236	12.0499	1.7018	7.08064	1.43487220564231e-12	2.08701666005914e-11
PDCD1LG2	286.55	12.0105	1.5713	7.64368	2.11099972867391e-14	3.87077983194733e-13
IFI44L	878.901	12.0073	1.80371	6.65701	2.79453566416119e-11	3.40835856408634e-10
ITGB3	106.797	11.9168	2.27848	5.23017	1.69356967710619e-07	1.15444592939051e-06
HOPX	185.073	11.8758	1.62594	7.30398	2.79368197267582e-13	4.44242386293651e-12
P4HA3	741.569	11.8635	1.86433	6.3634	1.97331261442338e-10	2.13988507752055e-09
SH3RF2	260.618	11.849	1.54928	7.64809	2.03993266303807e-14	3.74773260025917e-13
IGFBP7	70729.4	11.7795	0.807763	14.5829	3.60876090329597e-48	7.42267201881191e-46
HSPB7	355.822	11.7723	3.15262	3.73413	0.000188361898958693	0.000717466226649628
OGN	99.5368	11.741	1.81391	6.47278	9.6215588387027e-11	1.10814825261577e-09
ABCC3	853.902	11.726	1.71512	6.83685	8.09529625385002e-12	1.06528018784147e-10
RASGEF1A	321.231	11.6867	2.49797	4.67848	2.89005280927396e-06	1.59395130603005e-05
NGF	328.017	11.6225	2.49788	4.65294	3.27243088801995e-06	1.78610353890976e-05
CYP2E1	484.894	11.5872	1.71607	6.7522	1.45615482686048e-11	1.8493166301128e-10
CABP7	119.503	11.5849	3.3157	3.49395	0.000475935893667405	0.00165767254111325
C21orf62	157.763	11.5791	1.67755	6.90236	5.11467255437063e-12	6.87393101891729e-11
ITGA8	342.39	11.5554	2.50222	4.61805	3.87363173258193e-06	2.09131906635229e-05
UBA7	215.084	11.5226	1.70955	6.74013	1.58247872807805e-11	2.00168749808964e-10
LINC00341	228.613	11.4983	1.73851	6.61387	3.74412671835918e-11	4.51562204534804e-10
LINC00673	347.336	11.464	2.24064	5.11642	3.11389549777679e-07	2.04101989970316e-06
CD274	218.763	11.4448	1.79703	6.36873	1.90602561031561e-10	2.06928988089514e-09
OAS1	551.776	11.4428	2.04843	5.58611	2.32210222599369e-08	1.83777249780337e-07
PRDM8	171.932	11.4348	3.07034	3.72429	0.000195867647461412	0.00074321305251901
ABCA8	221.09	11.4072	1.55595	7.33135	2.27841881612819e-13	3.64450712236633e-12
PDE7B	205.405	11.3689	1.66304	6.83621	8.13171277727226e-12	1.06858611725224e-10
PRDM1	127.851	11.3561	2.84095	3.99727	6.4075868158041e-05	0.000269565952235351
HOXA2	191.739	11.3301	1.57229	7.20608	5.75844077399177e-13	8.75940311625773e-12
P2RX6	259.149	11.2855	2.06528	5.4644	4.64486432067216e-08	3.51157680943186e-07
MYOF	229.929	11.2636	2.56767	4.3867	1.15084343862497e-05	5.63160341068017e-05
LINC00674	491.644	11.2635	2.32797	4.83834	1.30926378714502e-06	7.75041183282354e-06
PTCHD4	112.343	11.2498	3.03521	3.70643	0.000210198324404367	0.000791401291823286
KRT80	201.912	11.2327	1.76274	6.3723	1.86219326176452e-10	2.02647432719872e-09
SERPINB7	263.24	11.1457	2.56464	4.34593	1.38687778953937e-05	6.67443754106141e-05
SLC47A2	179.758	11.1274	2.16861	5.13113	2.88012810851236e-07	1.89775167197934e-06
YPEL4	121.478	11.0962	1.78118	6.22968	4.67384784875492e-10	4.78847985067619e-09
SYNC	494.075	11.0705	1.51763	7.29457	2.99605158782961e-13	4.73636459452796e-12
KRT75	79.5849	11.0238	2.98384	3.6945	0.000220321359766458	0.000825572493239739
SERPINA3	346.529	11.005	1.70586	6.4513	1.10894610712031e-10	1.2633706914532e-09
ULBP2	203.444	10.9983	1.48736	7.39453	1.41907738654864e-13	2.32294129633736e-12
MMP13	121.421	10.9836	1.76712	6.21558	5.11364807741051e-10	5.2108542040301e-09
KIDINS220	138.336	10.9776	1.8847	5.8246	5.72488702901442e-09	4.9557199107978e-08
HK2	828.919	10.9442	2.60339	4.20381	2.62453544168667e-05	0.000119470974652482
MT1L	198.438	10.9393	2.91112	3.75777	0.000171434597205815	0.000658424372422495
HOXA4	162.851	10.9151	1.8731	5.8273	5.63319709926073e-09	4.8852882084927e-08
IL13RA2	85.3885	10.9125	1.68006	6.49533	8.28534223539408e-11	9.58920679635242e-10
IL33	357.872	10.8728	2.4106	4.5104	6.47056000830251e-06	3.33448820907158e-05
SCRG1	136.523	10.863	1.95762	5.54911	2.87131364753591e-08	2.23688218000503e-07
DNM3OS	270.019	10.8462	1.81135	5.98793	2.12529182375331e-09	1.96295088942241e-08
MIR155HG	109.036	10.8131	2.0018	5.40168	6.60198297257808e-08	4.8328558526149e-07
LINC01158	107.026	10.7778	1.55398	6.93565	4.04367124151479e-12	5.51682702978979e-11
AREG	543.05	10.7778	1.98373	5.43309	5.53854132944112e-08	4.11164447144034e-07
WISP1	100.886	10.7743	1.61344	6.67787	2.42436824756355e-11	2.98479637922219e-10
FLJ32255	97.1203	10.7688	1.76739	6.09302	1.10798371835656e-09	1.06916756259364e-08
GBP5	113.089	10.7134	1.77727	6.02801	1.65987696340669e-09	1.55417376440103e-08
RNF207	150.028	10.663	2.19033	4.86822	1.12609513803136e-06	6.7391202710207e-06
CYP24A1	74.3497	10.6623	2.22905	4.78333	1.72416946915493e-06	9.9927898513993e-06
ZEB1	730.125	10.6354	2.25966	4.70664	2.51838034086855e-06	1.40882883275614e-05
KRT81	66.8818	10.6213	2.12701	4.99355	5.92800707948789e-07	3.73794328441018e-06
LIMS3L	120.994	10.6208	1.52143	6.98077	2.93575817224847e-12	4.09383580644494e-11
HOTAIRM1	112.979	10.5901	1.49482	7.08455	1.3949444318483e-12	2.03519918919549e-11
SLC40A1	236.857	10.5876	2.02612	5.22555	1.73640313865984e-07	1.18194088463526e-06
KCTD4	65.9705	10.5401	1.55016	6.79936	1.05088430936596e-11	1.3583253952276e-10
RGS4	2783.18	10.5325	0.827727	12.7246	4.31463204825794e-37	5.20036829612643e-35
IL1B	2038.85	10.5128	2.50456	4.19745	2.69932158847948e-05	0.0001224922360163
GGT5	1077.49	10.501	1.40651	7.46599	8.26728955131129e-14	1.3980511186726e-12
KRTAP2-3	101.533	10.4953	1.63976	6.40053	1.54837970883489e-10	1.7144522662541e-09
RSPO3	139.223	10.441	1.65178	6.32106	2.59769186814345e-10	2.75693343919677e-09
LINC00565	118.804	10.4241	1.62982	6.39587	1.59633669694505e-10	1.76204934307744e-09
EVI2A	62.1342	10.421	1.97623	5.27316	1.3409637073099e-07	9.28468943776991e-07
MAP3K7CL	198.948	10.4108	1.65013	6.30905	2.80748602290879e-10	2.96131872973819e-09
BTN3A3	80.7197	10.3493	3.47533	2.97794	0.00290190181481551	0.00836701021510803
GBP2	872.591	10.332	1.74858	5.90877	3.44676659839399e-09	3.0780162501845e-08
CD68	109.988	10.32	1.58402	6.51507	7.26569213251908e-11	8.48172068005296e-10
PNOC	42.3222	10.3174	1.88506	5.47323	4.41912134430533e-08	3.35565943813362e-07
HP	434.091	10.313	1.7954	5.74415	9.23857818260212e-09	7.73204842765944e-08
CSNK1A1P1	79.7938	10.2848	1.7339	5.93159	3.00018503826985e-09	2.7182836799498e-08
WRB-SH3BGR	72.0548	10.2822	2.25638	4.55694	5.1903440299045e-06	2.73128142597005e-05
P4HA1	989.898	10.272	2.26623	4.53263	5.82537487583071e-06	3.03590109543774e-05
GATA6-AS1	110.143	10.2549	2.24604	4.56576	4.97696740598715e-06	2.62996800400712e-05
SAMD5	59.0712	10.2514	1.81066	5.66166	1.49914446737809e-08	1.21909371535005e-07
MILR1	66.1672	10.2433	1.50834	6.79109	1.11286700763611e-11	1.43354543127966e-10
GPR68	176.326	10.2351	3.13917	3.26046	0.00111233581926736	0.00356576837336883
IFI16	2104.2	10.2149	1.28891	7.92529	2.27621391393956e-15	4.5919825046352e-14
CP	7563.88	10.1902	0.658273	15.4802	4.72126838837227e-54	1.25831777060801e-51
SERPINB8	357.58	10.1844	1.66391	6.12077	9.31226304980334e-10	9.0832965820324e-09
UTS2	37.6281	10.1824	2.0895	4.87314	1.0983972083963e-06	6.59630922706542e-06
PAX3	146.156	10.1611	2.50289	4.05973	4.91288939063234e-05	0.000211143779102739
SNX32	82.8304	10.1324	2.59519	3.90428	9.45073419074607e-05	0.00038401598258855
CASP1	137.541	10.1	1.63433	6.17988	6.41519979309527e-10	6.41961003092236e-09
VCAM1	5085.26	10.0887	0.588631	17.1392	7.56791515403692e-66	3.76862259104844e-63
OASL	515.365	10.0845	1.57819	6.38995	1.65940435597711e-10	1.82162690597227e-09
CFHR1	58.1153	10.0821	1.95173	5.16574	2.39484201572328e-07	1.60529916626042e-06
MLC1	1443.06	10.0816	1.26496	7.96989	1.58819133442483e-15	3.26312102294474e-14
RGS11	77.3845	10.0725	2.40587	4.18663	2.83121807168592e-05	0.000127803290960192
ZNF503-AS2	156.082	10.0411	1.58696	6.32721	2.49630287893712e-10	2.65827458515065e-09
FOXF1	686.416	10.0305	1.00681	9.9627	2.21948497013805e-23	9.52365398864451e-22
CTSS	112.274	10.0205	1.73341	5.78081	7.434055560037e-09	6.31961515555167e-08
GREM1	21270.6	9.99899	0.641523	15.5863	9.01487037432752e-55	2.4722955375855e-52
CHI3L2	63.1847	9.98223	1.76154	5.66675	1.45530849378892e-08	1.18701735465378e-07
CCDC169-SOHLH2	58.7005	9.97886	1.70918	5.83837	5.27124632433065e-09	4.58610548024408e-08
TBX2-AS1	46.0642	9.96244	1.80728	5.5124	3.53982377571939e-08	2.72625499828807e-07
PLA2G5	48.5065	9.95754	2.11607	4.70568	2.53020432587227e-06	1.41403001944716e-05
LOC100507065	50.2619	9.94077	1.59258	6.24191	4.32251924765924e-10	4.45749491680958e-09
TGM2	17494.1	9.9256	3.03767	3.26751	0.00108498471709753	0.00349058659384406
HSPB3	113.979	9.91574	1.51586	6.54133	6.097434757969e-11	7.19337642924236e-10
GDNF	101.624	9.91155	3.36287	2.94735	0.00320510841244373	0.00913407627841457
CHI3L1	1162.09	9.89642	1.9271	5.13539	2.81558777752303e-07	1.85901491675046e-06
KIRREL3	428.181	9.89568	1.24043	7.9776	1.49211386968937e-15	3.0757375551342e-14
XAF1	103.23	9.89544	2.20169	4.49448	6.97415249481161e-06	3.567772037289e-05
MEOX1	93.1377	9.8931	1.73592	5.69905	1.204749971408e-08	9.90333784055325e-08
GATA3-AS1	79.0464	9.888	2.03915	4.84907	1.24041086706436e-06	7.36963731160405e-06
GALNT5	1592.95	9.8788	0.681278	14.5004	1.20448271319181e-47	2.35068085577347e-45
CBR3-AS1	51.4915	9.86243	1.90003	5.19066	2.09546713041595e-07	1.41162422601855e-06
LINC01614	108.521	9.85911	2.20171	4.47793	7.53715176371542e-06	3.82374055830528e-05
KLHDC7B	82.5219	9.84715	1.81755	5.41781	6.03351112730802e-08	4.45115520709745e-07
PPP1R16A	757.964	9.83415	3.94795	2.49095	0.0127401124765542	0.0306407153525464
FENDRR	58.3269	9.80836	1.79326	5.46958	4.51106809654147e-08	3.41799444860431e-07
CMAHP	46.3671	9.79135	1.69819	5.76576	8.12888630564933e-09	6.84874957977748e-08
FILIP1L	1655.92	9.76884	1.58236	6.17359	6.67583508053002e-10	6.6592950568724e-09
ZNF471	81.1958	9.7593	4.08198	2.39083	0.0168104896265683	0.039002561942564
SERPINB2	622.28	9.74783	2.39686	4.06691	4.76398400588545e-05	0.000205444096042321
LINC01605	70.1059	9.74452	1.89916	5.13097	2.88255953349429e-07	1.89859638191133e-06
RAD50	830.356	9.72316	2.7199	3.57482	0.000350469232811013	0.00125414699177057
ATP6V1B1	41.8454	9.69923	1.61246	6.01517	1.79702027321917e-09	1.67594946427434e-08
TRADD	552.244	9.67128	1.75129	5.52238	3.34432608939338e-08	2.58515860251597e-07
TLR4	559.527	9.64241	0.942508	10.2306	1.44643410686583e-24	6.92933483651195e-23
TNFRSF9	175.508	9.63884	1.27998	7.53046	5.0563517541622e-14	8.78616567897256e-13
IGFBP7-AS1	60.9755	9.62683	1.51402	6.35844	2.03814168079287e-10	2.20135588045911e-09
ANXA2R	49.7491	9.6069	2.42752	3.95749	7.57411046908066e-05	0.000313964715019525
RUNX2	1396.32	9.58731	2.30967	4.15095	3.31096123814358e-05	0.000147315587842443
CNTNAP3P2	51.9221	9.57598	1.53618	6.23363	4.55748327552028e-10	4.67939533492513e-09
DDO	49.9625	9.57352	1.7556	5.45313	4.94903253377552e-08	3.72367962769917e-07
DHRS9	180.519	9.56942	1.94623	4.9169	8.79235860986402e-07	5.37222479736703e-06
MRC2	44818.3	9.5652	1.09261	8.75447	2.05062820027978e-18	5.66482298305026e-17
TBX2	36.5976	9.55648	1.52859	6.25185	4.0562412598573e-10	4.20121802738258e-09
PRR34-AS1	46.605	9.55542	1.818	5.25601	1.47210454661908e-07	1.01113010292823e-06
ABCC9	75.3544	9.53865	2.4571	3.88208	0.000103565250635307	0.000417148837329059
IGFBP1	382.927	9.49872	2.2762	4.17306	3.00532974898272e-05	0.000134794631050012
ZNF804A	65.6633	9.47916	1.65574	5.72504	1.03410656134621e-08	8.59393871776651e-08
MMP3	83.0495	9.4718	2.12376	4.45992	8.19892118616838e-06	4.12628153207086e-05
LOC100506474	34.8868	9.462	1.77094	5.34291	9.14667369916904e-08	6.52648968361145e-07
LOC101929532	38.1652	9.44744	2.00724	4.70669	2.51771448714721e-06	1.40882883275614e-05
COL6A3	5474.45	9.44631	1.84283	5.12597	2.96010417420513e-07	1.94560789470246e-06
NPAS3	388.56	9.44223	3.52505	2.67861	0.00739287254969354	0.019124446651791
PGM5	40.3432	9.43576	1.67522	5.63254	1.77575099670589e-08	1.43416714087348e-07
SP100	2105.27	9.418	0.689536	13.6585	1.79765712343604e-42	2.81132774766779e-40
KCNN4	1365.21	9.40913	1.04158	9.03349	1.66275375329539e-19	5.07488536671106e-18
ZNF503	3205.78	9.40641	0.558815	16.8328	1.40353964480051e-63	6.17655365082791e-61
CDKN2B-AS1	52.1998	9.38293	1.48298	6.32707	2.49856578793455e-10	2.65918787430178e-09
MMP10	197.956	9.37649	1.58723	5.90747	3.47404806138669e-09	3.09945362874212e-08
POSTN	23687.3	9.31952	0.919023	10.1407	3.64547658625069e-24	1.71174574296828e-22
TMEM173	670.718	9.27516	1.06528	8.70682	3.12531843509736e-18	8.50941017947444e-17
LINC00704	50.0156	9.27245	1.92428	4.81866	1.44527959205591e-06	8.50934216567333e-06
CGB8	35.3166	9.26969	2.30932	4.01404	5.96875043150125e-05	0.000252733641564776
IL31RA	35.7788	9.25859	1.60252	5.77751	7.58158164845961e-09	6.42770024793016e-08
C9orf50	40.9558	9.25097	1.54023	6.00621	1.89908889719794e-09	1.76591937108976e-08
SMG1P5	87.9036	9.2405	2.9662	3.11527	0.00183777523542	0.0055838504784606
HRCT1	38.959	9.22647	1.56904	5.88034	4.09420389278311e-09	3.62030935809041e-08
FBXL8	60.3214	9.22306	1.48584	6.2073	5.39014110705865e-10	5.47197640390937e-09
ADHFE1	43.7847	9.19782	2.52939	3.63638	0.000276495432575199	0.00101240771490334
CSF2	68.9773	9.17848	1.8647	4.92223	8.55637877558286e-07	5.24497426531761e-06
IZUMO4	52.4908	9.15233	2.23935	4.08705	4.36895337474753e-05	0.00018966208926439
DNAH7	115.655	9.14599	1.64535	5.55869	2.71811365317223e-08	2.1236525457877e-07
NR2F2-AS1	53.2439	9.14409	1.57882	5.79172	6.96677826493923e-09	5.94374865227435e-08
NFIB	1172	9.12704	1.74685	5.22484	1.74304623646278e-07	1.18603609969742e-06
FSTL3	2614.57	9.09148	1.58887	5.72196	1.05300906176937e-08	8.7356819271643e-08
RP9P	70.0588	9.08444	1.56518	5.8041	6.47116227914076e-09	5.55070733834717e-08
DPF3	891.397	9.05293	1.34478	6.73189	1.67477069501536e-11	2.1113714764674e-10
DDX42	49.7243	9.00173	3.01579	2.98487	0.00283700872072066	0.00820616264478707
CRH	20.3393	9.00156	2.45245	3.67044	0.000242135768522355	0.000899830154703166
CSF1R	34.8285	8.99553	1.73593	5.18196	2.19560594487499e-07	1.47645526989586e-06
GRIN3B	204.887	8.95801	3.38103	2.64949	0.0080614078191044	0.020670192433728
SRGN	972.071	8.95716	1.49685	5.98403	2.17687433975198e-09	2.00355024956842e-08
PTPRQ	16.6384	8.95237	1.66157	5.3879	7.12871747506032e-08	5.18833541463717e-07
LOC645166	245.02	8.94277	1.07653	8.307	9.81491781367261e-17	2.30431376908346e-15
PAPPA	10705.2	8.93538	0.336596	26.5463	2.83403842261626e-155	2.68142545355837e-151
ROS1	14.7012	8.93313	2.15681	4.14182	3.4455325178494e-05	0.000152943494804748
C15orf48	182.523	8.92881	1.58219	5.64333	1.66790833515614e-08	1.34994993268433e-07
C5orf46	27.4813	8.92142	1.88968	4.72113	2.34538421932392e-06	1.32088409471032e-05
CHL1	705.88	8.89232	1.08329	8.20865	2.23697746494274e-16	5.02139081484122e-15
LAMA4	8876.15	8.89024	0.600262	14.8106	1.25126827681986e-49	2.75322669793747e-47
HSD17B2	15.3705	8.8862	3.78553	2.34742	0.0189041514499636	0.0432032920154181
PDE1C	39.7894	8.87883	1.48458	5.98072	2.22150053764847e-09	2.04362929868361e-08
HSF4	85.3461	8.86214	1.64646	5.38253	7.34463541079539e-08	5.33932139371806e-07
MBNL2	233.773	8.86184	0.99922	8.86876	7.39623184402059e-19	2.13027237723595e-17
LOC100507600	23.8369	8.83644	2.26561	3.90024	9.6096004557583e-05	0.000389384302835791
HOXA5	31.8043	8.83022	2.28233	3.86896	0.000109301465192504	0.000438108795983425
SEMA6D	299.54	8.82759	2.23945	3.94185	8.08565610499076e-05	0.000333271336255152
MIR99AHG	88.8992	8.82204	1.56236	5.64662	1.63636448887095e-08	1.32612099455696e-07
CLEC2B	30.4087	8.80659	1.83607	4.79644	1.61509127817806e-06	9.41640969947527e-06
LINC01561	45.7474	8.78873	1.48631	5.91314	3.3564959220505e-09	3.00449254176734e-08
MEIS1-AS2	17.8877	8.78474	1.68078	5.2266	1.72659976640359e-07	1.17569080171483e-06
LRRC74B	43.5093	8.77917	1.94199	4.52072	6.16310490581383e-06	3.18733080439232e-05
DUSP5P1	104.768	8.75571	1.51962	5.76179	8.32260764942288e-09	6.9994979800013e-08
RIN2	211.518	8.74761	3.38818	2.5818	0.00982865521797362	0.0245495832483784
LINC00982	43.8227	8.74467	2.67965	3.26336	0.00110098527715133	0.00353357265935119
C8orf4	1524.74	8.73813	0.766676	11.3974	4.30632775670532e-30	3.220894867199e-28
ADAM12	4820.11	8.73709	1.43592	6.08466	1.16742285243521e-09	1.12194731521744e-08
BTBD19	61.6345	8.72735	1.98257	4.40203	1.07243116336025e-05	5.28754948000677e-05
IL7R	199.743	8.72202	3.5679	2.44458	0.0145021014572855	0.0343286547255708
TYRP1	21.0333	8.70818	1.73355	5.02333	5.07840582025557e-07	3.22912208792661e-06
ALOX5AP	42.0495	8.70219	1.62472	5.35612	8.50300083092968e-08	6.11795759405636e-07
DRC7	40.5536	8.69942	1.75308	4.96236	6.96413619648947e-07	4.33779951435715e-06
LOC100506476	47.4194	8.69925	2.80908	3.09683	0.00195603898592602	0.00590713784402778
OMD	11.2307	8.67021	3.39195	2.55611	0.0105849151956856	0.0261964883923566
LINC01159	23.4715	8.66911	1.74134	4.97843	6.41036451001713e-07	4.01932828439543e-06
ERAP2	787.167	8.66245	1.58292	5.47245	4.43857913493542e-08	3.36789452855322e-07
TDO2	21.0976	8.65575	2.61996	3.30377	0.000953947360732312	0.00310751349752755
ASPN	11.6476	8.65083	1.69155	5.11415	3.1516015227714e-07	2.06430445190042e-06
CCDC190	26.4395	8.6493	1.6801	5.1481	2.63135675103324e-07	1.75019907907916e-06
DTX2P1-UPK3BP1-PMS2P11	120.31	8.62327	2.73441	3.15361	0.00161262799124981	0.00497647741004895
LCNL1	25.8704	8.5947	2.98177	2.88241	0.00394640706117996	0.0109755821309095
RSAD2	53.1418	8.58085	2.05494	4.17571	2.97058652309304e-05	0.000133489453280669
CRB1	68.5981	8.57697	1.86107	4.60861	4.05367419606716e-06	2.17857645021809e-05
CDK15	90.9072	8.56669	1.61013	5.3205	1.03481550523065e-07	7.31210373617612e-07
PSG5	10.9536	8.5635	3.62031	2.3654	0.0180104053237196	0.0414510946169723
SLAMF8	23.0783	8.55021	1.76053	4.8566	1.19416450163349e-06	7.12170654409411e-06
CDKN2C	271.861	8.51754	0.725285	11.7437	7.60750771946804e-32	6.57337299431478e-30
MT3	15.5202	8.50513	2.79728	3.0405	0.00236183902192763	0.00698656867468135
RBAKDN	25.2866	8.50321	1.61944	5.25072	1.5150285446345e-07	1.03835150851571e-06
LOC100507144	23.0778	8.49832	1.60791	5.28533	1.25475520604445e-07	8.74538959999228e-07
ABCA10	29.9835	8.49757	1.84769	4.59903	4.24454349379742e-06	2.27469545548367e-05
HOXB5	41.6782	8.49373	2.91848	2.91033	0.00361050727876299	0.0101442656623656
LOC79160	53.3994	8.48631	1.49104	5.69152	1.2591202011589e-08	1.03412897424175e-07
ZCCHC5	28.1484	8.48365	1.98305	4.27808	1.88514041827192e-05	8.80802768764434e-05
KRT79	182.88	8.47702	2.19965	3.85381	0.000116292495126407	0.000463089832760311
FAM69C	71.4144	8.45358	2.17967	3.87837	0.000105158422277509	0.000423200433570276
RRAD	359.087	8.43957	0.788474	10.7037	9.78162853256576e-27	5.76628525612903e-25
EN1	68.5442	8.43909	1.64742	5.1226	3.01345568712225e-07	1.97792653372925e-06
LOC101926963	41.9937	8.43315	1.64001	5.14213	2.71635142864557e-07	1.80356203804421e-06
LURAP1L	260.945	8.42976	0.921253	9.15032	5.67674513828638e-20	1.81454473398299e-18
FAM181A	28.9702	8.42359	1.7275	4.87617	1.08165864341788e-06	6.51232151110294e-06
IFI27	2209.47	8.41415	0.78727	10.6878	1.16134456126729e-26	6.78275405335212e-25
HOXA1	82.1121	8.41268	1.55383	5.41418	6.15713679990903e-08	4.53528609048963e-07
MMP7	44.9021	8.39497	2.35731	3.56125	0.000369096610259553	0.00131384784724257
LINC00963	40.8976	8.38279	1.85105	4.52868	5.9353081975334e-06	3.08809010233502e-05
LINC00601	21.1371	8.36944	1.50334	5.56723	2.5882414826987e-08	2.02888540087438e-07
CCDC170	23.9802	8.36816	1.69921	4.92474	8.44708115551981e-07	5.1897440488929e-06
ACTA2	18477.4	8.34024	0.512575	16.2713	1.5787157432022e-59	5.63661094502173e-57
CDKN2A	797.285	8.33022	0.900048	9.2553	2.1362215498482e-20	7.1546407765978e-19
FLG	54.2934	8.3298	2.72378	3.05818	0.00222688344820804	0.00663506778309571
OTOGL	61.7337	8.32182	1.76188	4.72326	2.32088241070051e-06	1.30903302109347e-05
KLHL30	31.8123	8.32034	2.16443	3.84413	0.000120978797184393	0.000479933287027309
LINC01615	44.4607	8.30701	1.79117	4.63775	3.52215491221238e-06	1.91158854789096e-05
TACR1	611.638	8.29727	1.57636	5.26356	1.4128896539675e-07	9.73638416679786e-07
TFAP2A-AS1	18.791	8.28874	2.08728	3.97107	7.15514736786336e-05	0.000298296659268734
BAALC-AS2	37.2927	8.26378	1.9044	4.33932	1.42926489789432e-05	6.8609791128499e-05
IGFBP5	61158.5	8.26283	0.769688	10.7353	6.95009330255935e-27	4.13574262780914e-25
ESM1	135.849	8.26257	2.42135	3.41238	0.000643971163069298	0.00217643620624403
MT2A	7206.49	8.2612	1.42884	5.78175	7.39266484159995e-09	6.29008079125881e-08
RPE65	62.7064	8.24939	2.24689	3.67147	0.00024115932457268	0.000896906033586641
NPR3	440.623	8.24126	1.11377	7.39944	1.36762028407876e-13	2.24064750091969e-12
AFF3	16.9472	8.23896	2.62164	3.14267	0.00167411845741523	0.00514696299099115
ZFPM2-AS1	15.8962	8.23873	1.65152	4.98856	6.08301144252849e-07	3.8242134726567e-06
DNAH12	15.9492	8.23761	1.57411	5.23319	1.66611221974455e-07	1.13736802071523e-06
GREM2	237.201	8.23101	1.27963	6.43234	1.25657716903052e-10	1.41536962914074e-09
PTPN22	24.7906	8.22913	1.92252	4.28039	1.8656312182197e-05	8.72333569122101e-05
SFRP4	226.217	8.17944	1.26907	6.44524	1.15414019415065e-10	1.31012566850106e-09
FBXO32	4358.72	8.15527	0.819994	9.94553	2.63770252184866e-23	1.11662740091593e-21
LOC105379176	13.5241	8.14789	1.51738	5.36971	7.88615344417574e-08	5.70886310727382e-07
LOC101927497	20.9391	8.13666	1.59026	5.11655	3.11167622383953e-07	2.04027197448771e-06
RHCE	19.2597	8.13648	1.70233	4.77961	1.75633893995994e-06	1.01636702632605e-05
FOXC2	440.793	8.13507	1.02785	7.91464	2.47969185803981e-15	4.97595005617044e-14
CLIP4	574.901	8.11877	0.965564	8.40832	4.15916225864562e-17	1.01979039318875e-15
SLC14A1	316.584	8.10948	1.33569	6.0714	1.26803396673425e-09	1.21248139224417e-08
MIR8085	17.4712	8.09472	1.54128	5.25195	1.50498877141899e-07	1.03221828639222e-06
LOC101060091	18.0344	8.09016	1.58555	5.10244	3.35310828425645e-07	2.18494724734796e-06
NIM1K	78.311	8.08346	1.2021	6.72444	1.76274344203715e-11	2.21637170456272e-10
TCEA3	18.8105	8.08336	1.68672	4.79236	1.64833925079371e-06	9.58264935261734e-06
CFAP206	30.9639	8.07498	1.61571	4.9978	5.79887737721636e-07	3.66017867275068e-06
SYT8	17.921	8.0702	1.6342	4.93833	7.87940584882529e-07	4.86466547723723e-06
TLR1	26.0927	8.04882	1.62347	4.95779	7.12988160757916e-07	4.43665733838278e-06
GDF6	5146.01	8.04113	0.80837	9.94733	2.59034240911807e-23	1.09903698223635e-21
LRRC29	41.7573	8.03746	2.15208	3.73474	0.000187912283354253	0.000716041912588103
LINC00928	25.1034	8.03498	1.87032	4.29604	1.73876211348274e-05	8.19083780767583e-05
FOXD4L1	12.1432	8.03211	1.96222	4.09339	4.25109441185644e-05	0.000185182917945579
CCL2	14845.8	8.03026	0.582513	13.7855	3.11427531100124e-43	5.12447232261534e-41
HOXB-AS3	14.1162	8.02987	2.60391	3.08377	0.00204392758944603	0.00614021936419865
HIC1	485.686	8.01972	0.866618	9.25404	2.16158581789574e-20	7.22680007633235e-19
MIR181A2HG	25.5317	8.01473	2.45339	3.26679	0.00108774124855794	0.00349818620776037
SAA2	71.3502	8.01303	2.31224	3.46549	0.000529270668875633	0.0018256268441731
HAS2	1002.16	8.0114	0.823534	9.72808	2.28862730511702e-22	9.09825514595154e-21
STMN4	12.989	8.00684	2.68867	2.97799	0.00290144832826792	0.00836697755498534
RAB44	15.0154	8.00247	1.75413	4.56207	5.0652119706302e-06	2.67063265868586e-05
DMGDH	24.982	7.99677	2.1649	3.69383	0.000220903797055569	0.000827263517055715
SGK2	26.3775	7.99633	1.54112	5.18866	2.11817562022805e-07	1.42590669731681e-06
POU3F3	1381.66	7.9922	0.825576	9.68075	3.64019792100262e-22	1.42911753649653e-20
APOL1	244.249	7.9873	1.34922	5.91992	3.22090560622303e-09	2.89682494232692e-08
TGM5	14.4346	7.98573	2.98845	2.6722	0.0075355587075445	0.0194510131527574
P3H2-AS1	22.234	7.97957	2.80598	2.84377	0.00445828394709447	0.0122320004539464
MYO7B	18.9187	7.97658	2.03825	3.91344	9.09898001303196e-05	0.000370678145934561
LINC00460	42.979	7.96996	1.67505	4.75804	1.95485325142261e-06	1.11960315002028e-05
ZNF703	6224.96	7.96745	0.31191	25.5441	6.38613761479469e-144	4.02816273615866e-140
KCCAT333	7.12946	7.96116	3.40039	2.34125	0.0192194097778728	0.0438284997862964
IFNE	174.224	7.95404	0.695274	11.4402	2.63413012886798e-30	2.00183310958107e-28
TREM1	31.4699	7.9387	1.74452	4.55064	5.34826889512441e-06	2.80866313363495e-05
C11orf21	8.22195	7.93528	2.29033	3.46469	0.000530842125458692	0.00183004655493803
ECM1	2210.41	7.93007	0.705444	11.2413	2.55713679961838e-29	1.79883641855682e-27
VWA3A	181.506	7.92139	1.5959	4.96358	6.9203955086773e-07	4.31339407808632e-06
CCL20	252.703	7.91047	2.55065	3.10136	0.00192637054678171	0.00582125676409299
SERPINA1	212.371	7.90898	1.49856	5.27772	1.30798212192865e-07	9.07958389334407e-07
DIAPH2	143.299	7.90435	2.03847	3.8776	0.000105494068496779	0.000424195549971218
SERPINE1	107626	7.90332	1.02472	7.71265	1.23230925924841e-14	2.31799086607929e-13
LOC100130417	18.9133	7.87531	2.14857	3.66538	0.00024696956606529	0.000916174298893056
ACOX2	26.2998	7.87103	2.35743	3.33882	0.000841343192088395	0.00277606577574345
FOXD1	2780.91	7.87022	1.4953	5.26331	1.41487380363754e-07	9.74650782170846e-07
HPR	30.0279	7.86731	1.94268	4.04972	5.12791771715222e-05	0.000219537527062605
HSD17B3	13.4484	7.86675	2.13537	3.68402	0.000229583174562589	0.000856377372806598
FAM81B	14.5625	7.86186	2.28949	3.43389	0.000594983657354549	0.00202716524092908
F2RL2	1067.23	7.8452	0.775303	10.1189	4.55584789910502e-24	2.11299778908736e-22
KRTAP1-5	17.8998	7.84467	1.52171	5.15517	2.53407138372677e-07	1.69084036651134e-06
INHBA-AS1	14.4843	7.82978	1.60642	4.87405	1.09331286548179e-06	6.57203283148411e-06
GOLGA8G	8.69419	7.82713	2.65371	2.94951	0.00318281107537992	0.00907696873862383
PDGFRA	136.48	7.81511	2.87921	2.71433	0.00664106806719989	0.0174298101297675
FLJ31356	13.7055	7.79993	1.72466	4.5226	6.10842619542098e-06	3.16510812968103e-05
APBB1IP	78.1999	7.79738	1.49912	5.20132	1.97878994139123e-07	1.33683120531761e-06
PTGDS	1180.74	7.79706	1.18115	6.60122	4.0779631731191e-11	4.90262370552304e-10
CASC18	12.2555	7.75139	1.52982	5.06686	4.04423233143962e-07	2.60214241441115e-06
CLIC3	13.1477	7.74278	2.65813	2.91287	0.00358127226600904	0.0100770877456787
CALY	26.1796	7.73387	2.86806	2.69655	0.00700608839044426	0.0182592554532462
GABRB1	10.5223	7.72075	2.50614	3.08073	0.00206492599655098	0.00620034824384865
TNFRSF6B	503.762	7.71543	2.17611	3.54551	0.000391858919044966	0.00138652698674044
MESP1	54.2626	7.71409	1.92875	3.99952	6.34710007627747e-05	0.000267199498872967
TSPAN1	16.0411	7.70642	1.6375	4.70622	2.5235437575703e-06	1.41114120935292e-05
ADGRF4	23.9888	7.69238	1.84008	4.18046	2.90917734125546e-05	0.000131072292448993
KY	17.0544	7.68668	2.19701	3.4987	0.000467538775790206	0.00162962539220447
BCL2A1	21.2319	7.68332	1.65035	4.65558	3.23071003653398e-06	1.76638907891744e-05
CHAT	6.78746	7.67196	2.47028	3.10571	0.00189822366282604	0.00574537529936936
CUBN	469.998	7.65964	0.855986	8.94832	3.60941648507997e-19	1.0688730539463e-17
C7	27.1455	7.6566	1.97558	3.87563	0.000106349858199976	0.000427273538581346
B3GALT2	43.0218	7.65125	1.69834	4.50513	6.63333698431478e-06	3.40816279538932e-05
CCKAR	6.25515	7.64785	2.58592	2.95749	0.00310151379672941	0.00887144844858776
SYNE3	47.5698	7.63613	1.58929	4.80473	1.54961175553083e-06	9.069997912128e-06
MAB21L2	219.989	7.63395	2.13371	3.57778	0.000346529890646036	0.001242399606043
LGALS2	9.71239	7.63115	1.5858	4.81219	1.49285103170193e-06	8.77464015424035e-06
LINC00907	12.0888	7.62456	3.04897	2.5007	0.0123947687498002	0.0299116870202344
SAMD9	674.507	7.62349	1.49724	5.09171	3.54846099707059e-07	2.30114898723669e-06
RPP21	86.9803	7.60693	1.64855	4.61433	3.94374767123695e-06	2.12432499808758e-05
HES7	13.5729	7.60295	2.04359	3.72039	0.000198916032356969	0.000753587627229953
CPED1	121.61	7.60124	1.62082	4.68976	2.73524246042844e-06	1.51636331597388e-05
SLC30A4	46.1653	7.59379	1.47039	5.16447	2.41114772143163e-07	1.615084896731e-06
LOC105375734	7.53072	7.58099	2.83495	2.67412	0.00749262807393745	0.0193560410980366
CD44	34574.1	7.57578	0.598873	12.6501	1.11771941279839e-36	1.29758309499288e-34
MAEL	17.5026	7.57446	1.49835	5.05521	4.29928682705164e-07	2.75500862269889e-06
LOC101928844	7.03397	7.56902	2.77539	2.72719	0.00638762029383976	0.0168159347273692
KRT16	9.74152	7.55459	2.41799	3.12433	0.00178213458402168	0.00544363724510771
FOXL1	421.894	7.54252	1.186	6.35962	2.0224751629867e-10	2.18818167576886e-09
CCL5	58.7434	7.53712	2.34227	3.21787	0.00129145266768848	0.00407587445476095
KANK4	106.281	7.52639	1.74898	4.3033	1.68271387296471e-05	7.95652039433065e-05
KRTAP2-4	14.9995	7.51891	1.69602	4.43327	9.28158442955723e-06	4.62685516755826e-05
SLC25A47	8.265	7.51825	1.79962	4.1777	2.94475578063305e-05	0.000132486004842889
CCL7	12.5527	7.51753	2.08882	3.59893	0.000319523189585821	0.00115388116727719
PPP4R3B	189.273	7.51144	3.16469	2.37351	0.0176197131637096	0.0406706309095971
RXRG	15.5312	7.50565	2.76737	2.7122	0.00668384821375942	0.0175226461275935
DAPL1	6.06769	7.50097	2.10821	3.55798	0.000373719273302465	0.00132755581165807
GPR55	28.1136	7.49202	2.37524	3.15421	0.00160931806140166	0.00496707318152073
TM4SF1	1812.88	7.49064	0.930212	8.05261	8.10446492542260e-16	1.70590422451359e-14
PITPNM2	165.08	7.48532	2.27844	3.28528	0.00101881783074857	0.00329444460206001
CCDC92	1010.17	7.48514	1.67663	4.4644	8.02926796221672e-06	4.05491960632578e-05
TPTE2	6.10275	7.48217	2.70711	2.7639	0.0057115123753198	0.0152503102410296
SNAI2	615.568	7.4793	1.98307	3.77158	0.000162214312934896	0.000625934225870112
TPPP3	750.678	7.46709	0.663927	11.2469	2.39991465982481e-29	1.69453675775615e-27
CBWD2	15.1429	7.46458	1.55356	4.80482	1.54890520394014e-06	9.069997912128e-06
ANXA1	8371.58	7.46454	1.20553	6.19192	5.94343413867758e-10	5.99188088472007e-09
RFX4	386.338	7.45988	1.73479	4.30016	1.70678258500475e-05	8.05422614863964e-05
ANGPTL4	18263.8	7.43931	0.462106	16.0987	2.60423952117264e-58	8.2133374098583e-56
GPR183	20.4795	7.43653	1.75548	4.2362	2.27339154132064e-05	0.000104695517489439
MIR4477A	10.86	7.43595	1.57655	4.71659	2.39833825644668e-06	1.3474986587512e-05
MIR4477B	10.86	7.43595	1.57655	4.71659	2.39833825644668e-06	1.3474986587512e-05
LINC00882	13.3894	7.42861	1.61205	4.60818	4.06218390232721e-06	2.18252998250249e-05
MORN5	18.5501	7.41997	1.80624	4.10797	3.99160180687336e-05	0.000174780796569621
SLN	16.6082	7.3996	1.87533	3.94577	7.95449699204586e-05	0.000328796300962175
ACTBL2	19.3059	7.39918	1.59635	4.63507	3.56823014620498e-06	1.93471687841366e-05
LINC00488	25.2719	7.39808	2.10678	3.51155	0.000445493385271619	0.00155753133003296
BGN	23828	7.37846	0.919133	8.02763	9.93739490731896e-16	2.07326707641893e-14
PLPP4	403.007	7.37691	1.58155	4.66434	3.09607403896222e-06	1.69915919487477e-05
C15orf52	386.88	7.37487	2.99163	2.46517	0.0136947939664445	0.0326093602903018
FLJ12825	12.5263	7.36827	1.70481	4.32204	1.54595033783041e-05	7.36135335751505e-05
BDKRB1	73.2487	7.36639	2.72102	2.70722	0.0067849150345752	0.0177578005986702
TRIM16L	2433.88	7.36421	0.690591	10.6636	1.50603269197713e-26	8.7151855138481e-25
RUNX1	1270.2	7.36174	0.84524	8.70965	3.0481883380545e-18	8.31136425374717e-17
CCDC191	118.994	7.35085	2.44394	3.00779	0.00263153279109755	0.00767753546190856
LINC01176	13.2931	7.34246	1.66306	4.41502	1.00999316989148e-05	5.0057885683228e-05
FOXC2-AS1	13.0241	7.34201	1.88171	3.90177	9.54912780215838e-05	0.000387265635234126
MIR137HG	20.3025	7.34095	1.60639	4.56985	4.8807406440156e-06	2.5848937925191e-05
SPARCL1	3415.75	7.33672	0.948173	7.73774	1.01196425905134e-14	1.92649896116987e-13
SIX1	2366.8	7.32684	0.411512	17.8047	6.4997501665891e-71	3.96757330330211e-68
CASC1	34.1457	7.31625	1.60025	4.57194	4.83228532188054e-06	2.56281768906798e-05
NPAS2	1418.74	7.31566	2.34683	3.11725	0.00182544865667314	0.00555531761502506
TNIP3	11.6671	7.31257	2.80525	2.60674	0.00914082787013223	0.0230230115515123
KCNA4	36.5065	7.30949	1.71145	4.27092	1.94664972913829e-05	9.0752532211096e-05
LOC440461	7.37447	7.30474	1.79371	4.07242	4.65278436478235e-05	0.000201106986146132
LOC101927482	16.9939	7.30416	1.62921	4.48326	7.35126623571267e-06	3.73745327722705e-05
DDX60L	11.8075	7.30213	3.18573	2.29214	0.0218978041667653	0.0490381240529823
SLC16A3	19229.7	7.29958	0.629316	11.5992	4.1581681157846e-31	3.39159548512897e-29
LOC100287846	8.99465	7.29272	2.34312	3.11239	0.0018557744102133	0.00563409363569552
NT5E	6897.13	7.284	0.482623	15.0925	1.81367385416179e-51	4.29001879278794e-49
LINC00473	17.2419	7.28233	2.41341	3.01744	0.00254920821310889	0.00746959848508199
TGFB2	4426.79	7.27596	0.456618	15.9344	3.65418969754934e-57	1.09759097851946e-54
TNFSF10	202.953	7.27495	1.599	4.54968	5.3728458946113e-06	2.82025971882745e-05
FLJ36777	9.85937	7.26969	1.74007	4.17783	2.94308165147016e-05	0.000132442173818715
LOC100506725	11.0598	7.26631	2.04121	3.55981	0.000371118434262038	0.00132005152848507
IFI6	13795.3	7.26178	0.724863	10.0181	1.268799140575e-23	5.58360142723273e-22
CPEB4	238.202	7.24092	1.8524	3.90895	9.26997299317169e-05	0.000377075879083809
SUCNR1	57.7919	7.23909	2.46761	2.93364	0.00335013563964632	0.009497320855285
IGFL2	18.1215	7.23749	2.03118	3.5632	0.000366355548470232	0.00130605614990622
SYCE3	10.9031	7.23749	1.99855	3.62137	0.000293051329967482	0.00106827399672022
LOC101929622	6.65423	7.23676	1.83914	3.93486	8.32449502561898e-05	0.000341924070696305
ZBTB47	226.544	7.22829	3.01367	2.3985	0.0164623996014252	0.0383170956528622
C17orf82	12.2804	7.20475	1.76207	4.08879	4.33622513005736e-05	0.00018845748308699
CLDN14	11.329	7.20219	2.55455	2.81936	0.0048119324996951	0.0130997264698217
DMTN	60.0793	7.1984	2.88327	2.49661	0.012538702536344	0.030225460903852
RANBP3L	24.1993	7.1913	1.58529	4.53626	5.72614783030316e-06	2.98995296337822e-05
LOX	9872.94	7.18369	0.816077	8.80272	1.33542557287481e-18	3.76605933167065e-17
ECM2	40.9178	7.18271	1.39408	5.15229	2.57321248846745e-07	1.71453872955174e-06
IER5L	2054.34	7.175	0.827058	8.67533	4.12360480823548e-18	1.10997117761366e-16
LOC729987	13.4132	7.17314	1.62112	4.42481	9.65278216141985e-06	4.80177699370525e-05
IFITM10	828.807	7.16878	0.781109	9.1777	4.40390273260435e-20	1.42941769140775e-18
ASAP1-IT2	12.8088	7.16619	1.95463	3.66626	0.000246124523104888	0.000913397597708137
KCNE4	400.257	7.16086	0.883754	8.10277	5.37209055297989e-16	1.15387139085174e-14
LOC102723701	9.59004	7.1579	1.87383	3.81992	0.000133493490296243	0.000525503914473853
ZBTB20	393.491	7.1567	0.67478	10.606	2.79542969944194e-26	1.56502710658402e-24
CCDC175	5.92162	7.15661	2.23184	3.2066	0.00134312665726188	0.00421772083228785
C10orf90	43.4625	7.14994	1.9386	3.6882	0.000225846913935346	0.000844104513608245
PMP22	4465.69	7.13992	0.712486	10.0211	1.2308502276948e-23	5.42922584118153e-22
PRPH	384.312	7.13929	1.7581	4.06081	4.89030977925005e-05	0.000210372089183279
FGF7	55.3588	7.13017	1.27108	5.60952	2.02892452306521e-08	1.62271085164679e-07
CATSPER1	26.5364	7.12253	1.58852	4.48374	7.3345758562891e-06	3.73297953008495e-05
SETBP1	47.5545	7.12199	1.71444	4.15412	3.26543989132934e-05	0.000145392750737942
PDK4	179.449	7.10571	1.23423	5.75718	8.55290413547735e-09	7.18679418097859e-08
C1QL4	284.417	7.10541	1.15406	6.15691	7.41777817914742e-10	7.36446046610738e-09
GPR132	89.7284	7.10369	0.941143	7.54794	4.42209599577782e-14	7.76246034583523e-13
KLRD1	8.79476	7.09384	1.99157	3.56194	0.00036812895681514	0.00131132722868565
CASP4	325.251	7.09284	1.27727	5.55314	2.80580196940377e-08	2.1876469166472e-07
KRT4	31.5275	7.09105	2.39632	2.95915	0.00308491615167593	0.0088327838308615
ZFHX4-AS1	13.9561	7.08535	1.7815	3.97719	6.97354897510472e-05	0.000291496503768294
ANKFN1	8.75845	7.08118	2.13448	3.31752	0.000908197609902269	0.00297075598481947
EN2	29.6738	7.07704	2.84494	2.48759	0.012861201768606	0.0308848376989
LYPLAL1-AS1	15.2117	7.06411	1.68197	4.19991	2.67018818775985e-05	0.00012128653643058
TNFRSF19	279.517	7.06341	2.68775	2.628	0.0085888848229758	0.0217982118435047
LINC00479	6.87905	7.05763	2.72627	2.58875	0.00963259549827711	0.0241251271691283
LOC102723354	8.1078	7.05498	1.71986	4.10207	4.09472868773739e-05	0.000178865537760976
IFNA1	4.72596	7.0548	2.87399	2.4547	0.0141001132557389	0.0334649997665053
NUPR1	1027.75	7.05354	0.829724	8.50107	1.87846379947734e-17	4.77129805067245e-16
NRP1	4777.4	7.05084	1.62743	4.3325	1.47428430234498e-05	7.05560997806626e-05
TNFSF18	25.0096	7.05013	2.40027	2.93722	0.00331169081524167	0.00940241939937257
NR4A3	206.415	7.02749	1.27299	5.52045	3.3813880878997e-08	2.61167374642147e-07
ADAMTSL1	2048.81	7.02524	0.505488	13.8979	6.51874044733013e-44	1.10137612040025e-41
TMEM156	65.8022	7.02328	2.04538	3.43372	0.000595356058167328	0.00202806889085515
CARMN	28.0866	7.01824	1.5733	4.46083	8.1641317750201e-06	4.1120539147912e-05
ABHD11-AS1	11.3563	7.01587	1.67333	4.19276	2.75580923002802e-05	0.00012466693296634
EFS	1600.89	7.01354	1.0976	6.3899	1.65996328731442e-10	1.82162690597227e-09
DYNLRB2	8.27478	6.97562	1.86791	3.73445	0.000188127333933624	0.000716717040472311
EHF	7.65548	6.97471	1.76478	3.95218	7.74420393663946e-05	0.000320523996266467
KLHDC1	93.3828	6.97408	0.763294	9.13682	6.43173273408553e-20	2.05107905085059e-18
CRHBP	23.9419	6.96773	2.18408	3.19023	0.00142157869267594	0.00444343138445767
NFIA-AS2	11.3516	6.96574	1.73229	4.02111	5.79234165627382e-05	0.000246200541692879
ANXA8	46.8964	6.96508	1.5771	4.41639	1.00361501239267e-05	4.97562618592069e-05
SALRNA1	32.7863	6.96382	1.14922	6.05962	1.36446344949861e-09	1.29877977137133e-08
IFIT2	482.038	6.95534	1.08636	6.40241	1.52945063233239e-10	1.69448444470877e-09
RPSAP52	95.3128	6.95036	0.848877	8.18771	2.66235170850982e-16	5.92702133883898e-15
GLIPR1	5118.12	6.94979	0.523191	13.2835	2.88703054527801e-40	4.04676140802191e-38
EPGN	12.7393	6.94613	2.06274	3.36743	0.000758729134073863	0.0025263824395706
TRIM55	267.018	6.94443	1.80428	3.84887	0.000118663723469621	0.000471639075659659
LINC01279	1672.72	6.94029	0.589438	11.7744	5.28842202814026e-32	4.65454930411619e-30
ZNF839	341.526	6.93353	1.92919	3.59401	0.000325621847103319	0.00117321824309522
OSM	7.37206	6.92822	2.18233	3.1747	0.00149993618102185	0.00466217022888903
GPR18	22.3675	6.92241	1.97608	3.5031	0.000459880038850301	0.00160499999541945
SYTL4	696.527	6.91426	0.572623	12.0747	1.43647585943658e-33	1.36595139136273e-31
IL11RA	433.615	6.89978	1.48624	4.64243	3.44329080571096e-06	1.87233884817438e-05
LOC100131315	11.869	6.8987	1.93228	3.57023	0.000356661383505333	0.00127413693790285
SCN2B	49.0261	6.89324	1.1483	6.00298	1.93730919659451e-09	1.79880774912453e-08
LY6H	361.599	6.87412	1.19039	5.77469	7.70951887010757e-09	6.53031448429031e-08
CIITA	59.5897	6.85609	1.45169	4.72284	2.32570021473039e-06	1.31135951023073e-05
PTGER4P2-CDK2AP2P2	3.93643	6.85547	2.71559	2.52449	0.0115867847861659	0.028269304861864
FLG-AS1	11.6964	6.85216	2.43996	2.80831	0.00498027910500232	0.0135036282424357
DCBLD1	226.253	6.85089	1.96255	3.49081	0.000481563869259151	0.00167480850909592
EPHB3	427.943	6.8508	1.56515	4.37708	1.20281485501078e-05	5.86318019097605e-05
KRT15	14.2215	6.84883	1.86964	3.66319	0.000249097180166594	0.000922981386389752
KRTAP2-1	7.31198	6.84776	1.71307	3.99735	6.4055111035155e-05	0.000269538551505057
OSMR-AS1	6.49552	6.84209	1.68387	4.0633	4.83831233705196e-05	0.000208411983505655
PPARG	281.497	6.8364	1.07322	6.36998	1.89048912021711e-10	2.05478033439796e-09
CLIP1	582.547	6.82307	1.74741	3.90469	9.43475606740527e-05	0.000383613857033756
RGCC	58.5614	6.82261	1.75268	3.89269	9.91407435785342e-05	0.000400777673731383
SPATA1	6.48426	6.81066	1.78339	3.81893	0.000134030064007754	0.000527396735541428
CYP1B1	7720.83	6.80993	0.351884	19.3528	1.93117959495561e-83	2.28398196720906e-80
CAPS2	173.166	6.80084	1.31952	5.15402	2.54966764055793e-07	1.70064718936474e-06
RBFADN	10.9797	6.79438	1.77032	3.83794	0.000124072990758671	0.000490973066525792
ACR	8.6796	6.79114	1.82545	3.72025	0.000199024472138537	0.000753779480708556
TNFRSF11B	485.699	6.78452	1.92538	3.52373	0.000425518254262022	0.001493061732876
BTBD16	8.71362	6.78335	2.91032	2.33079	0.019764383961084	0.0449089142285774
CA9	1086.64	6.78311	0.720635	9.41269	4.83609978707471e-21	1.69156222312042e-19
ANXA10	29.336	6.77096	2.73917	2.47191	0.0134395147107025	0.0321146529701508
SEMA3C	4454.93	6.76223	0.54865	12.3252	6.62735874350243e-35	7.16625768590265e-33
USP12-AS2	4.70256	6.7583	2.84401	2.37632	0.0174861524793948	0.0403721892835027
ARSF	9.52336	6.75649	1.75617	3.84728	0.000119436853866619	0.000474413011275826
CDKN2B	1130.56	6.75626	0.766793	8.81107	1.23957508431839e-18	3.51144900008336e-17
LOC101927780	7.46691	6.75575	1.74735	3.86628	0.000110507623301148	0.000442287596389093
CSF3	12.6456	6.75133	2.68749	2.51213	0.0120005262518765	0.0290941736149605
LOC100996351	7.84785	6.7503	2.16235	3.12174	0.00179785559588021	0.00548634437039852
NOX5	9.29056	6.74048	1.93766	3.47867	0.000503902665952704	0.00174512264784462
DPYD	517.095	6.72916	0.674096	9.98251	1.8181377587443e-23	7.85493625769828e-22
C11orf88	12.138	6.72764	1.69886	3.96008	7.49239157868359e-05	0.000310849651048958
IL17RA	1263.23	6.71382	1.71253	3.92041	8.83971490417595e-05	0.000361048834732833
LOC152225	9.07165	6.7098	1.8835	3.56242	0.000367454817932087	0.0013094816421335
FAM114A1	3168.57	6.70376	1.18694	5.64794	1.62382219147579e-08	1.31708475479196e-07
ZEB2	772.126	6.70093	0.752048	8.91025	5.09178441348587e-19	1.491514496229e-17
RERGL	15.6444	6.69939	2.51765	2.66097	0.0077915312729282	0.020035214876698
LOC100507073	6.81451	6.69934	2.76053	2.42683	0.0152314471397032	0.0358443818212417
OAF	2820.42	6.68614	0.639643	10.4529	1.42074517988924e-25	7.447302226882e-24
FOXC1	257.878	6.68245	1.79115	3.73081	0.000190867299445956	0.000725548796186387
IL18R1	93.6847	6.67713	0.942881	7.08163	1.42470738021781e-12	2.07382598122013e-11
PTGS2	697.289	6.66771	0.773987	8.61476	7.00908628370492e-18	1.84983179562829e-16
MIR100HG	567.268	6.66643	1.98199	3.36351	0.000769584386795709	0.0025584759928558
GPAT3	961.207	6.65775	1.24644	5.34142	9.22228479429157e-08	6.5754821086051e-07
LOC105748977	5.34463	6.65654	2.06012	3.23114	0.00123296877659122	0.00391664733245521
CARD16	19.8999	6.6553	1.88381	3.5329	0.000411026264253066	0.00144812419202847
LOC101929122	33.2209	6.65078	1.27582	5.21293	1.85880002671657e-07	1.26162384883636e-06
CFB	61.4426	6.65057	1.01903	6.52634	6.7394577537926e-11	7.91624823556905e-10
CXCL10	56.8164	6.64695	2.0994	3.16611	0.00154491871743606	0.00479018464526341
IL1RN	3.04667	6.64546	2.63136	2.52549	0.0115536956782371	0.0281994819191642
EPB41L1	100.896	6.63012	2.64875	2.50311	0.0123107641864118	0.0297480003447159
ADGRA2	1942.74	6.62482	1.88316	3.51793	0.000434932226831609	0.00152326902245688
LRRTM2	43.7742	6.62333	1.12019	5.9127	3.36540879539064e-09	3.01104636572942e-08
FKBP10	9924.49	6.60778	1.55034	4.26215	2.0246548622254e-05	9.40185127801014e-05
MYPN	149.246	6.60482	2.51367	2.62756	0.00859994456999168	0.0218204278758317
ANKRD1	2424.12	6.59982	2.03568	3.24207	0.00118662825955051	0.00378086656936761
C10orf107	16.8221	6.59234	1.54082	4.27845	1.88200337696164e-05	8.7955420850198e-05
POM121L9P	41.3764	6.59103	2.16032	3.05095	0.00228119411687096	0.00677555113381717
LINC01094	13.0799	6.58866	2.08201	3.16457	0.00155312051775167	0.00481305974569463
PTHLH	144.998	6.57492	0.948419	6.9325	4.13467921443118e-12	5.63692613650441e-11
PPP4R2	668.507	6.56847	2.04628	3.20996	0.00132755029578805	0.00417157659368937
GOLGA8DP	9.1281	6.5663	2.11272	3.10799	0.00188364707991972	0.00570673289998734
CXCL1	5101.14	6.56243	0.825255	7.952	1.83524914930448e-15	3.75036929290375e-14
CES5AP1	6.38989	6.55102	1.98185	3.30551	0.000948033032721389	0.00308931101742498
TG	16.1956	6.54946	1.69094	3.87326	0.000107387084760722	0.000431074629810594
BBOX1	41.8311	6.5475	1.74271	3.75709	0.00017190139255518	0.000660083208466247
DKFZp451B082	11.5735	6.53956	2.05562	3.18131	0.00146608460438176	0.00456820664724453
LYST	692.281	6.52183	0.424548	15.3618	2.95223246748821e-53	7.75904096976104e-51
EDN2	157.296	6.51835	1.56426	4.16706	3.08550626475265e-05	0.000138063454830727
C11orf91	4.16198	6.50332	2.14928	3.02581	0.00247965945820592	0.00729631409230766
HAR1A	7.69735	6.50203	2.19926	2.95647	0.00311183147977733	0.0088977492396487
KLHL41	20.2384	6.49353	1.72231	3.77024	0.000163088287158573	0.000629050072951828
GLP2R	12.0329	6.49131	2.06436	3.14447	0.00166389772498037	0.005119664495903
LINC00842	37.6983	6.48913	1.69158	3.83614	0.00012498524569543	0.000494479574387333
FGL2	13.5243	6.48736	2.03111	3.19399	0.00140319761211584	0.00438960297802416
COL1A1	577461	6.48668	0.346258	18.7337	2.63125904822704e-78	2.50499098751029e-75
LINC01354	12.3607	6.48084	1.97697	3.27817	0.00104481679037043	0.00337217604028308
GIPR	204.487	6.46517	2.13828	3.02354	0.00249836941650339	0.00733881472655909
LINC01348	3.40005	6.43882	2.351	2.73876	0.0061671264947506	0.0163103472620777
SPNS3	7.88898	6.43833	1.86902	3.44476	0.000571558930046126	0.00195509935525359
FLJ26850	7.32086	6.4317	1.56273	4.11567	3.86052839586121e-05	0.000169771737938373
MIR3605	5.88037	6.42924	1.76461	3.64343	0.00026903385564016	0.000988721625612495
ABCA13	86.4342	6.42512	1.5527	4.13804	3.50281086982186e-05	0.000155231124331707
MIR503HG	30.2025	6.42086	1.88659	3.40342	0.000665486559225024	0.00224194448285831
ODF3L1	16.4331	6.40875	1.65576	3.87058	0.000108577890900844	0.000435478819272818
PDGFC	3591.99	6.40256	0.503901	12.706	5.47686304788157e-37	6.51815594056999e-35
SQRDL	330.916	6.40132	0.886864	7.21792	5.27873711856504e-13	8.05560826569404e-12
HTRA1	37973.3	6.37637	0.352434	18.0924	3.65821679723368e-73	2.76897745816212e-70
CAPSL	3.8598	6.37408	2.7619	2.30786	0.0210066762531416	0.0473507248050265
THBD	3280.64	6.36872	0.867804	7.33889	2.15366215640647e-13	3.45663689445968e-12
ALB	5.20505	6.36704	1.7892	3.55859	0.000372845348102907	0.00132544665078927
DDX4	2.64768	6.36238	2.16429	2.93971	0.0032851730273057	0.00933133131127376
NOL3	335.023	6.36236	0.78373	8.11805	4.73734875095577e-16	1.02568478734938e-14
CELF6	114.131	6.35924	1.48038	4.29568	1.74156188000985e-05	8.2019849316641e-05
SCART1	229.756	6.35536	1.11432	5.70338	1.17456067288353e-08	9.67198068449737e-08
FLI1	880.855	6.34636	0.810887	7.82643	5.01902979987797e-15	9.84197936819594e-14
SNORA57	39.9821	6.33484	2.27033	2.79027	0.00526638979412444	0.0141858923949063
SLC16A6	446.091	6.33352	1.33949	4.72829	2.26413258494006e-06	1.27969477015594e-05
LOC101927865	17.3603	6.30688	1.55653	4.05189	5.08052821483349e-05	0.000217679734768683
LINC01546	7.18214	6.30622	1.77047	3.5619	0.000368180603815827	0.00131132722868565
LRRC14B	9.00398	6.30619	1.62509	3.88051	0.000104238436760287	0.000419681689109554
DIRAS2	100.848	6.30604	1.39715	4.5135	6.37676652058621e-06	3.28973699206796e-05
ST8SIA4	377.213	6.3039	0.974184	6.47096	9.73838269752509e-11	1.11955902664196e-09
LURAP1L-AS1	4.62099	6.30196	1.8733	3.3641	0.000767950039380445	0.00255378871105137
LINC01119	49.1703	6.3011	2.41859	2.60527	0.00918006987890885	0.0231126213835274
FAM46A	1198.57	6.29661	2.58568	2.43518	0.0148842434820527	0.035127779921537
APCDD1L-AS1	23.1045	6.29354	1.65864	3.7944	0.000147998896923713	0.000577201798534093
CSAG3	14.6338	6.28918	2.14699	2.9293	0.00339724889617545	0.0096164758208419
RARRES3	361.947	6.27731	1.64435	3.8175	0.000134809254929895	0.000530021926249408
MSX2	925.306	6.27622	0.597954	10.4961	8.99799991781334e-26	4.85097300412484e-24
RARRES1	70.826	6.2695	0.808822	7.7514	9.08863217703686e-15	1.73546101600473e-13
SST	37.922	6.25884	1.46144	4.28265	1.84679037295355e-05	8.64592138233548e-05
WNT5A	4364.64	6.25545	0.560047	11.1695	5.75002545589028e-29	3.91394718351841e-27
LINC01133	6.70169	6.25275	2.40716	2.59757	0.00938859388518008	0.0235717609246733
P4HA2-AS1	2.59973	6.24481	2.63839	2.3669	0.0179376915603072	0.0413088642321641
GRIK1-AS1	4.09783	6.24422	1.84045	3.39276	0.000691912702461484	0.00232169720956966
OAS2	334.665	6.23898	1.30803	4.76974	1.84460064666501e-06	1.06159908871174e-05
VAX2	22.0401	6.23548	1.5296	4.07655	4.57092131406963e-05	0.000197763842141175
MIR4768	18.8309	6.23343	1.21462	5.13198	2.86709652012702e-07	1.89038562544821e-06
LINC01265	3.32621	6.2309	1.89331	3.29101	0.000998274839313836	0.00323742155686987
MFAP5	193.806	6.22828	1.10762	5.6231	1.87563107134543e-08	1.50967957307824e-07
FSCN2	61.6122	6.22071	0.900074	6.91133	4.80119879488054e-12	6.48024855888192e-11
CAV2	2270.77	6.21579	0.821032	7.5707	3.71214928797625e-14	6.564953362278e-13
CACNA2D1	720.422	6.2071	2.47821	2.50468	0.0122563668680203	0.0296279037102131
LRP1B	191.674	6.20549	0.683741	9.07578	1.12863827668929e-19	3.47837493644812e-18
ADRA1B	369.761	6.19715	1.05757	5.85982	4.63375798563927e-09	4.06135258741325e-08
HSD17B1	30.9323	6.19528	1.94854	3.17944	0.00147558560199821	0.00459402868486544
CDH13	1901.57	6.18852	1.04778	5.90634	3.49800309674672e-09	3.11935497642499e-08
ARMC3	77.4493	6.18586	1.27038	4.86931	1.11990693184363e-06	6.71270157468385e-06
CBLN2	6.3119	6.18071	1.81539	3.40462	0.000662561950370204	0.00223248927828621
OLFML2A	3555.43	6.1768	1.3913	4.43958	9.01348524031695e-06	4.50269749742655e-05
PLCL1	33.131	6.17115	1.4678	4.20435	2.61834750541328e-05	0.000119246666293467
HAND2	7.17947	6.17034	2.07837	2.96883	0.0029893255792318	0.00857855746675816
CLDN16	13.3058	6.15984	1.5801	3.89839	9.68330960229902e-05	0.000392203055659898
LOC102467080	8.85576	6.15899	2.04507	3.01162	0.00259854548881804	0.00759534697017358
GDF15	5603.99	6.15657	0.843972	7.29476	2.9919705280916e-13	4.73386775109342e-12
LINC00957	15.2115	6.15078	2.40095	2.5618	0.0104130100807884	0.0258216996145667
SNAP25-AS1	16.3376	6.14989	1.63551	3.76024	0.000169753689663731	0.000652763476835353
C1QTNF5	620.671	6.14483	2.41677	2.54258	0.0110037434045219	0.027056111804024
BAALC	2391.6	6.12356	0.552882	11.0757	1.64576828473321e-28	1.07186864510817e-26
IGFN1	130.629	6.12044	1.96261	3.11852	0.00181761550983129	0.00553682200459394
FN1	44745.6	6.11513	0.611957	9.99275	1.63975531349726e-23	7.14955986113101e-22
COLEC12	6308.42	6.1021	0.240846	25.3361	1.27827359085528e-141	6.04719278993861e-138
ARID5B	1985	6.09406	0.370876	16.4315	1.13721137240917e-60	4.30389016001973e-58
ADGRF1	5.09731	6.09394	1.79536	3.39427	0.000688105882006277	0.00231238281037201
LINC00174	186.424	6.09121	2.00233	3.04206	0.0023496700334121	0.00695818560911693
LOC100505622	5.37933	6.08561	1.94458	3.12953	0.0017508681499781	0.00535158746600479
ADAMTS6	102.547	6.08445	2.074	2.93368	0.00334971316701123	0.009497320855285
UTS2B	5.15465	6.08362	2.07572	2.93084	0.00338046273560054	0.00957612220745045
LRRN3	1246.22	6.08281	0.877879	6.92898	4.23876209440654e-12	5.77051043974496e-11
DNAJC27-AS1	29.3063	6.07414	1.23668	4.91166	9.0306708780327e-07	5.50716677489567e-06
MTTP	342.155	6.07276	0.862195	7.04337	1.87640030441856e-12	2.6737291385928e-11
GRIA1	712.8	6.0635	1.25091	4.84726	1.25177537414797e-06	7.43089936932041e-06
GNRH1	87.8722	6.05674	2.39865	2.52506	0.0115678010980054	0.0282284420322553
IGFBP3	23473.8	6.04321	0.881903	6.85247	7.25872991117542e-12	9.5785875947819e-11
FBLN5	6776.63	6.04203	0.682631	8.85109	8.66663072663391e-19	2.48482807939536e-17
DPP7	1180.82	6.04197	1.62491	3.71835	0.000200531962859666	0.00075848336377739
PCSK1N	2525.9	6.04148	0.358659	16.8446	1.1492331399532e-63	5.17784254936535e-61
CD99L2	2493.73	6.02632	1.40219	4.29778	1.72515002909635e-05	8.13481535025922e-05
MAP1A	4566.82	6.02322	1.98714	3.03111	0.00243660042527641	0.00718861706384556
MAMDC4	14.7603	6.02145	1.76368	3.41414	0.00063984018859726	0.00216324743413006
PRR34	4.24342	6.02028	2.0525	2.93314	0.00335552072863111	0.00951116218512381
C4orf26	6.33551	6.01835	1.82033	3.30618	0.000945777244944549	0.00308408457799168
WDR93	6.41088	6.01671	2.03441	2.95747	0.00310170178808099	0.00887144844858776
IL1RAPL1	4.05672	6.0167	1.69053	3.55906	0.000372184016388855	0.00132334425819735
MIR6787	4.07313	6.01529	1.6617	3.61997	0.000294637405225845	0.00107302225155671
GAS2L1	1261.38	6.01387	2.27081	2.64834	0.00808891961596346	0.0207238865276031
ALK	98.1324	6.01346	1.54912	3.88186	0.000103660517569225	0.000417443705886877
BHLHE41	1154.97	6.01204	1.92967	3.11558	0.00183583886291451	0.0055797588825781
NKX6-1	64.5683	6.011	1.52103	3.95192	7.75271188620388e-05	0.000320805963312128
LOC101929427	4.323	6.00829	1.86794	3.21653	0.00129748901727268	0.0040920641123085
NANOS3	25.308	6.00795	1.20341	4.99242	5.96268166254375e-07	3.75730353314404e-06
LRRC15	787.612	6.00764	1.86215	3.22618	0.00125453727271024	0.00397648388802276
TIMP3	12172.6	6.00299	0.425117	14.1208	2.82733312242768e-45	5.00015183885038e-43
POU3F2	649.793	5.99026	0.895336	6.69052	2.22386087442765e-11	2.75948323454389e-10
NIPAL4	171.6	5.9764	0.682027	8.7627	1.9062450526008e-18	5.28913125078666e-17
COL6A1	75504	5.97298	0.623444	9.58061	9.64705307496502e-22	3.62204732812625e-20
PAX6	1397.42	5.9644	1.02121	5.84053	5.20343826632243e-09	4.53545197206906e-08
ZNF780B	346.969	5.95886	1.24791	4.77509	1.79630187606491e-06	1.03632379270659e-05
KRT17	447.876	5.95741	1.08315	5.50007	3.79640938842024e-08	2.90847995372778e-07
PAG1	280.567	5.9435	1.52357	3.90103	9.57824419699727e-05	0.000388280023435688
CPA5	5.5578	5.939	2.13741	2.7786	0.00545936671000101	0.0146647196593183
DPH6-AS1	3.65727	5.93892	2.0436	2.90611	0.00365952564513526	0.0102682686510816
ATP6V0D2	8.69616	5.93718	2.34886	2.52769	0.0114815616058669	0.0280632382159417
LINC00994	6.06187	5.93705	2.03837	2.91264	0.00358386828684576	0.0100828931894116
ATP6V1B1-AS1	10.9483	5.9323	1.60563	3.69469	0.000220155287416287	0.000825113587597228
OVCH1	3.72635	5.92995	1.81636	3.26474	0.00109563137825926	0.00351817963190226
KCCAT211	5.76039	5.92747	2.24614	2.63896	0.00831616229343193	0.0212170337169492
SLIT3	3986.02	5.92309	0.322527	18.3646	2.52251150304046e-75	1.98889521550144e-72
PDIA2	29.8664	5.92211	1.99283	2.97172	0.00296141149412021	0.00850748287585195
SPATA4	7.36844	5.92079	1.89889	3.11802	0.00182069326111958	0.00554441238818247
TKTL1	4.79384	5.91728	2.52874	2.34001	0.0192831564555748	0.0439526824390317
ADAM32	76.3894	5.91689	0.681299	8.68472	3.79663969321071e-18	1.02341613838499e-16
LOC100130872	20.1023	5.91027	1.32244	4.46921	7.85087589979738e-06	3.97012626007124e-05
CFAP54	88.0917	5.90889	1.028	5.74793	9.03402174218235e-09	7.56419439943879e-08
P4HA2	10986.8	5.90584	0.258511	22.8456	1.61726105381088e-115	6.12068618425264e-112
COL6A2	138215	5.90094	0.446975	13.2019	8.5499831843106e-40	1.17240095504862e-37
SFTPA2	6.81767	5.8961	1.72535	3.41734	0.000632364099807458	0.00213988302229194
TNFSF15	464.245	5.87664	1.10018	5.3415	9.21805263438983e-08	6.57494195252765e-07
C14orf105	15.1053	5.86035	1.99188	2.94212	0.00325975124659711	0.00926468501642492
TRIM69	63.4248	5.85727	0.834853	7.01593	2.2842878551335e-12	3.2161889198431e-11
LOC90246	8.68581	5.85291	2.25523	2.59526	0.00945202899950177	0.0237097907585075
LOC101928381	7.50324	5.85041	1.82889	3.19889	0.00137959563265608	0.00432434788085985
KRTAP2-2	3.87677	5.85037	1.80788	3.23604	0.00121202494016063	0.00385464671305202
LOC100506188	4.60711	5.84507	1.7507	3.3387	0.000841724672416514	0.00277684030267394
LOC654342	22.1549	5.84496	1.81864	3.21393	0.0013093327555141	0.0041252919967688
PAUPAR	6.50663	5.84468	2.43031	2.40492	0.0161761025796934	0.0377621994961186
MYOZ2	6.65737	5.84256	2.54966	2.2915	0.0219343006046102	0.0490966134777667
ITGB6	14.0289	5.84179	1.72099	3.39444	0.000687688353912677	0.00231139018136583
LINC01508	70.8151	5.83925	1.57105	3.71678	0.000201776035157173	0.000762878703951885
MUC20	212.116	5.83784	0.584643	9.9853	1.7675900257951e-23	7.67158395828456e-22
MIR4740	4.0424	5.83623	2.53127	2.30565	0.0211302125420432	0.0475838405251794
EPHA5	254.545	5.83252	0.645501	9.03564	1.63040905207724e-19	4.9842052491854e-18
DNM1P46	36.3576	5.82918	1.18808	4.90636	9.27798822341191e-07	5.64343848124795e-06
EDN1	1413.79	5.81708	0.513836	11.3209	1.03430846812265e-29	7.49893453727389e-28
VSIG8	12.3899	5.81166	1.42909	4.0667	4.76838484410505e-05	0.000205587027580314
ELN	4044.53	5.8098	0.713024	8.14812	3.69640603906473e-16	8.07703134840899e-15
LIX1L	1995.4	5.80914	0.559578	10.3813	3.01703047471865e-25	1.53059698855499e-23
TGFBI	10476.3	5.80844	0.449396	12.925	3.25313918810964e-38	4.07676508984098e-36
ADAMTS14	166.931	5.8041	1.3186	4.40171	1.07403184714698e-05	5.29268350092766e-05
SCD5	1670.56	5.80003	0.743959	7.79617	6.38134811018888e-15	1.23723617099492e-13
UCN	68.4498	5.79976	1.05079	5.5194	3.40156182989267e-08	2.62404217313734e-07
LTBP3	9562.82	5.79481	1.61842	3.58053	0.000342894886332484	0.00123076630008907
C1orf204	71.1446	5.7948	1.33841	4.32962	1.49364248229554e-05	7.14102998799354e-05
TMEM255A	282.584	5.79315	0.820229	7.06284	1.63135614195595e-12	2.3475400968998e-11
LGALS3	6758.21	5.79203	0.358855	16.1403	1.32865087391733e-58	4.41088780476098e-56
CYS1	204.08	5.78739	0.531356	10.8917	1.26194197658935e-27	7.82941902393454e-26
KIAA1683	109.286	5.78239	0.703827	8.21563	2.11050269747717e-16	4.7657568668688e-15
PTX3	5788.38	5.78114	0.581792	9.93678	2.87996244354266e-23	1.21375343695229e-21
S100A2	176.252	5.77431	0.683386	8.44957	2.92386942408781e-17	7.29925872190153e-16
LOC101929723	11.1927	5.76902	1.99136	2.89703	0.00376719018506133	0.0105344376935002
LINC01516	4.26639	5.76274	1.93798	2.97358	0.00294348067929478	0.00846754102984116
CHN1	1718.4	5.76229	0.887062	6.49592	8.25265268003359e-11	9.55721827810745e-10
UGT1A6	5.52605	5.76141	2.44411	2.35726	0.0184101590132495	0.0421966374767104
LINC01616	4.47218	5.75276	1.76945	3.25116	0.00114934898405077	0.00367508124792037
PLEK	4.32303	5.75268	1.9058	3.01852	0.00254015843618592	0.0074511576636097
HHLA2	2.33881	5.75262	2.17569	2.64404	0.0081923274903241	0.0209407456636763
POM121L8P	6.02947	5.74888	1.83149	3.1389	0.00169583278552136	0.00520691932507232
FBLN7	517.371	5.7385	0.765323	7.49813	6.47328651998881e-14	1.10454464217988e-12
HSPB6	1268.65	5.73389	0.47055	12.1855	3.712855875205e-34	3.81838976774479e-32
CERCAM	7535.1	5.73112	0.524067	10.9358	7.76777002403099e-28	4.86720238956088e-26
COL5A1	51464.8	5.73085	0.46337	12.3678	3.90584876756656e-35	4.29711489701523e-33
SLC9C2	13.1188	5.72083	1.61061	3.55197	0.000382357738685333	0.00135645959676463
COL1A2	166333	5.71701	1.14503	4.99287	5.94871064385394e-07	3.74974855142065e-06
S100B	442.779	5.70866	0.699743	8.15822	3.39997137070882e-16	7.44648822313923e-15
MAB21L1	13.1971	5.70221	1.80909	3.15198	0.00162168525531178	0.00500116526829608
LSP1	34.9932	5.69204	1.39052	4.09345	4.25002446970475e-05	0.000185178938614375
SMPD1	2399.39	5.68248	0.678877	8.37041	5.74194388194106e-17	1.38237664221337e-15
TMEM120B	514.815	5.68127	2.47104	2.29914	0.021497068902803	0.0482950296625599
TBX18	104.028	5.67496	1.48328	3.82596	0.000130264569336279	0.000513862089962563
CYTH4	17.345	5.66954	1.35175	4.19423	2.7379856065708e-05	0.000124038548319701
LUCAT1	8.76669	5.65864	2.10801	2.68434	0.00726722664186869	0.0188277286068019
MIR210	57.5275	5.65621	0.790832	7.15223	8.53797361924888e-13	1.26948161585122e-11
LINC00211	4.10249	5.652	1.94953	2.89916	0.0037416192441941	0.0104722172693218
FXYD2	10.1144	5.65182	2.25548	2.50582	0.0122167973309564	0.0295397975841667
HSD52	4.10151	5.64842	1.76081	3.20786	0.00133727605774441	0.00420004561671326
TLR9	58.6874	5.64733	0.821988	6.87032	6.405583213127e-12	8.5061649924212e-11
LOC101448202	3.81265	5.64572	1.90348	2.966	0.00301696275727299	0.00865130872190889
FLJ22447	29.8923	5.64561	1.0525	5.36397	8.14101876623612e-08	5.8821114209044e-07
IL13	2.28019	5.64488	2.25418	2.50419	0.0122732735694833	0.0296649834915485
UPB1	12.7712	5.64288	2.09827	2.68929	0.0071603457443475	0.0185962145554484
ITGBL1	152.217	5.64161	1.44817	3.89568	9.79227007152111e-05	0.000396446569455272
LOC155060	95.9095	5.61681	1.4429	3.89272	9.91254918111676e-05	0.000400777673731383
CRYAB	3025.89	5.6105	1.03709	5.40988	6.30679976204949e-08	4.63830438776768e-07
GRIA2	7.93918	5.60702	1.8411	3.04547	0.00232319187261616	0.0068873194117994
EMILIN1	10213.1	5.60572	0.496724	11.2854	1.54969373503605e-29	1.10243814090553e-27
LOC105747689	20.9703	5.60366	1.38222	4.05411	5.03250347573031e-05	0.000215794387652945
MOV10L1	66.2867	5.60213	1.22486	4.57367	4.79244747860324e-06	2.54311507676974e-05
TXNIP	9725.25	5.59826	0.833559	6.7161	1.86658175407043e-11	2.34226303264422e-10
MXRA5	5690.72	5.58833	0.434898	12.8497	8.62903427061657e-38	1.06723670263319e-35
CILP	16.585	5.57122	1.16959	4.7634	1.90362135513047e-06	1.093570944236e-05
UBXN10-AS1	9.39474	5.56625	1.64003	3.394	0.000688796581894954	0.00231429291889173
WNK4	175.079	5.56126	1.57737	3.52565	0.000422441601877711	0.00148309136035843
CFAP61	6.85292	5.55876	2.35866	2.35675	0.018435753410359	0.0422501830912224
LOC100507661	3.02374	5.55561	2.1118	2.63074	0.00851984905565095	0.0216520418587272
PXT1	5.03122	5.55046	1.85469	2.99266	0.00276559963155691	0.00801466031109812
MIR9-3HG	356.762	5.54981	1.73655	3.19588	0.00139403766909322	0.00436489112711618
TCAF2	149.603	5.54414	0.643711	8.61278	7.13068510462474e-18	1.87930298377178e-16
TMEM71	4.72252	5.54393	1.87016	2.96442	0.00303258528420367	0.00869347240311861
ARL14	13.0076	5.53865	2.19732	2.52063	0.0117144085363295	0.0285328552880633
LOC643355	13.5387	5.53164	1.6135	3.42834	0.000607289917427102	0.00206426209942034
RAMP1	980.992	5.52374	0.436322	12.6598	9.87763702717586e-37	1.15379336706944e-34
PFN1P2	24.1415	5.52028	1.25152	4.41085	1.02964534563699e-05	5.09651553112443e-05
LGALS1	17164.6	5.51588	0.355778	15.5037	3.27383196115947e-54	8.85010317157438e-52
IRX5	354.405	5.51124	1.62179	3.39823	0.000678222760990557	0.00228241317912579
LRRC17	1937.78	5.5052	0.670082	8.2157	2.10928533312118e-16	4.7657568668688e-15
RBM24	543.939	5.50101	0.455466	12.0778	1.38430061973769e-33	1.32298589026749e-31
ZFPM1	319.52	5.49949	2.38811	2.30286	0.0212867635572003	0.0478964835663378
KRTAP5-1	8.98314	5.49584	1.76582	3.11234	0.00185609785578005	0.00563409363569552
LOC284950	10.6721	5.49196	1.66904	3.29049	0.00100014075359163	0.00324236139801514
LBX2	14.7626	5.49056	2.19876	2.49712	0.0125208114751936	0.0301861785635226
LOC101927100	9.95737	5.48929	1.71354	3.20347	0.00135780877660773	0.00426118701530666
FAM223B	9.07352	5.48863	1.6353	3.35634	0.00078980574106262	0.00261822398401443
DIRC3	31.8342	5.48861	1.12613	4.87385	1.0944331980152e-06	6.57667812195668e-06
SPON2	295.027	5.48334	1.15619	4.74259	2.11002851010113e-06	1.20156694242082e-05
CDRT1	59.0914	5.48263	0.873726	6.275	3.49643231582625e-10	3.65339529057869e-09
MSX1	441.043	5.48099	0.616967	8.88376	6.46404203534858e-19	1.87318633131549e-17
WNT7A	24.1428	5.47254	2.01541	2.71534	0.00662071295342262	0.0173812085485039
S100A3	107.118	5.47198	0.998817	5.47846	4.29053543076318e-08	3.2619446346457e-07
THSD1	600.533	5.47021	0.361361	15.1378	9.12255170886577e-52	2.24189670112814e-49
ATOH8	829.344	5.46772	0.514893	10.6192	2.42761440446949e-26	1.37538165795737e-24
INHBB	164.864	5.46048	0.834697	6.54187	6.07552916391248e-11	7.1720048888781e-10
HNRNPA1P10	7769.92	5.45893	1.50195	3.63455	0.000278461612145684	0.00101881846222598
SGCD	116.86	5.44854	0.878181	6.20435	5.49234841961857e-10	5.56677606558341e-09
C9orf84	6.42143	5.4451	2.32554	2.34144	0.0192096950824422	0.0438116258943056
UBD	50.6765	5.44403	1.3385	4.06728	4.75657425807136e-05	0.000205171312253212
C19orf35	14.6468	5.44283	1.73653	3.13432	0.00172251141142398	0.00527941098775122
LINC00184	3.10134	5.43933	2.05502	2.64685	0.00812452616343129	0.0208038441935873
GRK4	128.527	5.43663	0.6836	7.95294	1.8213689969657e-15	3.72602870590075e-14
LOC100505942	38.5651	5.43569	0.833449	6.52193	6.94104993919462e-11	8.13788649314621e-10
MIR5193	2.49816	5.43411	1.89432	2.86863	0.00412255410328516	0.0114051303065008
CCDC140	7.82593	5.43404	1.85125	2.93533	0.00333191389281867	0.00945222484070924
MGLL	1147.05	5.43205	0.570497	9.52162	1.70497914343662e-21	6.14539434880975e-20
AKNAD1	3.77073	5.43175	2.24883	2.41537	0.0157192190463366	0.036863896643181
MTRNR2L10	2.48641	5.43174	1.86889	2.9064	0.00365610137528612	0.0102604888643984
PCED1B-AS1	4.04285	5.43171	1.66169	3.26879	0.00108009209081121	0.00347654067603684
CXCL11	20.9157	5.42919	2.08717	2.60122	0.00928921934930878	0.0233439439239004
CD180	4.28446	5.42906	2.33436	2.32572	0.0200333621795008	0.0454273591998434
FOSL1	2810.4	5.4266	0.696289	7.7936	6.512456748783e-15	1.26136355227452e-13
TEKT1	5.58076	5.42654	2.16157	2.51046	0.0120575124155411	0.0292069005938663
LOC389602	2.13246	5.42411	2.07325	2.61624	0.00889040066787681	0.0224820328528976
SELL	26.3598	5.4236	1.76369	3.07514	0.00210403181223679	0.00630976132851931
NOG	219.342	5.42238	0.541715	10.0097	1.38234541763224e-23	6.0691699159756e-22
LIF	1066.72	5.42225	1.4675	3.6949	0.000219977443295049	0.000824773758563941
LINC01556	1.88698	5.42124	2.19629	2.46836	0.013573226678894	0.0323687672898187
SAA2-SAA4	8.04164	5.42107	2.27835	2.37939	0.0173415169845736	0.0401067619040682
HABP2	16.417	5.42003	1.87615	2.88891	0.00386577830266664	0.0107830369724883
ABCD2	4.33412	5.42	1.88112	2.88126	0.00396085306171453	0.0110099846639137
LINC01410	33.9594	5.41307	1.29931	4.16611	3.09843168122475e-05	0.00013860903712486
LOC100129940	37.6137	5.41166	0.89	6.08052	1.19789948410346e-09	1.14832076685358e-08
CASS4	14.0473	5.40596	1.58161	3.41801	0.000630809495243315	0.00213538606055264
MIR6891	13.1924	5.40509	2.00716	2.6929	0.0070834058910937	0.0184322455551659
TTC3	5997.43	5.39673	0.981808	5.49672	3.86912449392951e-08	2.95939542435845e-07
LINC01366	10.2365	5.3945	1.78135	3.02832	0.00245920462286281	0.00724626737440563
RAET1G	28.4811	5.39218	0.87037	6.19528	5.81818961841033e-10	5.87500545086332e-09
TRIM7	206.045	5.39088	0.777133	6.93688	4.00860984613763e-12	5.47293824808531e-11
PCDHGC5	691.435	5.38707	1.49121	3.61254	0.000303215881735491	0.00110108503743633
EBF1	179.669	5.38499	0.78141	6.89138	5.5253941699392e-12	7.38397131905081e-11
ADAMTS9-AS2	11.3197	5.38118	1.49631	3.5963	0.000322771179245379	0.00116449933743762
IGF2-AS	9.78724	5.37621	1.22598	4.38524	1.15859154390514e-05	5.66512345873825e-05
SCN3A	88.7963	5.37308	1.38785	3.8715	0.00010816893550904	0.000433936986779217
VEGFC	1601.24	5.36136	0.843921	6.35291	2.11278619010971e-10	2.27589065417496e-09
PTGIR	61.6036	5.35033	1.12015	4.77643	1.78432297048782e-06	1.03035531188712e-05
RAB27B	436.377	5.32161	0.673015	7.90713	2.63395456683349e-15	5.26318080973497e-14
ARHGAP24	570.027	5.3184	0.713186	7.45724	8.83552584978306e-14	1.49014844612696e-12
TSHZ2	231.105	5.31596	0.510237	10.4186	2.03899889956763e-25	1.05420699935842e-23
EPHA3	269.405	5.3101	1.52027	3.49286	0.000477881879133076	0.00166383786547106
CCL3L1	3.04055	5.3098	1.82886	2.90335	0.0036919626019299	0.0103470095255213
LOC100129027	8.90776	5.30942	1.68119	3.15813	0.00158785242516529	0.00490802539062444
LOC283045	3.52819	5.30507	1.77222	2.99346	0.00275829554554706	0.00799843358027492
GUCY1A3	65.5991	5.30344	1.22216	4.3394	1.42870032503966e-05	6.86000919835716e-05
NDRG1	4084.24	5.30302	0.403173	13.1532	1.6306375533932e-39	2.18840811509642e-37
LINC00271	6.38777	5.30292	2.14907	2.46754	0.0136045109138139	0.0324270260765965
SGIP1	342.589	5.30253	0.713467	7.43206	1.06916730710823e-13	1.77628208537393e-12
PLCE1	299.231	5.29711	0.666992	7.94179	1.9928662219101e-15	4.04190862992549e-14
ROBO4	22.9667	5.29381	1.41929	3.72991	0.000191549331467657	0.000727995179626928
SENCR	105.918	5.29317	0.88126	6.00637	1.89721088986223e-09	1.76504039669926e-08
RAB7B	64.5436	5.28835	0.794376	6.65724	2.7900919763793e-11	3.40835856408634e-10
NWD1	37.7676	5.28756	1.22773	4.30676	1.65659502639792e-05	7.84478170283478e-05
SLC1A3	1484.51	5.28674	1.30108	4.06336	4.83715668326134e-05	0.00020840964462057
CAMK1	206.224	5.28342	1.18317	4.46546	7.98953743289648e-06	4.03700979553271e-05
TGFB3	503.886	5.26617	0.459967	11.449	2.37799681761223e-30	1.8144691040192e-28
LOXL1	17247.2	5.26367	0.541198	9.72595	2.33704963992734e-22	9.27127680007235e-21
CSMD3	18.0826	5.26309	1.75123	3.00536	0.00265264763655778	0.00773317689517531
IGF2	874.434	5.25908	0.864167	6.08573	1.15964864937487e-09	1.11560912008748e-08
SERPINI2	14.5156	5.2518	2.18014	2.40893	0.0159994798740327	0.0374145029234207
ADCYAP1	31.487	5.24524	2.08913	2.51072	0.0120484066193434	0.0291960556355277
FOXP2	92.2192	5.24465	1.2016	4.36473	1.27281889948504e-05	6.16945492698652e-05
PLB1	59.6586	5.24323	1.32991	3.94253	8.06252955210202e-05	0.000332535411321767
VAV2	2814.47	5.24148	1.30768	4.00822	6.11779730016376e-05	0.00025852406947521
TH	8.88613	5.23433	1.81085	2.89054	0.0038457517318199	0.0107366715876701
MMP2	61747.6	5.23186	0.323045	16.1954	5.43223673520019e-59	1.86898574073078e-56
MSRB3	1149.96	5.22652	0.462062	11.3113	1.15375470107232e-29	8.33301534671429e-28
TMEM132E	1151.58	5.225	1.01421	5.15178	2.58024347184372e-07	1.71861834627591e-06
GMPR	487.768	5.22015	0.445697	11.7123	1.10216929206012e-31	9.26948867273499e-30
SHC4	143.365	5.21913	0.695462	7.50455	6.16380279816068e-14	1.05745820806523e-12
BCYRN1	8.77533	5.21501	1.6202	3.21874	0.0012875395157077	0.00406618680679901
AQP1	364.669	5.21114	0.698736	7.45796	8.78734687197316e-14	1.48334491399062e-12
LINC01118	6.71967	5.21112	2.01777	2.58261	0.00980570924815393	0.024501972283483
TGFB1	9464.82	5.19391	0.321144	16.1732	7.80009104465525e-59	2.63573433639306e-56
BIRC3	144.087	5.18203	0.636997	8.1351	4.11608135208416e-16	8.93217975062941e-15
C1QL1	3003.99	5.17889	0.441901	11.7196	1.01164987017962e-31	8.62317589793197e-30
LAMB4	3.45937	5.17654	1.85153	2.79581	0.00517693645969702	0.0139767682446635
CDH10	131.684	5.17238	1.14388	4.52178	6.13209509789097e-06	3.17476431018853e-05
COL16A1	712.588	5.1705	1.79059	2.8876	0.00388192409833006	0.0108200986467373
LMNA	9264.03	5.17021	0.681952	7.58149	3.41621567859337e-14	6.05290723651895e-13
CNGA3	4.99747	5.1687	1.90735	2.70989	0.00673061393901318	0.0176281532966016
RNF217-AS1	5.39305	5.16868	1.78321	2.89853	0.00374918093194321	0.0104887271991664
KCNJ16	33.227	5.16378	1.78825	2.88762	0.00388164916118861	0.0108200986467373
GPR88	4.42997	5.1628	2.064	2.50136	0.0123718195553399	0.0298688366223139
PLAUR	5985.49	5.16193	0.687517	7.50809	5.99975969383444e-14	1.03306144391655e-12
HFE	110.336	5.14593	1.10724	4.64752	3.35946970927638e-06	1.83044184591526e-05
ANO3	28.1839	5.14323	1.18847	4.32762	1.50726084779039e-05	7.19160288016578e-05
DLK1	465.282	5.13555	0.790957	6.49283	8.42389083760897e-11	9.74359940831751e-10
CCDC188	15.0369	5.13445	1.34477	3.81809	0.000134488209509704	0.000529089477869466
MIRLET7BHG	54.92	5.12888	1.00509	5.10293	3.34431547716406e-07	2.17996836976836e-06
PLAT	8666.8	5.12585	0.729172	7.02969	2.06997933514761e-12	2.92970972019433e-11
SSPO	376.56	5.12392	0.618367	8.28622	1.16907141644056e-16	2.72107483558483e-15
FAM228A	29.3869	5.11314	1.02565	4.98527	6.18758831555782e-07	3.88737495668329e-06
BHLHE40	3249.93	5.09857	1.43528	3.55232	0.000381848722536008	0.00135516192358381
OXTR	1749.64	5.09842	1.60557	3.17545	0.00149603002879175	0.00465232148477013
HSBP1L1	78.2058	5.09522	2.1354	2.38608	0.0170290813398069	0.0394758429735596
AMIGO2	3292.54	5.0912	0.684653	7.43618	1.03639583560014e-13	1.73248395733759e-12
C2orf66	34.6087	5.0872	1.05471	4.8233	1.4120440563777e-06	8.32402170680226e-06
PTGFR	96.0377	5.08293	1.15668	4.39441	1.11073475711528e-05	5.45649891196586e-05
L3HYPDH	665.614	5.07255	0.660067	7.68491	1.53098823844428e-14	2.85708978659576e-13
ARRDC4	2614.63	5.06732	1.40597	3.60415	0.00031318203773184	0.0011329274899636
BCL3	1614.43	5.06485	0.282969	17.899	1.20152744643855e-71	8.12017995319882e-69
G0S2	256.541	5.05944	0.548703	9.22074	2.9505209688828e-20	9.67637925375549e-19
PHLDB1	74.1743	5.05563	2.18042	2.31865	0.0204138944417276	0.0461961402201401
DIO3	30.04	5.05253	1.57891	3.20002	0.00137418232048199	0.00430809344772707
LRRC7	37.5127	5.05049	1.28703	3.92414	8.7041087172192e-05	0.000355894229161493
LINC00313	7.99302	5.04451	1.71216	2.94629	0.00321608766381256	0.00915984751088577
AGT	298.818	5.04125	1.23665	4.07653	4.57125744081541e-05	0.000197763842141175
CRLF1	2581.52	5.03802	1.12941	4.46074	8.1677078402668e-06	4.11276039013754e-05
LINC00520	5.77237	5.02378	1.86438	2.69462	0.00704686625248217	0.0183472551039791
METTL21EP	3.4049	5.02133	1.98328	2.53183	0.0113467792020102	0.0277876411077571
RNF121	957.314	5.01748	1.76158	2.84829	0.00439550932800826	0.0120842979825513
HYMAI	4.62261	5.01514	1.99224	2.51734	0.0118245456223299	0.0287493096249965
LOC101929295	3.98327	5.0021	2.08476	2.39937	0.0164232706108008	0.0382354268907706
B2M	24596.2	4.99239	0.415497	12.0155	2.94617809594434e-33	2.74633143396821e-31
CATIP	31.2492	4.98912	1.03637	4.81403	1.47919541285054e-06	8.70090606073071e-06
DMBT1	5.68111	4.9887	1.63915	3.04348	0.00233861041446323	0.00692977213794043
SYNE1	1360.41	4.97206	0.43042	11.5516	7.24186123037286e-31	5.73379665532827e-29
ZNF467	109.943	4.97196	2.05272	2.42213	0.0154297398794232	0.0362614217260712
GGA2	2996.47	4.96834	1.39091	3.572	0.000354264230210484	0.00126605137455581
ST6GALNAC2	181.874	4.95916	0.666958	7.43549	1.0418412225158e-13	1.74004955460427e-12
EPB41L2	1012.04	4.95501	1.46067	3.39229	0.000693098642204004	0.0023250320167393
FBXW10	38.4373	4.94261	1.01855	4.85258	1.2186410925636e-06	7.25168094169213e-06
RCAN1	6455.16	4.93687	0.51537	9.57927	9.77333498442449e-22	3.66219441406465e-20
APLP1	6465.92	4.92683	0.466823	10.5539	4.87060415759076e-26	2.69492521854064e-24
LOC101929125	19.4613	4.92369	1.16738	4.21773	2.46773884301099e-05	0.000113040479608562
CBR3	444.021	4.9194	1.29947	3.78569	0.000153280546295595	0.000595346423963781
BOK	1286.34	4.9167	0.897169	5.48024	4.24750696811967e-08	3.23442955161886e-07
MSC-AS1	414.668	4.91315	0.386203	12.7217	4.48020198189479e-37	5.36575076603766e-35
PLAU	35043	4.90982	0.365591	13.4298	4.04383600575716e-41	5.88626990284174e-39
ENKUR	96.3672	4.90878	0.955234	5.13883	2.76458347954338e-07	1.8304483269209e-06
SYTL3	126.599	4.90704	0.734802	6.67804	2.42155470354861e-11	2.98327341505536e-10
EPAS1	2281.75	4.90459	0.693799	7.06917	1.55859841557466e-12	2.25056237162848e-11
FUT5	23.7565	4.90175	1.57278	3.11662	0.00182936385574169	0.00556436249706652
NALT1	11.7778	4.89997	1.33802	3.66211	0.000250142472969142	0.000926199003885894
ALPK1	437.798	4.89569	1.85349	2.64134	0.00825798344048536	0.0210913511464846
GNG12-AS1	42.4752	4.89248	0.848993	5.76269	8.27842102725416e-09	6.96543179629748e-08
PPP1R3C	961.565	4.88866	1.91655	2.55076	0.0107487880241187	0.0265291920934392
MAGI2-AS3	838.286	4.88507	0.345334	14.1459	1.97934493848886e-45	3.56715659724045e-43
WDR63	121.582	4.87493	0.928548	5.25006	1.52051957857622e-07	1.04173758093402e-06
TNFSF4	499.232	4.86399	0.366862	13.2584	4.036503275224e-40	5.61637878507822e-38
DUOX2	7.66175	4.86276	1.844	2.63707	0.0083624492432193	0.0213207527660252
AKAP6	409.293	4.8544	0.53131	9.13665	6.4416077256438e-20	2.05107905085059e-18
EFCAB1	15.1626	4.85335	1.54824	3.13475	0.00172002731048965	0.00527343693866767
ZNF205-AS1	32.2386	4.85213	0.85638	5.66587	1.46284467868888e-08	1.19213651398922e-07
APOL3	82.8928	4.84815	0.864654	5.60704	2.05813061390646e-08	1.64329137582076e-07
SERTAD4-AS1	80.3298	4.84807	0.859434	5.64101	1.69060411182686e-08	1.36773414314236e-07
C2orf73	2.21476	4.84678	2.05861	2.35439	0.0185530590824443	0.0425035759100597
USP30-AS1	2.46436	4.84677	1.95181	2.48322	0.0130200118358229	0.0312226186756149
AZU1	89.5444	4.84159	1.26461	3.82854	0.000128905689709956	0.000508926010094201
KIAA0895	171.001	4.83295	0.908309	5.32083	1.0329753023278e-07	7.30182728649571e-07
CNR1	355.252	4.82844	1.79372	2.69185	0.00710559156582472	0.0184772721176448
LINC00880	22.5511	4.82813	1.00172	4.81982	1.43689756541496e-06	8.46525922489018e-06
MICALCL	19.8843	4.82402	1.24527	3.87386	0.00010712401393617	0.000430109848443485
S100A6	6673.02	4.81223	0.524564	9.17377	4.56737990318832e-20	1.479940580617e-18
CD70	456.554	4.80905	0.636125	7.55992	4.03329112756194e-14	7.10632849225834e-13
KLF17	6.20372	4.80868	1.64252	2.92763	0.00341559656027523	0.00966552021984271
SPHK1	1321.94	4.80649	1.61243	2.98091	0.00287396739379147	0.00829404986925667
NTRK1	27.4156	4.79922	1.65934	2.89224	0.00382506447625559	0.010685222185442
LRRC66	68.551	4.79815	0.814619	5.89006	3.86057143064279e-09	3.41851161357293e-08
ITGB4	3987.1	4.79444	1.21953	3.93139	8.4456154292638e-05	0.000346447823039148
TARID	28.7129	4.77919	1.16167	4.11406	3.88754697016615e-05	0.000170721864275827
HHIP	394.098	4.77786	1.10195	4.33584	1.45203943351052e-05	6.95442728431272e-05
TMEM256-PLSCR3	261.234	4.77658	1.6931	2.8212	0.0047844796406301	0.0130399983061563
MIR22HG	532.044	4.77488	1.88811	2.52892	0.011441523184037	0.0279906843195258
LINC01503	464.995	4.77348	0.499798	9.55082	1.28671009971636e-21	4.72784761493837e-20
LOC401052	32.9794	4.77214	1.67722	2.84527	0.00443739538525155	0.0121817543703924
MLPH	1117.83	4.77209	1.30423	3.65892	0.000253276323621255	0.000935900775607304
VMAC	31.3583	4.76983	2.04339	2.33428	0.0195810773605942	0.0445482795904733
HKDC1	143.402	4.76566	1.30344	3.65623	0.000255954784823923	0.000944507096962381
FUT6	6.16979	4.7556	1.84552	2.57684	0.00997081057273036	0.0248718228931949
ANXA8L1	37.9504	4.75365	1.0815	4.39542	1.10558560063509e-05	5.43543682016571e-05
CRIP2	3986.46	4.75281	0.535954	8.86795	7.45070304041678e-19	2.14269990324934e-17
MAP6	708.735	4.74944	0.813612	5.83747	5.299848191727e-09	4.60887074136259e-08
TCAF2P1	38.4226	4.74544	0.892602	5.31641	1.05833993881719e-07	7.46717623498796e-07
DRD1	39.8733	4.74401	0.818253	5.79773	6.72169333549558e-09	5.75280881897706e-08
APCDD1L	3599.85	4.74182	0.568251	8.34459	7.1461815163665e-17	1.70311325987662e-15
NR2F1-AS1	459.769	4.73985	0.381594	12.4212	2.00608420248849e-35	2.23300772727587e-33
JUNB	3846.5	4.73741	0.448326	10.5669	4.24298844426648e-26	2.35454751703386e-24
SSPN	556.792	4.73558	1.89221	2.50267	0.012326184746168	0.0297738567719859
PACRG	60.786	4.72827	0.883507	5.35171	8.71262913336912e-08	6.24977562891371e-07
TBXAS1	75.3223	4.72709	0.829929	5.69578	1.2280724153692e-08	1.00906705671e-07
MIR6819	9.74503	4.72664	1.1455	4.12625	3.68719459901341e-05	0.000162678441121779
LINC00323	11.0227	4.71921	1.61645	2.9195	0.00350597601830361	0.00989391019936427
FABP7	2975.68	4.71855	0.757212	6.23148	4.6205580015895e-10	4.73901458341887e-09
RHOBTB3	10898.1	4.71249	0.628201	7.50157	6.30584728142096e-14	1.07889284002106e-12
DACT3	1189.39	4.71167	0.388102	12.1403	6.46118242613632e-34	6.46904524072897e-32
PTPRN	324.521	4.69796	1.78015	2.63908	0.00831317877983289	0.0212151425557354
ITGA3	34174.1	4.6977	0.49053	9.57679	1.00110486871342e-21	3.73647089362209e-20
MMP28	22.1973	4.69125	0.958537	4.89418	9.87152853683126e-07	5.97947933746664e-06
ANKRD44	149.455	4.68806	0.69527	6.74278	1.55381119955907e-11	1.96805684934781e-10
C8orf46	86.6477	4.68696	0.603857	7.7617	8.37956095447119e-15	1.60492340021719e-13
PPP1R14C	504.388	4.68483	0.739822	6.33238	2.41412301637662e-10	2.57510991200083e-09
C1QTNF1	1169.92	4.68407	0.586797	7.98244	1.43468068374821e-15	2.96057389079253e-14
KIF26B	478.092	4.67168	0.473483	9.86662	5.80866572462074e-23	2.39471419405225e-21
CLDN11	4094.88	4.6642	1.03582	4.50292	6.70272821922344e-06	3.44007936241837e-05
LINC00311	4.13355	4.65876	2.02284	2.30308	0.0212742480773219	0.0478740155032897
ANXA2P1	106.251	4.65874	0.503877	9.2458	2.33491367100424e-20	7.77879778105868e-19
ZNF536	73.3809	4.65261	0.859177	5.4152	6.12215518884899e-08	4.51127502486719e-07
C2orf27B	36.548	4.65209	0.797144	5.83595	5.34860192054051e-09	4.64913156372936e-08
ELFN1	393.809	4.65206	1.51762	3.06536	0.0021740718974499	0.00649612545641
DENND2A	383.671	4.65116	1.18149	3.93669	8.2611662605596e-05	0.000339617747444209
ITGA10	284.242	4.64944	0.569749	8.16051	3.3359965967348e-16	7.31483935110227e-15
TMEM72-AS1	9.84792	4.6479	1.22855	3.78325	0.000154793102531706	0.000600604855281419
HLA-DRA	1013.38	4.64654	0.995676	4.66672	3.06048058670694e-06	1.68206430851744e-05
SCG2	3789	4.64648	0.993357	4.67755	2.90318008237328e-06	1.60072484553466e-05
LOC100506860	5.98338	4.64069	1.8413	2.52034	0.0117242773746318	0.0285532176010499
CDKN1A	19259.8	4.62815	0.561037	8.24928	1.59351568606774e-16	3.65504210029817e-15
C10orf10	920.59	4.6267	0.39431	11.7337	8.5672255919854e-32	7.36898226714271e-30
LRRC4C	181.542	4.62476	0.576046	8.02847	9.8697330555433e-16	2.06142338421684e-14
LOC389332	61.7027	4.62248	1.30137	3.55201	0.000382293752864192	0.00135645959676463
SLC16A4	288.886	4.6183	0.788428	5.8576	4.6959721317012e-09	4.11017024274661e-08
LRRN4CL	99.094	4.61776	0.815239	5.6643	1.47628885151197e-08	1.20257485738962e-07
HIVEP3	495.526	4.61253	0.526422	8.76204	1.91744653634309e-18	5.31242178729434e-17
HGSNAT	2266.21	4.60535	0.932771	4.93728	7.92179588170815e-07	4.8884170862658e-06
LCOR	399.201	4.59976	1.54479	2.9776	0.00290513476274875	0.00837377991096642
LOC644285	53.9462	4.59613	0.631856	7.27402	3.48955757255066e-13	5.44825890638418e-12
COL15A1	465.282	4.57973	1.47021	3.11501	0.00183937326735658	0.00558780869131299
TAOK2	1588.03	4.57895	1.52309	3.00635	0.00264402934015556	0.00771042798640216
ALDH3B1	947.398	4.57222	0.503441	9.08192	1.06673561194179e-19	3.32003914223264e-18
LINC00511	4.10076	4.57033	1.74654	2.61679	0.00887597744191572	0.0224575639969744
P2RY6	58.4649	4.57007	0.992266	4.6057	4.11086957496107e-06	2.20743430666823e-05
GNG11	1716.03	4.56674	0.362011	12.6149	1.74685761497052e-36	2.01559674683458e-34
MFAP4	2669.91	4.56552	0.510352	8.94583	3.6916491438878e-19	1.0898139898563e-17
GEM	1441.96	4.56511	0.463761	9.84367	7.29984854499546e-23	2.99642156218978e-21
LINC00475	29.4847	4.55671	0.854868	5.33031	9.80475249130344e-08	6.95409787829592e-07
LMO7-AS1	29.5876	4.55526	1.19138	3.82352	0.00013156144047384	0.000518545540113824
FIBIN	507.78	4.55357	0.653903	6.96369	3.31479969953287e-12	4.58523060776758e-11
ELMOD1	251.675	4.55313	0.647647	7.03026	2.06146799686945e-12	2.91984722341023e-11
KCNJ15	38.1339	4.5507	0.601302	7.56808	3.78782050518047e-14	6.69252356858357e-13
SLC11A1	19.6093	4.54918	1.12459	4.0452	5.2278525160307e-05	0.000223361149606794
PLIN1	57.454	4.54874	0.678144	6.70764	1.9780074840866e-11	2.47075602298259e-10
ARHGAP20	22.976	4.5462	1.05793	4.29726	1.72921240790349e-05	8.15193980935669e-05
CPQ	1121.18	4.54377	0.299447	15.1739	5.26698582400398e-52	1.31141016773194e-49
MSTN	8.82813	4.53501	1.15485	3.92693	8.60363717583793e-05	0.000352395294974851
TBC1D9	1021.99	4.53275	0.309004	14.6689	1.01968584506952e-48	2.16803542092702e-46
EFEMP1	4064.59	4.52996	0.846786	5.3496	8.81510051228196e-08	6.31609795508942e-07
YAF2	328.543	4.52168	0.543227	8.32375	8.52209850168191e-17	2.01579587434158e-15
LOC154761	62.598	4.50464	0.638884	7.05079	1.77901213956724e-12	2.54453867853597e-11
UCN2	294.866	4.50238	1.01066	4.45487	8.39426236120614e-06	4.21674081924884e-05
PPP6R2	481.422	4.49738	1.04187	4.31662	1.58433194864584e-05	7.52517908238586e-05
IRAK2	653.398	4.49681	0.211483	21.2632	2.4896003875067e-100	4.71107081327894e-97
LINC00933	8.55679	4.49512	1.78225	2.52216	0.0116635384046012	0.0284235849620437
FHOD3	641.923	4.49452	1.45623	3.0864	0.00202597511992013	0.00609112284624223
ZMYND10	157.026	4.49124	0.535841	8.38166	5.2187714560301e-17	1.26284926166826e-15
C17orf47	4.0482	4.49114	1.58281	2.83745	0.00454751482927653	0.0124461416133063
TYMP	304.315	4.4909	1.80384	2.48964	0.012787273467157	0.0307346088935618
CHD3	348.538	4.48839	1.19286	3.76273	0.000168071234267082	0.00064668807768117
LOC100506281	3.74306	4.48719	1.70434	2.6328	0.00846833729450934	0.0215471758268119
CD99	18935.2	4.48475	0.434798	10.3145	6.0569774852803e-25	2.9770437650379e-23
CTSW	9.91637	4.48399	1.67172	2.68226	0.00731261270155719	0.0189318553625804
DLC1	2197.14	4.48304	0.6626	6.76584	1.32542371922885e-11	1.69466169182214e-10
LOC101927394	5.89477	4.48107	1.86113	2.40771	0.0160529862686986	0.0375164454937117
CTSB	37892.5	4.47886	0.293916	15.2386	1.96045674228208e-52	4.94636305789385e-50
LOC100996255	35.2288	4.47642	0.728891	6.1414	8.17951331365956e-10	8.05311812873985e-09
OSR1	126.996	4.47635	0.989931	4.52188	6.12917441188249e-06	3.17412061839224e-05
GABRG3	58.4594	4.47529	1.06802	4.19027	2.78627509654344e-05	0.000125954810444079
GLRB	283.583	4.47317	0.464874	9.62234	6.43487350732276e-22	2.45004248247623e-20
IGFBP6	2309.74	4.46336	0.499967	8.9273	4.3652234669043e-19	1.28066858394155e-17
GTF2H4	57.1608	4.45345	0.886286	5.02485	5.03828086095613e-07	3.20576290288746e-06
LOC101929372	23.0985	4.43627	0.971617	4.56586	4.97447492336534e-06	2.62938516689504e-05
MAGEC3	7.6495	4.43168	1.76686	2.50822	0.0121341824950922	0.0293625492780856
UPK3BL	376.612	4.4306	1.08448	4.08545	4.39921859152365e-05	0.000190800855850108
HHIP-AS1	145.961	4.43055	0.780072	5.67966	1.34960666617868e-08	1.10700506909836e-07
EVA1C	483.543	4.43049	0.614165	7.21385	5.43896929804878e-13	8.29344206502635e-12
DCBLD2	20108.3	4.42636	0.515193	8.59166	8.5719545509279e-18	2.2528763328779e-16
CLSTN2	568.906	4.42339	1.32614	3.33553	0.000851383825929322	0.00280308542662169
EHD2	8642.88	4.41749	0.351335	12.5734	2.95583452796164e-36	3.36947329955531e-34
CD248	3137.18	4.41719	0.785095	5.62631	1.84109588423183e-08	1.48314420678241e-07
SLC22A4	142.262	4.41707	0.644442	6.8541	7.17604161340003e-12	9.47608063156795e-11
SELPLG	81.4786	4.41113	0.803645	5.4889	4.04434746997283e-08	3.08469113963304e-07
ANLN	1620.38	4.41048	1.3075	3.37323	0.000742928018436274	0.00247812918964739
FREM3	10.5108	4.40409	1.86449	2.36209	0.018172009177858	0.0417570042103954
TMEM31	6.22527	4.40287	1.83615	2.39788	0.0164900586534115	0.0383720339275094
DKK2	40.4868	4.3993	1.43549	3.06466	0.00217914890749303	0.00650821255942088
GOLGA8R	99.2684	4.39618	0.632381	6.95178	3.60696285049656e-12	4.9639678559961e-11
BBS5	154.181	4.39506	1.19299	3.68408	0.000229532373188065	0.000856356683327634
LOC101928414	27.4483	4.38849	1.60599	2.73257	0.00628421418241688	0.016575825261994
GAS6-AS1	22.4347	4.38486	0.849684	5.16057	2.46193602253554e-07	1.64677325395687e-06
CX3CL1	2837.71	4.38459	0.737034	5.94897	2.69835924896343e-09	2.45603906051635e-08
C5orf56	168.369	4.38199	0.74738	5.86313	4.54216064892312e-09	3.99773516091034e-08
PGM5P2	42.5106	4.37885	0.855617	5.11777	3.09161305112685e-07	2.0278195412989e-06
ERBB4	396.836	4.37671	0.809044	5.40973	6.31193065252858e-08	4.64027442648789e-07
ARHGEF26-AS1	23.1681	4.37574	0.947624	4.61759	3.88213360237367e-06	2.0947138339811e-05
NUMA1	526.405	4.37228	1.79187	2.44007	0.0146844949492636	0.0346996376030113
ZNF436	968.895	4.37127	0.432496	10.1071	5.13964513189801e-24	2.36061904929383e-22
KMT2B	27.8691	4.36867	0.992993	4.3995	1.08499690535101e-05	5.34393452367442e-05
GSTM3	889.42	4.3656	0.383812	11.3743	5.61389081443724e-30	4.13352746620996e-28
FUBP3	1219.63	4.36217	1.87554	2.32583	0.0200278733171909	0.0454203555586293
CEBPD	1760.53	4.36157	0.294344	14.8179	1.12218764947597e-49	2.49825375188632e-47
LOC730668	5.2122	4.35999	1.27627	3.41619	0.000635037415118799	0.0021481610665522
PNPLA7	439.927	4.34982	0.686628	6.33505	2.37271236781371e-10	2.53379436434192e-09
OSGIN1	896.197	4.3402	0.780957	5.55755	2.73588585192876e-08	2.13665571506595e-07
FANK1	84.6156	4.3374	1.33093	3.25893	0.00111833145172766	0.00358438110790014
TFPI2	5185.89	4.32795	0.790726	5.47338	4.415215617794e-08	3.35403954779269e-07
CXCL2	350.752	4.32482	1.05367	4.10454	4.05119659015508e-05	0.000177209415338661
RFTN1	3529.68	4.32272	0.470107	9.19519	3.7434173147531e-20	1.22132216977712e-18
SMARCD3	887.35	4.31911	0.32711	13.2039	8.33607117591173e-40	1.15141222526845e-37
SIGLEC15	82.5036	4.3184	1.25459	3.44208	0.000577255411417074	0.0019720895739746
PLP2	3783.48	4.31523	0.286204	15.0775	2.27763828112709e-51	5.32095669058863e-49
LINC01160	7.4342	4.31508	1.88347	2.29102	0.0219622225738871	0.0491532983755963
PWRN1	10.6877	4.3127	1.20635	3.57501	0.00035021288543617	0.00125361244534125
TIMP1	32475.6	4.31237	0.669432	6.44184	1.18037386757112e-10	1.33749788599092e-09
TTLL1	249.375	4.31188	1.69789	2.53954	0.0110997068992082	0.0272495788341615
LOC102546226	3.27434	4.31124	1.82274	2.36525	0.0180177405846273	0.0414578921550222
SIL1	3856.9	4.31008	0.271792	15.858	1.23751108763802e-56	3.60268035559603e-54
ANKK1	7.43081	4.30994	1.62447	2.65314	0.00797462397370171	0.0204809730529801
SVEP1	371.244	4.30589	1.03996	4.14044	3.46633678450466e-05	0.00015379482057018
ACKR2	8.07101	4.30334	1.36933	3.14267	0.00167412974737359	0.00514696299099115
CGB1	13.4255	4.29626	1.39842	3.07224	0.00212461017012082	0.00636642885973022
ITGB8	1785.08	4.27737	0.407505	10.4965	8.96564837072854e-26	4.84734183197989e-24
PLOD2	9799.68	4.27075	0.457748	9.3299	1.05968288694358e-20	3.61304130984386e-19
PEX16	434.756	4.2693	1.18771	3.59456	0.000324935585525226	0.00117111875490151
CCDC80	5241.74	4.26606	1.1524	3.7019	0.000213994669949767	0.000804254446764536
FKBP9	7928.49	4.26578	0.187481	22.7531	1.33644569397609e-114	4.21492697785159e-111
FAM225A	5.63112	4.26524	1.29609	3.29084	0.00099889756677444	0.00323888599315845
COPG2IT1	284.831	4.26515	1.16495	3.66124	0.000250996194190651	0.000928890991320894
ABCA12	11.9755	4.26378	1.55933	2.73437	0.00625001338499258	0.0165018840915606
CSF1	4533.66	4.26354	0.604386	7.05433	1.73430478541387e-12	2.4824697015421e-11
DNM2	2188.37	4.25869	1.74428	2.44151	0.0146258454812181	0.0345826407648494
FLNC	12105.4	4.25255	1.12506	3.77986	0.000156919343694053	0.000607733266623528
LINC00629	10.162	4.24742	1.03653	4.09773	4.17217593869987e-05	0.000181996508271133
CAV1	5731.75	4.24676	0.92905	4.57108	4.85226060465927e-06	2.57124971778122e-05
ZNF436-AS1	354.221	4.24521	0.548884	7.73427	1.04000488881537e-14	1.97789070462847e-13
ST8SIA1	389.154	4.24252	0.579882	7.31619	2.55118945349482e-13	4.06364966569719e-12
PPP1R3G	140.168	4.2388	0.724193	5.85314	4.82378187502962e-09	4.2161858855051e-08
CPEB2	1085.03	4.23856	0.282559	15.0006	7.27422441390907e-51	1.65843552511327e-48
TNFAIP3	509.059	4.23772	1.10889	3.82159	0.000132592275237769	0.000522282186578749
HHEX	85.9425	4.23415	1.05762	4.00346	6.24234796765585e-05	0.000263191775976742
HCFC2	364.432	4.23376	0.60964	6.94469	3.79293547615596e-12	5.20099405907966e-11
USO1	1927.25	4.23369	1.56459	2.70595	0.0068110027322904	0.0178140434973229
FAM107A	890.437	4.22831	0.777773	5.43643	5.43574441525511e-08	4.04485220487112e-07
COPB2	4607.06	4.22648	1.23039	3.43508	0.000592377278705961	0.00201937583227399
GALNT9	25.5264	4.22028	1.15894	3.64149	0.000271065192344344	0.000995413668684654
C4B_2	865.602	4.21948	0.419466	10.0592	8.36950844005461e-24	3.77086210026556e-22
IFIT3	1108.93	4.21806	0.974583	4.32806	1.50425094222689e-05	7.17905184861526e-05
KIFAP3	1494.26	4.21697	0.278609	15.1358	9.40406656830253e-52	2.28145066246139e-49
DNAI1	149.463	4.20989	0.78637	5.35358	8.62307656693295e-08	6.1902305719299e-07
KYNU	174.675	4.20871	0.937844	4.48764	7.20149337712196e-06	3.66820616891733e-05
MIR616	4.27508	4.20851	1.65634	2.54085	0.0110583282278761	0.0271585652246723
SYCP3	16.4649	4.20813	0.995001	4.22927	2.34448341193449e-05	0.000107707355193096
BCL6	2297.72	4.20758	0.478574	8.79191	1.47041246772021e-18	4.13441532342785e-17
ZNF540	70.0639	4.20537	0.934819	4.49859	6.84050514822007e-06	3.50319022786924e-05
AZIN2	117.547	4.20451	1.31528	3.19665	0.00139031702146346	0.00435578956906508
VAMP5	426.685	4.19898	0.561668	7.47591	7.66739677044815e-14	1.30125694248601e-12
PDLIM4	1949.35	4.19375	1.04568	4.01055	6.0577040746082e-05	0.000256156277550415
TTLL3	387.741	4.1926	0.957475	4.37881	1.19331039849396e-05	5.82285009559081e-05
FSTL5	36.378	4.18953	1.37154	3.05463	0.0022534080695267	0.00670354360944093
COL5A3	2048.96	4.18912	0.688835	6.08145	1.19098292762735e-09	1.14226913023276e-08
MBNL1-AS1	127.575	4.18008	0.590679	7.07673	1.47597297850869e-12	2.14185864051533e-11
DNAH6	52.0417	4.17987	0.737271	5.66939	1.43310168387373e-08	1.17092327996298e-07
ARHGEF7-AS2	6.36637	4.17737	1.81413	2.30268	0.0212968247448875	0.0479134246400555
LOC153684	33.4675	4.17714	1.77279	2.35626	0.0184601985705332	0.0423010822899248
MEGF9	1441.64	4.17293	0.42189	9.89104	4.55274254884384e-23	1.88103814960201e-21
SIAE	1035.67	4.17083	0.4021	10.3726	3.30306137848358e-25	1.67122541350387e-23
CFL1P1	14.7463	4.17008	0.974926	4.27733	1.8914664593877e-05	8.83322305305858e-05
RAMP3	311.426	4.16055	0.666433	6.24301	4.29222277749256e-10	4.43108192135798e-09
WDR48	1032.3	4.15789	1.29417	3.21277	0.00131460105695388	0.00413844548340348
EYA4	47.5059	4.15665	0.702602	5.91608	3.29709482696617e-09	2.96112602803422e-08
JUN	6300.21	4.15372	1.12251	3.7004	0.000215263801743536	0.000808382004443922
LINC01239	43.2577	4.14929	0.852293	4.86839	1.12511652304421e-06	6.73539385180815e-06
B4GALNT1	446.632	4.14927	0.831626	4.98934	6.05851667441455e-07	3.8126142677069e-06
FZD1	1252.57	4.1478	0.401099	10.3411	4.59314766255454e-25	2.2807176236337e-23
TNFSF9	408.286	4.14774	1.22222	3.39361	0.00068978966580916	0.00231639571359481
LONRF2	540.818	4.14448	0.637853	6.49755	8.16384376412923e-11	9.46016016831705e-10
NEURL3	23.6665	4.14358	1.11399	3.71957	0.00019956500381632	0.000755424798402927
SYBU	237.18	4.14354	1.21108	3.42135	0.000623110845700919	0.00211272648865768
ATP13A4	16.1255	4.14336	1.48315	2.79363	0.00521197635524462	0.014063343586239
RARB	224.808	4.14268	0.685259	6.04542	1.4901751242189e-09	1.4085206731066e-08
ZMIZ1-AS1	45.2948	4.13833	0.974479	4.24671	2.16927805606496e-05	0.000100144544169108
ADAMTSL5	213.15	4.13726	0.461944	8.95618	3.3611517727324e-19	1.00162322827425e-17
CDC42EP5	933.097	4.13589	0.292538	14.138	2.21610247450402e-45	3.95616104953203e-43
LINC00312	266.672	4.13541	0.739938	5.58887	2.28557542614707e-08	1.81341483391954e-07
EHBP1L1	3128.99	4.12897	0.363582	11.3564	6.8961604394153e-30	5.0384572971064e-28
TCF21	223.796	4.12861	0.479031	8.61866	6.77409321425927e-18	1.79030957951715e-16
ACSL5	15.142	4.11907	0.932074	4.41925	9.90444989080406e-06	4.92050158266435e-05
NTN4	1124.03	4.11605	0.777887	5.29132	1.21433519650361e-07	8.49810093322405e-07
AQP7P1	30.4807	4.1153	0.670211	6.14031	8.23609830115284e-10	8.10461196841993e-09
CFAP44	362.566	4.11171	0.583737	7.04377	1.87108914804724e-12	2.66817030508651e-11
GJB2	331.815	4.11041	1.10577	3.71723	0.000201422839674183	0.000761695522612822
SDPR	27.1593	4.10955	1.64185	2.503	0.0123147124517677	0.0297537415378958
GPR35	66.2949	4.10466	1.11802	3.67138	0.000241245635535242	0.000897050729265746
C1orf101	25.6209	4.10377	0.924684	4.43802	9.07900116378449e-06	4.53183695653637e-05
IGF1	8.6709	4.10087	1.59761	2.56687	0.0102619738919142	0.0254772148985426
BEST4	37.661	4.10019	0.628697	6.52173	6.95015540928961e-11	8.14351645882274e-10
KCNK3	218.162	4.09746	0.736916	5.56027	2.69353056540959e-08	2.106185078068e-07
NFIA	757.864	4.0972	0.859614	4.76633	1.87610934223395e-06	1.07842093205021e-05
SRPX	4095.09	4.09696	0.413659	9.90418	3.99212348845131e-23	1.66394169101242e-21
MAPRE3	659.074	4.09026	0.910272	4.49345	7.0079109964733e-06	3.5821366771006e-05
ZMAT3	1825.76	4.08953	1.02804	3.978	6.94976915624191e-05	0.000290759411327804
TNFAIP2	3737.37	4.08913	0.868271	4.70951	2.48309926310423e-06	1.39099133675907e-05
ABHD15	767.407	4.08796	0.492589	8.29892	1.0506374680264e-16	2.45750467335767e-15
LIN7B	169.515	4.07738	1.11721	3.64961	0.000262636151814091	0.000966711515420746
ADGRF5	78.0882	4.07562	1.1437	3.56352	0.000365910701295233	0.00130471607322587
AQP4	449.755	4.07433	1.678	2.42809	0.015178748022079	0.0357425894501993
CTF1	160.547	4.05827	0.768251	5.28248	1.27448453877533e-07	8.86331162339054e-07
AIRE	10.4352	4.05576	1.74899	2.31891	0.02039987894462	0.046169944895233
KCNJ8	140.698	4.05384	0.543388	7.46031	8.63175956538924e-14	1.45838202014161e-12
NFIC	2063.3	4.05355	0.60694	6.67868	2.41109452640487e-11	2.97232193636217e-10
LOC100128494	40.8091	4.04821	1.16993	3.46021	0.000539747331942	0.00185736293186733
ZFPM2	68.0045	4.04606	0.859989	4.70478	2.54144665972292e-06	1.41989356781626e-05
ADORA1	566.531	4.0392	0.685235	5.89462	3.75554413762272e-09	3.33330964897912e-08
SLC26A4	12.2055	4.03584	1.30704	3.08776	0.00201669205598883	0.00606610455817462
LRP10	11333.8	4.0342	0.253921	15.8876	7.71967111565311e-57	2.2824896331485e-54
SUN2	2780.77	4.03355	0.45931	8.78176	1.60936056648698e-18	4.51169333327898e-17
MR1	75.008	4.02779	0.693788	5.8055	6.41757252027514e-09	5.50747051252455e-08
PRR16	334.236	4.02776	0.361257	11.1493	7.21812882470737e-29	4.86080611209742e-27
RSPH9	188.295	4.02591	0.484895	8.30264	1.01823229768386e-16	2.38465467439006e-15
CCDC68	300.392	4.02577	0.506707	7.94497	1.94240595087034e-15	3.9522739578838e-14
GCKR	68.4494	4.02448	0.529013	7.60753	2.79388518813877e-14	4.9992365609297e-13
PECAM1	27.4771	4.02094	1.17598	3.41921	0.000628022564842201	0.0021270934301967
PALLD	16410.2	4.01972	0.39199	10.2546	1.1279865107031e-24	5.43126940000882e-23
SP140L	135.318	4.01971	1.36832	2.93769	0.00330664688248148	0.00938950764663821
LINC01252	62.714	4.01802	0.69001	5.82313	5.77563271115383e-09	4.99507759566563e-08
USP11	2341.36	4.01595	1.38954	2.89013	0.00385081307258943	0.0107492160750272
ADCY4	79.8034	4.01582	0.95274	4.21502	2.49757114427881e-05	0.000114241089589528
SERPINH1	48761.4	4.01198	1.44087	2.78441	0.00536250314669992	0.0144201573177494
FAIM2	211.393	4.01188	0.539863	7.43129	1.07540659459432e-13	1.78508061311477e-12
SLC22A23	2371.41	4.01048	1.52158	2.63573	0.00839557760493647	0.0213879260929204
CTSO	442.44	4.0081	0.361596	11.0845	1.49241012784347e-28	9.80586001707705e-27
MATN1-AS1	41.2375	4.0051	0.808796	4.95193	7.34814732829981e-07	4.55450350125835e-06
SKINTL	19.5743	4.00277	1.42212	2.81465	0.00488298739107289	0.0132702528222422
CDH2	15271.9	4.00131	0.958744	4.17349	2.99965828018083e-05	0.000134604063637329
PLAGL1	272.599	4.00083	1.26827	3.15455	0.00160747464806575	0.00496219294703885
AKR1B10	9.83501	3.99609	1.32645	3.01262	0.00259002959968966	0.00757561858730296
ANXA2	39694.1	3.99579	0.294761	13.5561	7.29560114657614e-42	1.12239561379399e-39
COL24A1	413.152	3.99301	0.645049	6.19023	6.00754816172805e-10	6.04363816397554e-09
SLC46A3	234.809	3.99144	0.418309	9.54184	1.40322753328034e-21	5.11623788290247e-20
ATP1B2	4986.16	3.9901	0.861474	4.63171	3.62653506844746e-06	1.96464137132068e-05
SEC14L2	2053.49	3.98904	0.43373	9.19707	3.67859941364598e-20	1.20224761147535e-18
NME5	107.074	3.9878	0.737252	5.40901	6.33746731150382e-08	4.65543066520135e-07
GOLGA8S	22.4925	3.98744	0.638995	6.24018	4.37072312500764e-10	4.50474911190194e-09
IL4I1	79.4133	3.97255	0.625251	6.35353	2.10431820073684e-10	2.26894662749534e-09
IL10RB	945.967	3.97158	0.380918	10.4263	1.87995208861616e-25	9.74639270489961e-24
AGAP2-AS1	296.594	3.96727	0.599256	6.62032	3.58415220723193e-11	4.33096502027138e-10
MBNL1	1313.41	3.95559	1.261	3.13687	0.00170764513253319	0.00523893787985175
PHLDA1	14419.4	3.95502	0.293689	13.4667	2.45578829000407e-41	3.63053764154274e-39
SOX6	31.4193	3.95142	1.02716	3.84696	0.000119592776413178	0.000474932656467277
MGARP	296.329	3.94997	0.533609	7.40237	1.33780163874471e-13	2.19559587250356e-12
SLC4A3	399.164	3.94971	0.56261	7.02033	2.21346635749765e-12	3.12344697113558e-11
MOK	408.141	3.94393	0.367632	10.7279	7.52750208625056e-27	4.46529535981565e-25
WEE2-AS1	57.4202	3.94363	0.617659	6.38481	1.71610140876663e-10	1.87927007859322e-09
ROM1	246.087	3.94068	0.573145	6.87554	6.17565509242407e-12	8.22971276858737e-11
C10orf54	214.582	3.9398	0.53993	7.29688	2.9452373779293e-13	4.66773257140336e-12
LOC101928766	7.9549	3.93907	1.4133	2.78714	0.00531753905796326	0.0143114481003895
PIK3IP1	760.622	3.93315	0.909315	4.3254	1.52256585312364e-05	7.26096613877488e-05
LAYN	1282.05	3.92849	0.291092	13.4957	1.65792342130694e-41	2.48991150011042e-39
GOLGA8O	143.917	3.9283	0.539808	7.27722	3.40759937400586e-13	5.3379141518471e-12
DDIT3	1318.57	3.92739	0.528683	7.42863	1.09729446404916e-13	1.81504398104916e-12
LVRN	9.28965	3.92315	1.34155	2.92434	0.00345186450881082	0.00975939520397837
ENG	5152.72	3.91889	0.492416	7.9585	1.74134337364858e-15	3.56617323155325e-14
PCOLCE	11385.4	3.91719	0.55416	7.0687	1.56391193218696e-12	2.25563304060776e-11
SOX18	43.8208	3.9153	1.16114	3.37193	0.00074644152448139	0.00248853294005661
SLC2A5	71.1179	3.91489	1.26602	3.09228	0.00198628515550973	0.00598415443364283
THBS3	277.729	3.91311	1.30511	2.99829	0.00271500205309314	0.00788822107334278
CNTFR	320.719	3.90855	1.20419	3.24578	0.00117129925721206	0.00373958087467924
NEDD9	2243.59	3.90724	0.871473	4.48349	7.34319772003169e-06	3.73580608137334e-05
LMO2	782.045	3.90544	0.681239	5.73286	9.87539283781214e-09	8.22500258230278e-08
RBM20	278.474	3.90379	0.581804	6.70981	1.94878827757763e-11	2.43894977358476e-10
INAFM1	1425.19	3.9025	0.608875	6.40936	1.46132163129162e-10	1.62471147056e-09
MSC	1528.31	3.90229	0.570978	6.8344	8.23494437914016e-12	1.08065084942073e-10
CTBS	637.617	3.90204	0.342201	11.4028	4.05045618296264e-30	3.04153898215087e-28
SCN4B	530.882	3.89791	0.80622	4.8348	1.33278258076422e-06	7.87394466931045e-06
GATA2	126.887	3.8959	0.963482	4.04356	5.26446592695031e-05	0.000224722510118838
MMP14	68114.3	3.8957	0.403013	9.66644	4.18681629384882e-22	1.63354896347425e-20
CGREF1	280.959	3.89514	0.8731	4.46127	8.14745390577141e-06	4.10474627952376e-05
CNTN3	84.5503	3.89066	0.855171	4.54957	5.37566796708279e-06	2.82095853968684e-05
RSPH1	81.1112	3.88914	0.917815	4.23739	2.26136823690724e-05	0.000104167164427935
EMP3	4142.77	3.88748	0.47981	8.10214	5.40028454981121e-16	1.15861206957004e-14
NDP	44.8672	3.88736	0.555856	6.99346	2.68180206967069e-12	3.75909189365766e-11
TMEM132A	2264.22	3.88684	1.3197	2.94525	0.00322690756509769	0.00918651600035259
HAPLN1	1711.33	3.88588	1.02875	3.77729	0.00015854533886229	0.000612901623552831
ZNF578	177.322	3.88559	1.54984	2.50708	0.0121731617140468	0.0294493402090139
WHAMMP3	76.0803	3.87866	1.01792	3.81037	0.000138760002405095	0.000543634684370934
MAPK11	279.824	3.87594	0.505767	7.6635	1.80933199727674e-14	3.34355365082693e-13
METRN	1984.49	3.87498	0.396492	9.77316	1.46803999712828e-22	5.92318142124913e-21
TIMP2	22030.5	3.87094	0.295605	13.095	3.51827908555356e-39	4.65569196754755e-37
MIR6772	3.00196	3.86482	1.68277	2.2967	0.0216361588431424	0.0485729070813599
C11orf45	73.8677	3.8644	1.00893	3.83019	0.000128043110617518	0.000505731534588873
CYR61	35775.3	3.86337	0.463282	8.33914	7.48334260387639e-17	1.78112437780798e-15
CGB	27.9603	3.86138	0.988997	3.90434	9.44847491955186e-05	0.000384006638536683
PTPRB	534.802	3.86014	1.54631	2.49636	0.0125476307602454	0.0302431304134662
CDCP1	7110.5	3.85466	0.799657	4.82039	1.43279585263744e-06	8.44372342555537e-06
TFAP2E	113.728	3.8518	0.848121	4.54157	5.58380017332506e-06	2.9228838362332e-05
CA2	1736.75	3.84728	0.753791	5.10391	3.32709519611754e-07	2.17098697917697e-06
ADAMTS9	230.351	3.84641	0.754705	5.09657	3.45871220551133e-07	2.24602646070319e-06
CCDC13	55.486	3.84583	0.734826	5.23366	1.66186141932402e-07	1.13487562749435e-06
NAALADL2	56.8272	3.84425	0.530842	7.24179	4.42801821401166e-13	6.81785098972683e-12
VASN	6872.13	3.83822	0.434232	8.83909	9.65030786686524e-19	2.76267436860349e-17
SCN2A	337.971	3.83265	0.476854	8.03737	9.17876443563417e-16	1.92134689618922e-14
ATPAF1	313.401	3.8325	1.1956	3.20552	0.00134820903201456	0.00423227596430186
PDE4D	740.262	3.83148	0.992142	3.86182	0.000112544365390989	0.00044939375950489
CDH11	4067.29	3.82792	0.473256	8.08848	6.04153219994878e-16	1.28743146193278e-14
FOSL2	1298.67	3.82525	0.427081	8.95674	3.34412323389552e-19	9.98120567113641e-18
ADAM1A	157.016	3.82423	0.418782	9.13179	6.73735209559573e-20	2.13910929035164e-18
ADAMTS18	101.034	3.82395	1.13486	3.36952	0.000752978643861601	0.00250900068283026
CD226	6.90764	3.81948	1.37453	2.77875	0.00545685454504871	0.0146620236163696
APOL6	322.386	3.81898	0.658669	5.79802	6.71015070810733e-09	5.74552859047579e-08
PLK3	1220.1	3.81802	0.572957	6.66371	2.66997810561119e-11	3.26804629317468e-10
KDELR3	3506.46	3.81557	0.355279	10.7396	6.63146371746482e-27	3.97111354194895e-25
CAPS	86.7508	3.8143	0.751672	5.07442	3.88681899987162e-07	2.50511839014205e-06
LOXL3	421.582	3.81217	0.635173	6.00178	1.9516506279947e-09	1.8112351561326e-08
MIR135A2	5.83566	3.81151	1.16565	3.26986	0.00107600105959614	0.00346573073204047
GRM7	24.0908	3.8111	1.65637	2.30087	0.02139903411838	0.0481147721746798
LPXN	156.339	3.81004	1.11355	3.42153	0.000622697461178734	0.00211170323618014
LOC100996693	28.5423	3.80872	0.612859	6.21467	5.14322830989861e-10	5.23535821991454e-09
FAM65A	2127.69	3.8068	1.01731	3.74203	0.000182541153942359	0.000696949680698516
KCNE1	39.7789	3.80511	1.19683	3.17932	0.00147620910495797	0.00459521383338043
ASIC3	122.608	3.80306	1.16595	3.26177	0.00110717651553973	0.00355223825085764
ATP2B3	40.9875	3.79982	0.656874	5.7847	7.264032971778e-09	6.18898225686425e-08
LOC101928841	29.1	3.79827	0.977437	3.88595	0.000101928975168191	0.000411083119588165
PLD1	521.756	3.798	0.606221	6.26504	3.72719100001777e-10	3.88165301559363e-09
MMP19	252.887	3.79715	0.802384	4.73233	2.21959617188022e-06	1.25828095747422e-05
PDZK1IP1	33.7109	3.79565	1.33853	2.83569	0.00457268402103004	0.0125077912301173
SPOCK1	8851.95	3.79197	0.355798	10.6577	1.60587669759667e-26	9.23647560748385e-25
MYLK	4417.15	3.79137	1.32197	2.86796	0.00413121419183894	0.0114240780581862
LRRC73	99.5639	3.79008	0.739531	5.12498	2.97568453579118e-07	1.95449074872532e-06
LOC101927267	115.911	3.7888	0.996697	3.80136	0.000143905450577002	0.000562048058053378
KAT2B	404.325	3.78778	1.30504	2.90243	0.00370280482958051	0.0103727869415473
PLVAP	27.1994	3.78706	0.814385	4.6502	3.3160572065745e-06	1.80730848271916e-05
ARHGEF28	335.947	3.77882	0.943844	4.00365	6.2373518950217e-05	0.000263047492555149
CDC37L1-AS1	7.88561	3.77762	1.37385	2.74965	0.00596586983228782	0.0158445129594923
NHLRC3	235.672	3.77153	1.30241	2.89581	0.00378178348648526	0.0105721212756331
ZNF688	229.739	3.76954	1.2596	2.99264	0.00276572064849499	0.00801466031109812
SIM2	69.7591	3.76788	0.6357	5.92713	3.0827707802273e-09	2.78449983170602e-08
SLC26A10	61.4748	3.76617	1.12065	3.36068	0.000777498562776797	0.0025816117395026
UNC13D	180.045	3.76058	0.675426	5.56771	2.58101709537758e-08	2.0240607747961e-07
CTHRC1	432.95	3.75816	0.515438	7.29121	3.07189949658918e-13	4.84412951449642e-12
NUDT18	163.014	3.75657	0.712378	5.27328	1.34003719073694e-07	9.28447704537168e-07
FKBP9P1	87.2214	3.75367	1.07106	3.50465	0.000457208280779367	0.00159596980210071
SNAP91	101.332	3.74816	0.588818	6.36556	1.9457231990172e-10	2.11117661095198e-09
STMN2	1134.87	3.74691	1.58247	2.36776	0.0178963436784342	0.0412236775930627
IL6ST	3426.54	3.74524	1.25886	2.9751	0.00292888820103549	0.00842940706132236
HEBP2	801.756	3.74435	1.4989	2.49807	0.0124873038081674	0.030109231646528
ZNF365	179.814	3.74343	0.374762	9.98881	1.70625696915339e-23	7.42241393730797e-22
BCS1L	234.499	3.7347	0.924156	4.0412	5.31782520883283e-05	0.000226949044715254
FKBP7	1337.76	3.73376	0.455713	8.19322	2.54337026204716e-16	5.66880983141559e-15
GRAMD1C	416.088	3.72443	0.618754	6.01924	1.75238987098373e-09	1.63755424832717e-08
ATHL1	872.305	3.72391	1.06672	3.49098	0.000481251503379049	0.00167464549438061
DRICH1	9.52009	3.72376	1.60509	2.31997	0.020342561695738	0.0460567474238394
RBMS3	451.165	3.72282	0.720056	5.17018	2.33867696063095e-07	1.56931858602906e-06
PPARGC1A	338.098	3.72026	0.609438	6.10441	1.03180368259265e-09	1.00024698184942e-08
RBMS3-AS3	11.9678	3.71968	0.985292	3.77521	0.000159875342846664	0.00061753850024238
FAM98C	396.737	3.71304	0.687427	5.40136	6.61365431645313e-08	4.83765676962669e-07
COL4A1	101125	3.71264	0.423554	8.76544	1.86044956460907e-18	5.16964568444897e-17
ARHGAP22	336.485	3.70894	1.25669	2.95137	0.00316372145976846	0.00902972868524865
FPGT-TNNI3K	53.193	3.70771	1.01173	3.66473	0.000247598282558879	0.00091814663940068
FGF1	254.307	3.70491	0.594167	6.23547	4.50433992317376e-10	4.63237088946831e-09
ATXN1	797.686	3.70399	0.365826	10.125	4.2800470441398e-24	1.98995897337242e-22
APBB3	246.178	3.70352	1.16446	3.18047	0.00147035672152971	0.00457925612928024
LOC399715	44.4188	3.70217	0.758173	4.88301	1.04479459598575e-06	6.30642683886392e-06
SLC52A2	1177.98	3.70127	1.1929	3.10276	0.00191725045847595	0.00579734816200271
KIAA1755	133.056	3.69948	0.737771	5.0144	5.31988074986956e-07	3.37585859925492e-06
SNORA31	12.1122	3.69064	1.01036	3.6528	0.000259400903896283	0.000956291311987018
PNPO	1130.92	3.68787	0.582293	6.33336	2.39884149555662e-10	2.56025254486282e-09
LRRC23	241.269	3.68734	0.595745	6.18946	6.03693254224109e-10	6.06674851284271e-09
C9orf9	299.035	3.68573	0.320896	11.4857	1.5561688786744e-30	1.21182648934797e-28
FAM13C	160.462	3.68343	0.844565	4.36133	1.29272393749783e-05	6.26325922615965e-05
AHR	2135.52	3.6767	0.436032	8.43217	3.39305227456584e-17	8.39303636491626e-16
LINC01137	162.312	3.67649	0.579208	6.34744	2.18923360040762e-10	2.34713129861265e-09
LMCD1	4082.33	3.6725	0.781829	4.69732	2.63592750797306e-06	1.46489445619308e-05
METAP1	2101.91	3.67229	1.29431	2.83725	0.00455044865262951	0.0124523701885334
OR52N4	17.2937	3.6705	0.930776	3.94348	8.03079243156082e-05	0.000331370879159235
CTGF	46523.1	3.6702	0.686143	5.34903	8.84249938972904e-08	6.33228567466762e-07
GOLGA8N	629.472	3.66908	0.437595	8.38467	5.08701232336632e-17	1.23412223327001e-15
TPM1	15201	3.66883	1.00684	3.64392	0.000268515315113676	0.000987007635566451
ADGRL4	466.311	3.66827	0.384358	9.5439	1.37564030960531e-21	5.02533621209675e-20
C20orf203	54.7299	3.66621	0.814065	4.50359	6.68158348571871e-06	3.43108831208291e-05
FAM89A	672.617	3.6633	0.486828	7.52483	5.27887324558779e-14	9.14762989251445e-13
PRSS53	51.8483	3.66021	0.887638	4.12354	3.73095259923915e-05	0.000164455662789197
MSLN	23.3659	3.65744	0.852763	4.28892	1.79540273525541e-05	8.4220143676842e-05
KCTD16	49.9124	3.6565	0.951941	3.8411	0.000122484887037087	0.000485399270660272
INPP4B	148.716	3.65509	0.844263	4.32933	1.49566899543602e-05	7.1464156685872e-05
LTK	91.932	3.65385	1.46951	2.48644	0.0129029062894055	0.0309666509064476
LINC00887	8.33001	3.65238	1.47453	2.47698	0.013250008054271	0.0317178877180228
KCNJ2	172.509	3.65101	0.796786	4.58217	4.60174735435921e-06	2.44809854333819e-05
LOC105376575	254.397	3.64554	0.349571	10.4286	1.83553310000951e-25	9.54225078337361e-24
COL6A6	17.3361	3.64423	1.08801	3.34945	0.000809710488024693	0.00267729365103814
LYPD1	1280.31	3.63738	0.495219	7.34498	2.05784882920507e-13	3.30846842778654e-12
MIR6784	11.5925	3.63471	0.795693	4.56798	4.9243753931182e-06	2.60508682035157e-05
C7orf61	51.6409	3.63457	0.716083	5.07563	3.86205744279822e-07	2.49085593013193e-06
SBF1	1039.47	3.63163	1.44134	2.51962	0.0117482404029562	0.0286005343040191
B3GNT9	1985.47	3.62956	1.53939	2.3578	0.0183837906617243	0.0421566251444266
LOC101928847	9.87274	3.6282	1.40446	2.58333	0.00978507762894757	0.0244536481738741
SGMS2	300.725	3.62749	0.435003	8.339	7.49233739224835e-17	1.78112437780798e-15
STXBP5-AS1	35.3062	3.62592	0.89526	4.05013	5.11894886294656e-05	0.000219203143999859
ENDOD1	2473.81	3.62545	0.292211	12.407	2.39607416319564e-35	2.65151528597374e-33
GOLGA8J	164.804	3.62022	0.44146	8.20056	2.39271895418111e-16	5.34562228689128e-15
LOC100506022	51.3661	3.62016	0.594158	6.09293	1.10862900285869e-09	1.06924498578466e-08
HSPA6	104.688	3.61601	1.50909	2.39616	0.0165679979436574	0.0385297852348059
KCNMA1	707.933	3.61333	0.443257	8.15177	3.58623907026181e-16	7.84536438457391e-15
CES4A	173.137	3.61266	0.533927	6.76622	1.3219467577843e-11	1.6913589247838e-10
LINC00327	19.2108	3.61222	1.04155	3.46813	0.000524088328229937	0.00180973055384947
CLEC2D	267.783	3.61174	0.944185	3.82524	0.000130643837259373	0.000515143432477413
IGIP	214.731	3.61118	0.587383	6.14791	7.85110677220887e-10	7.75804143344692e-09
DOPEY1	870.591	3.60827	1.0331	3.49266	0.000478236024344	0.00166476458584649
COL4A2	112615	3.60706	0.356909	10.1064	5.17616309202892e-24	2.37163521042284e-22
RPS8	30553.2	3.60535	1.02295	3.52448	0.000424314903329635	0.00148911552590999
PLD3	8430.85	3.60235	0.756888	4.75943	1.94142908054321e-06	1.11258820384976e-05
FAM134B	426.368	3.60192	0.672141	5.35888	8.37411427629406e-08	6.03440077876285e-07
PSCA	14.9994	3.598	1.2848	2.80044	0.00510328667052445	0.0137976130399106
HS3ST3A1	1440.27	3.59719	0.562469	6.39535	1.60175379010136e-10	1.76631625699814e-09
SMAD6	896.842	3.59664	0.618399	5.81604	6.02562736396249e-09	5.19940477009859e-08
FLJ42351	39.8713	3.59526	0.795869	4.5174	6.26037347315347e-06	3.23321635459834e-05
ZNF491	59.0636	3.59522	0.930348	3.86439	0.00011136936231336	0.000445453908910527
NAV3	334.006	3.59499	0.73173	4.913	8.96922232520138e-07	5.47675359986401e-06
PAMR1	1775.89	3.5948	0.704998	5.09903	3.41403675404388e-07	2.2208256272524e-06
SPATS2	894.207	3.59239	0.990095	3.62833	0.000285259944056659	0.00104228112017458
TBC1D13	1920.61	3.59107	0.224447	15.9996	1.28505834659561e-57	3.98641952338175e-55
KMO	69.3787	3.58623	0.979947	3.65962	0.000252588159198449	0.000933722550598213
HCG26	20.8197	3.58365	0.870902	4.11487	3.87398457226725e-05	0.000170284343928022
DAW1	68.5104	3.58191	0.855517	4.18683	2.82873458468267e-05	0.000127721652459915
CDYL	400.205	3.58147	1.40157	2.55534	0.0106085458170178	0.0262446741398127
SLC1A7	7.8267	3.57594	1.2124	2.94947	0.0031831509036362	0.00907696873862383
VDR	312.775	3.57489	0.411465	8.68819	3.68246377377414e-18	9.95475171301829e-17
CREB3L1	1737.63	3.57426	1.28752	2.77607	0.0055019687008004	0.0147574420588584
LOC100126784	282.148	3.57258	0.621496	5.74835	9.01162603631479e-09	7.5487826243995e-08
SS18L2	274.905	3.57218	1.14531	3.11896	0.00181492161896252	0.00553039642441672
POPDC3	132.238	3.56959	0.701535	5.08826	3.61369119584589e-07	2.34104342687408e-06
TMOD1	679.082	3.56778	0.720568	4.95135	7.37018246277047e-07	4.56666544672579e-06
RNASE4	772.2	3.5643	0.384574	9.26818	1.89346315773413e-20	6.38680986342299e-19
SCRN3	328.563	3.56266	0.784402	4.54187	5.57563761640535e-06	2.91941866671938e-05
JOSD2	605.28	3.56219	0.206988	17.2096	2.2504006997261e-66	1.15092790380856e-63
PHEX	39.3498	3.56137	0.715639	4.97649	6.47467797576242e-07	4.0556216926631e-06
CSPG4	7484.19	3.55854	0.487392	7.30118	2.85254260024926e-13	4.5322135704884e-12
CLDN1	1945.53	3.55739	0.385957	9.21707	3.05319750277452e-20	9.99578829498308e-19
PTPRO	391.794	3.55609	0.506037	7.02732	2.10538593089851e-12	2.9775947660981e-11
LAMB3	665.463	3.55278	0.789377	4.50074	6.77183595510403e-06	3.47096120239233e-05
HLX	205.829	3.55117	0.861423	4.12245	3.74869311197014e-05	0.000165199161056849
RHOXF1	11.6612	3.55081	1.36662	2.59825	0.00937011879288346	0.0235284976005485
RWDD4	208.084	3.55043	1.01887	3.48468	0.000492729730436625	0.00170987065634555
SBSN	29.198	3.54417	0.732179	4.84058	1.29459258310657e-06	7.67227543066884e-06
PCDH9	65.1783	3.5418	1.00252	3.5329	0.000411027587347932	0.00144812419202847
LMOD1	707.666	3.54117	0.497119	7.12339	1.05303406813258e-12	1.55554751532185e-11
IL15	104.812	3.54068	0.932863	3.7955	0.000147346988597063	0.000574896302107675
TPBG	2671.74	3.53807	1.19282	2.96614	0.00301564093312048	0.00864882894474672
LOC100499489	83.4039	3.53763	0.514946	6.86989	6.42497991732221e-12	8.52593933909454e-11
MIR210HG	1358.96	3.53625	0.538971	6.56111	5.34095684023267e-11	6.32854892221182e-10
UBR4	3640.86	3.52932	1.38244	2.55297	0.01068083775964	0.0263890185305742
GLYATL2	35.6273	3.52771	0.913272	3.86272	0.00011213261189078	0.000448222521083488
LOC100996291	31.9486	3.5258	1.20766	2.91953	0.00350561660960199	0.00989391019936427
PTGS1	680.957	3.52209	0.739765	4.76109	1.92553411396507e-06	1.10515262476679e-05
CHRD	177.169	3.52202	0.897866	3.92266	8.7576404247959e-05	0.000357773812086383
KRT86	17.2072	3.51855	0.695343	5.06017	4.18882121239672e-07	2.68786245514355e-06
NRG2	66.279	3.51774	1.06618	3.2994	0.000968925178680701	0.00315032959014703
PHC2	2575.74	3.51619	1.17856	2.98346	0.00285010589759517	0.0082364926542751
MIR29C	6.04963	3.51396	1.44562	2.43077	0.0150667122793044	0.0355077026694265
S100A10	9553.71	3.50372	0.565942	6.19095	5.98015766354477e-10	6.02248661347832e-09
NOL6	355.933	3.49828	1.5234	2.29637	0.0216545768234632	0.0486041710382217
DNASE1L2	57.2978	3.49685	0.775665	4.5082	6.5379233827149e-06	3.36096506848993e-05
LOC100507334	23.1597	3.49612	0.73884	4.73191	2.22416337308129e-06	1.26011507511429e-05
HS3ST3B1	2104.92	3.4952	0.542252	6.44572	1.15055000067086e-10	1.30683419343906e-09
HSD17B13	9.42471	3.49454	1.50798	2.31736	0.0204840971278759	0.0463376957476495
KLHL35	95.7508	3.49387	0.658077	5.30921	1.10104092810398e-07	7.74247398086647e-07
ITGA4	2085.19	3.4935	0.45836	7.62174	2.50275612832516e-14	4.54436434114922e-13
DSCR9	6.06691	3.49088	1.41797	2.46188	0.0138209680331903	0.0328679715384649
PARP9	1608.5	3.48908	0.609968	5.7201	1.06461869264087e-08	8.82812424226257e-08
LDLRAD4	300.597	3.48858	0.57858	6.02955	1.64418193055265e-09	1.5403628160121e-08
ZNF880	30.719	3.48853	0.966581	3.60915	0.00030720491283755	0.00111343393327427
EPN2	855.427	3.48853	1.17302	2.97397	0.00293970728377773	0.00845797186117165
KLHL36	539.291	3.48642	1.16276	2.99841	0.0027139243479699	0.00788751196999454
PCMTD1	1362.2	3.47963	1.30321	2.67003	0.00758438260539492	0.0195583635925168
RPLP0P2	86.5432	3.47941	0.907087	3.8358	0.000125156153322287	0.000495052234389138
LOC101927055	30.1559	3.47812	0.873839	3.98028	6.88333957026596e-05	0.000288171315681732
CFAP221	62.1675	3.47811	0.738086	4.71234	2.44887047063908e-06	1.37344326958812e-05
CAPN14	13.2128	3.47548	1.06878	3.25182	0.00114669143997663	0.00366782321140596
CAMK2N1	2246.45	3.47099	0.522039	6.64892	2.95256041381326e-11	3.59070055980644e-10
EFHD1	1977.57	3.46749	0.528502	6.56098	5.34569757525258e-11	6.33020245409916e-10
ZC3H12D	33.4682	3.46668	0.853759	4.06049	4.89694748710171e-05	0.00021057380784866
LGALS9	275.898	3.46133	0.418597	8.26888	1.35228844540698e-16	3.13211190360298e-15
ZNF404	407.909	3.46088	0.686844	5.03881	4.68429636939552e-07	2.99058502692549e-06
BST1	274.051	3.45908	0.784518	4.40918	1.03764388009607e-05	5.12939789526068e-05
GPRC5A	553.678	3.45841	1.15474	2.99495	0.00274485633389221	0.0079664816080596
SECTM1	125.934	3.45719	0.708879	4.87698	1.07722655885884e-06	6.48976700836864e-06
MIR221	37.1731	3.4561	0.643133	5.37385	7.70750630056292e-08	5.59237506616381e-07
TBXA2R	169.991	3.45537	0.647041	5.34026	9.28128956358228e-08	6.61256936790916e-07
FAM43B	291.251	3.45377	0.453173	7.6213	2.51129125228532e-14	4.55183566733669e-13
RASL10A	85.7165	3.45231	0.804198	4.29287	1.76379835580187e-05	8.29020275380992e-05
FAM181B	127.877	3.44872	0.932597	3.69797	0.000217327515564346	0.000815646286597406
FIBCD1	1202.51	3.44547	0.627392	5.49174	3.97997980592661e-08	3.03927190748786e-07
CST3	5502.06	3.44325	0.178097	19.3335	2.80447201672874e-83	3.12170729250341e-80
KLF9	786.007	3.44287	0.458652	7.50649	6.07322958889858e-14	1.04381220264058e-12
LAMP3	150.756	3.44114	1.12602	3.05601	0.00224300751784939	0.00667680214885386
EFCAB13	83.159	3.44058	0.990809	3.47249	0.000515652423850871	0.00178287791275901
STKLD1	36.2373	3.44001	1.01963	3.37379	0.000741403168931316	0.00247435135197307
BEND6	148.871	3.43792	0.532814	6.45239	1.10097501986044e-10	1.25504519884452e-09
B4GALT1	10303.3	3.43742	0.283357	12.1311	7.2309800199226e-34	7.1266580685935e-32
TOM1L2	1126.47	3.43323	0.925449	3.7098	0.00020742272709991	0.000781728792055685
VTN	42.9577	3.4314	0.492092	6.97307	3.10093768251828e-12	4.3019826808133e-11
SKOR1	24.219	3.42836	1.0114	3.38971	0.000699665976016862	0.00234456866728654
MTRNR2L2	42.1625	3.42451	0.574989	5.95578	2.58827250376668e-09	2.36037978741093e-08
TMEM92-AS1	19.3692	3.42426	0.69399	4.93416	8.04949898353907e-07	4.95835511931998e-06
LOC100507557	80.2681	3.42035	0.679188	5.03593	4.75532400805845e-07	3.0349071232543e-06
CA12	1505.55	3.41689	0.545368	6.26529	3.72129024329647e-10	3.87764181023673e-09
ZNF559-ZNF177	70.9339	3.41349	1.02685	3.32423	0.000886627740568243	0.0029077394687648
TMEM263	2122.36	3.41072	0.287481	11.8642	1.81702213823076e-32	1.62186367555381e-30
NCF2	22.046	3.40795	0.832422	4.09402	4.23950039027914e-05	0.000184762933867462
NUDT9P1	6.9716	3.40706	1.23331	2.76254	0.00573542717065515	0.0153120045640953
SHOX2	50.6808	3.40502	0.950274	3.5832	0.000339408158540099	0.00121963930574521
OSMR	1805.01	3.40484	0.69937	4.86843	1.12488533758028e-06	6.73539385180815e-06
C4B	111.788	3.4038	0.608097	5.59746	2.17509421422469e-08	1.73229409999048e-07
TCP11	6.69693	3.40244	1.34507	2.52956	0.0114206200884786	0.0279521656421852
MICALL2	425.377	3.40196	0.47428	7.17289	7.34298626400138e-13	1.10366424998966e-11
LOC101929577	4.48336	3.4012	1.2853	2.64623	0.00813939831261479	0.0208358889606756
C19orf67	6.69523	3.39896	1.42624	2.38317	0.0171642707683581	0.0397502748439162
POLR3GL	857.603	3.3972	0.442601	7.67553	1.64733589362686e-14	3.06213527653253e-13
COMMD3	409.749	3.39659	0.579819	5.85802	4.68410943143122e-09	4.10168453359431e-08
FAM182B	30.9085	3.39481	0.983515	3.45171	0.000557051698937731	0.00191065602664468
RGS20	147.821	3.39369	0.655112	5.18033	2.21495515786766e-07	1.48893770700994e-06
ALX4	50.757	3.39357	1.23285	2.75263	0.00591187479624561	0.0157275983086399
CLUL1	35.2927	3.39328	0.570823	5.94453	2.77243761958928e-09	2.52225178247538e-08
TRPV2	305.852	3.39211	1.17591	2.88467	0.00391821612954933	0.0109051925017594
FAM228B	132.078	3.39211	0.95837	3.53946	0.000400950016463749	0.00141578226563604
C7orf57	40.8901	3.39114	1.08596	3.12271	0.00179197026361923	0.00547103150991718
ST3GAL5	1213.77	3.39048	0.485916	6.97751	3.00454000361724e-12	4.18248631160609e-11
DCDC5	38.3354	3.39044	0.634474	5.3437	9.10679053139309e-08	6.50539060874109e-07
SLC22A18AS	27.1514	3.38908	0.771378	4.39353	1.11523428979385e-05	5.47718101888634e-05
GADD45A	1869.64	3.38762	0.319038	10.6182	2.4516917698364e-26	1.38487651822729e-24
EML2	219.013	3.38545	0.776691	4.35881	1.30770625900476e-05	6.32883006116295e-05
HPCAL1	2155.08	3.38057	0.371156	9.10823	8.37383832447962e-20	2.63657475231494e-18
TMEM158	5080.95	3.37973	0.408996	8.26346	1.41505145451175e-16	3.26151262773762e-15
PIGZ	186.685	3.37913	0.676545	4.99468	5.89327147190006e-07	3.71851870832827e-06
NKIRAS1	28.2163	3.37668	0.986588	3.42258	0.000620297696808884	0.00210507412423144
NRP2	14090.2	3.37537	0.401142	8.41439	3.94932364295809e-17	9.73086605412709e-16
TMEM178A	2105.77	3.37439	0.583836	5.77969	7.48405453652151e-09	6.35355603385359e-08
ITGA5	3911.7	3.3729	0.667759	5.05107	4.39342498538421e-07	2.81247567653672e-06
SDSL	330.149	3.37204	0.508731	6.62832	3.39523774351114e-11	4.11056198467443e-10
PHKG1	31.7508	3.37005	0.791782	4.25628	2.07856197782411e-05	9.63562672865402e-05
ITPR1	1273.88	3.36996	0.673445	5.00406	5.61357614890028e-07	3.55269904567358e-06
CEND1	545.003	3.36836	0.584022	5.76752	8.04458701176072e-09	6.78679090608774e-08
MAN1C1	3548.79	3.36774	0.544398	6.18618	6.16408255425398e-10	6.18467307392089e-09
TM2D1	33.829	3.36738	1.19611	2.81528	0.0048734886555198	0.0132482439058183
APBA1	143.416	3.36352	0.587771	5.72249	1.04971470363489e-08	8.71217163898376e-08
AQP6	24.2082	3.36015	0.854512	3.93224	8.41563235379849e-05	0.000345367623142331
PTPRH	112.173	3.35923	0.457572	7.34143	2.1132852155934e-13	3.39471104708607e-12
CCDC14	548.8	3.35918	1.16362	2.88684	0.00389135936531634	0.0108384152590346
SLC6A4	9.67665	3.3582	1.09583	3.06452	0.00218021335444627	0.00651036410070804
GADD45B	1449.77	3.35763	0.443181	7.57621	3.55790561387234e-14	6.29805874006606e-13
SPP1	7360.04	3.35636	0.879918	3.8144	0.00013651560057345	0.000535728890429572
CRELD1	2206.07	3.35509	0.493746	6.79518	1.08180904136612e-11	1.39448722682364e-10
LOC643201	25.5674	3.3548	0.934103	3.59147	0.000328820467502195	0.00118326586460703
IL1A	153.15	3.35047	1.16161	2.88434	0.00392234612424767	0.0109134767988735
IKBIP	3373.31	3.34835	0.449068	7.45622	8.90427935704928e-14	1.49907187076017e-12
LOC100506603	60.7771	3.34388	0.980429	3.41063	0.000648137097531037	0.00218934278767937
PTRF	22608.6	3.34377	0.332969	10.0423	9.93684305784218e-24	4.43478493357424e-22
ICAM1	4418.72	3.34212	0.55312	6.04231	1.51924122236504e-09	1.43456096061944e-08
ZNF474	33.5912	3.34079	0.862904	3.87157	0.00010813749227322	0.000433902834242185
CLDN2	32.5386	3.33941	1.27636	2.61636	0.00888717115394451	0.0224798743144088
CXCL6	2221.01	3.3388	0.573028	5.8266	5.65666188207351e-09	4.90339041660454e-08
LOC728392	3387.96	3.3349	0.250702	13.3023	2.24541689024133e-40	3.19473863263434e-38
WHAMMP2	116.226	3.33275	0.529222	6.29746	3.02566086935626e-10	3.18434819971237e-09
SH3TC1	146.441	3.33202	0.757073	4.40119	1.07659272819256e-05	5.30392194626085e-05
C11orf96	300.962	3.32497	0.833774	3.98786	6.66729649392797e-05	0.000279373896267934
DAB2	2831.11	3.32389	0.59452	5.59088	2.25916599187533e-08	1.7954724092506e-07
BMPER	108.121	3.32177	1.24502	2.66804	0.00762955308527478	0.0196480719968229
NUCB2	3038.12	3.32104	0.337371	9.84388	7.28447130758894e-23	2.99642156218978e-21
WDR49	47.6361	3.31903	0.999823	3.31962	0.000901414356508905	0.00295162897875377
MROH7	26.7026	3.31768	1.165	2.8478	0.00440222104801546	0.0120992344069131
SULF2	4423.14	3.3157	0.608802	5.44626	5.14389336392386e-08	3.85802196296199e-07
CCAR1	1467.18	3.31516	1.38291	2.39723	0.0165194485262976	0.0384262476291493
MAP1LC3A	1652.05	3.31206	0.222808	14.8651	5.55324002960852e-50	1.25099953667003e-47
ITPRIPL2	1139.83	3.31137	0.241082	13.7355	6.22643130881681e-43	1.00703213381829e-40
RGAG4	770.729	3.30926	0.356125	9.29241	1.50839373008125e-20	5.12447658066919e-19
KLF5	350.646	3.30639	1.10793	2.9843	0.00284223493154358	0.00821625597457976
CCDC96	120.161	3.3052	0.409148	8.07825	6.57016400675183e-16	1.39380284192562e-14
TNFRSF10D	4274.07	3.3035	0.40886	8.07978	6.48849214150722e-16	1.37802173730349e-14
HEY1	229.406	3.29737	1.27943	2.57723	0.00995968841211309	0.0248473544920786
CADM1	6721.46	3.29393	0.754333	4.36668	1.26146626105264e-05	6.11912998151733e-05
ZCWPW2	36.4902	3.29306	0.676325	4.86905	1.12135814932456e-06	6.71714474823318e-06
P3H1	11124.2	3.29268	0.616221	5.34335	9.12458042390944e-08	6.51318126599919e-07
PDIA3P1	5095.29	3.28783	1.27544	2.57781	0.00994283593655518	0.0248085818074148
SH3RF3	786.045	3.28715	0.476534	6.89804	5.27244685180676e-12	7.06590026747446e-11
PDLIM3	1206.13	3.28606	0.520486	6.31345	2.72889799715759e-10	2.88485680448118e-09
CSGALNACT2	604.151	3.28447	1.32774	2.47374	0.0133707261101256	0.0319745040037795
SMARCA2	1056.6	3.28433	0.948281	3.46346	0.000533285420758713	0.00183746540732286
KCNIP3	315.378	3.28382	0.409762	8.01396	1.11075828369694e-15	2.30976692334034e-14
CC2D2A	306.14	3.28336	0.676907	4.85053	1.23133530584526e-06	7.32261407684155e-06
CATSPERB	17.9709	3.28274	1.35811	2.41713	0.0156432968098752	0.0367177010088401
TOX2	411.467	3.28018	1.23907	2.64729	0.00811408188831627	0.0207827249015442
ARHGEF37	192.48	3.28	0.480898	6.82058	9.06722597887867e-12	1.18167436086998e-10
BCO2	96.0743	3.27983	0.653701	5.01732	5.23974922242803e-07	3.32835765478368e-06
TNFSF13B	23.27	3.27929	0.908676	3.60886	0.00030754232144826	0.00111444338352459
SEC31B	453.071	3.27783	1.26003	2.60138	0.00928483300039344	0.0233391199344374
PARK2	80.4731	3.27616	0.86174	3.80179	0.000143651591642599	0.000561288265259737
C16orf71	35.4767	3.27246	0.703244	4.65339	3.26529577529397e-06	1.78323786308479e-05
VANGL2	3644.53	3.26964	1.41484	2.31096	0.0208348318242166	0.047024990769281
ADAM9	5743.25	3.26879	0.354213	9.2283	2.74954046245026e-20	9.08020142599412e-19
CRYL1	453.316	3.26598	0.471429	6.92782	4.27378255912399e-12	5.80565594876549e-11
ASXL1	17.0886	3.26035	1.0231	3.18672	0.00143895435600603	0.00449551482230511
PSMB9	66.6986	3.25921	1.08991	2.99034	0.0027866311988757	0.00807154786106304
CEBPB	5835.15	3.25813	0.390771	8.3377	7.57514344628028e-17	1.79629623350829e-15
RRAS	4790.94	3.25769	0.466888	6.97745	3.00596173111255e-12	4.18248631160609e-11
SART3	603.494	3.25634	0.903848	3.60276	0.000314861166320825	0.00113856637689451
NQO1	16268.7	3.25357	0.456588	7.12583	1.03456403915102e-12	1.52945744631677e-11
HAVCR1P1	20.6882	3.25246	1.10012	2.95645	0.00311200930315968	0.0088977492396487
PRR5L	1203.94	3.25223	0.42416	7.66747	1.75425265858022e-14	3.25129510855177e-13
SSFA2	2981.7	3.24802	0.400744	8.10497	5.27592484863747e-16	1.13450370353144e-14
CD82	2357.78	3.24374	0.375646	8.6351	5.86767281114485e-18	1.55727871816682e-16
UPK2	26.876	3.24337	0.553361	5.86122	4.59483221734699e-09	4.03283905606944e-08
TSPO	4246.59	3.24065	0.420034	7.71521	1.20779618898339e-14	2.27640710001321e-13
MTRNR2L1	11.2953	3.23807	1.23806	2.61544	0.00891127311262702	0.0225211415887472
FOXG1	82.3412	3.23681	0.9762	3.31572	0.000914058262315203	0.00298837672733079
LY6K	38.6949	3.23569	0.819757	3.94714	7.90912748888602e-05	0.000326992395613262
RASD1	625.913	3.23412	0.788443	4.1019	4.09764989174586e-05	0.00017895183222134
HGFAC	77.3379	3.23269	0.510879	6.3277	2.48843657929811e-10	2.6513899431339e-09
SLC22A17	10425.1	3.23185	0.368645	8.76683	1.83762486024206e-18	5.1137316515236e-17
ADAMTS10	172.989	3.23002	0.880934	3.66658	0.000245812044924753	0.000912416894097903
ZRANB1	362.422	3.22709	0.92722	3.48039	0.000500691317786955	0.00173463599532819
HNRNPUL2-BSCL2	555.811	3.2239	0.59069	5.45786	4.81908997712481e-08	3.63168616635336e-07
UBQLNL	34.0475	3.22311	0.592068	5.44381	5.21514649131739e-08	3.90218335528663e-07
ABCB4	378.048	3.22104	0.681631	4.72549	2.2955782264942e-06	1.29591965333979e-05
ID4	3080.11	3.22076	0.560227	5.74902	8.97598059141994e-09	7.52225335391672e-08
HILS1	10.6945	3.22031	1.32761	2.42565	0.0152810087669335	0.0359520737158625
IFIT1	1722.66	3.21882	0.971169	3.31438	0.000918466996493743	0.00300123484279936
PARD3B	333.665	3.21815	0.888129	3.62352	0.000290624319923219	0.00105963082965454
HBEGF	920.42	3.21812	0.453341	7.09867	1.2596111747523e-12	1.84772265580137e-11
CFAP45	117.711	3.21634	0.435909	7.37848	1.60111437310488e-13	2.61414040399168e-12
PIWIL4	51.027	3.21403	0.590382	5.44398	5.21021920677104e-08	3.90003868867597e-07
NLRC4	54.389	3.21336	0.391238	8.21332	2.15158217316858e-16	4.84118780771333e-15
GPNMB	479.18	3.21063	0.600364	5.34781	8.90254018930441e-08	6.3666956916934e-07
TCTEX1D4	14.2631	3.21029	0.785065	4.08921	4.32845328899397e-05	0.000188249417576725
CPE	5337.75	3.20708	0.272654	11.7625	6.09192231632011e-32	5.28795623815254e-30
GTF2IRD2	212.088	3.20552	0.654287	4.89926	9.61992515891072e-07	5.84203606489305e-06
ACVRL1	121.049	3.20121	0.654939	4.8878	1.01969097317073e-06	6.16670255203253e-06
SLC1A4	1018.27	3.20018	0.353713	9.04738	1.46440198054634e-19	4.49122831083928e-18
IFI27L2	873.978	3.19956	0.245095	13.0544	6.00140355387318e-39	7.77839448287275e-37
IL7	37.8433	3.1978	1.11483	2.86841	0.00412539183869844	0.0114098413608555
IRX3	418.776	3.19747	0.777691	4.11149	3.93119304356723e-05	0.000172438493192913
RBP1	3708.11	3.19567	0.582015	5.4907	4.00340816584414e-08	3.05592951683214e-07
LBX2-AS1	111.918	3.19226	0.804245	3.96927	7.20943678413156e-05	0.000300427598031538
ARRDC3	1700.55	3.19161	0.516912	6.17438	6.64248830589177e-10	6.6295256441134e-09
HIST1H2BD	253.792	3.19151	0.432792	7.37424	1.65280013197808e-13	2.6938791470647e-12
F2R	8354.28	3.18402	0.193051	16.4932	4.10611558616461e-61	1.653192026319e-58
WWOX	88.2712	3.18152	1.21428	2.62009	0.00879057389707449	0.0222593375959241
TAGLN2	16633.7	3.17818	0.214702	14.8027	1.40652343096297e-49	3.05926929702441e-47
PAM	1087	3.17644	0.496109	6.40271	1.52640154761829e-10	1.69209704074873e-09
RNF128	306.309	3.17563	0.677926	4.68433	2.80881718055706e-06	1.55322172728467e-05
VAMP2	2084.43	3.17515	0.737593	4.30475	1.6717392450884e-05	7.90858043370195e-05
HHIPL2	58.4768	3.17185	0.744927	4.25794	2.06322609651221e-05	9.56922240791681e-05
JPH2	671.229	3.17094	0.74598	4.2507	2.1310287877577e-05	9.86193635381243e-05
DFNA5	1431.54	3.17009	0.194927	16.263	1.80805874810247e-59	6.33590660932277e-57
FMN2	740.263	3.16963	0.456786	6.939	3.94899033331117e-12	5.40323529119647e-11
DGCR2	3100.82	3.16915	0.745906	4.24872	2.14991716656804e-05	9.93476985176238e-05
ANGPT1	467.682	3.1673	1.0055	3.14996	0.00163293284109735	0.00503257136027446
ASGR1	27.0269	3.16583	1.09657	2.88703	0.00388896287469675	0.0108361287206606
NF2	7619.05	3.1652	0.407903	7.75967	8.51496746774381e-15	1.62920858839349e-13
NID2	3298.26	3.16351	0.535698	5.90539	3.5181218243792e-09	3.13581814803239e-08
KCNK2	120.642	3.16226	1.3713	2.30604	0.0211086605513043	0.0475443759238944
LINC00607	48.303	3.15703	0.985506	3.20346	0.00135786913820743	0.00426118701530666
ANGPTL6	36.6558	3.15664	0.637324	4.95296	7.3093988862046e-07	4.53345641178792e-06
DUSP1	1963.01	3.15505	0.414873	7.60485	2.85240427929755e-14	5.08249022383687e-13
FAM43A	2168.45	3.15498	0.533742	5.91106	3.39912046746888e-09	3.03833521992979e-08
FGF20	16.5087	3.15466	1.19914	2.63077	0.00851920383984874	0.0216520418587272
RHOB	4329.38	3.15043	0.582385	5.40953	6.31918607124894e-08	4.64380419519393e-07
CCNO	15.1733	3.14881	1.13324	2.77858	0.00545964963271667	0.0146647196593183
PRCD	42.9556	3.1482	0.673299	4.67579	2.92822668192358e-06	1.61359445259289e-05
LINC00942	11.3609	3.14801	1.33467	2.35865	0.0183414132302686	0.0420696439462269
SNORA11	6.44349	3.14476	1.06452	2.95414	0.00313540796813723	0.0089610821599548
RSPH14	25.9349	3.14444	0.793731	3.9616	7.44504074443141e-05	0.000309292000015095
OPRL1	263.516	3.14381	0.395456	7.94984	1.8674919624753e-15	3.8080334489138e-14
DGKQ	510.291	3.14363	1.08839	2.88835	0.00387273982806533	0.0107992714067905
PROS1	1115.8	3.13892	0.95086	3.30114	0.000962922391679195	0.00313243603536968
SELM	1822.35	3.13736	0.310777	10.0952	5.80190054371456e-24	2.64552684310146e-22
TMPRSS5	117.756	3.13695	0.71455	4.39011	1.13294924518924e-05	5.55265438143381e-05
GPR39	625.807	3.13473	0.836229	3.74865	0.000177789829517968	0.000680484818763858
CYBRD1	2728.23	3.13215	0.304946	10.2712	9.50594319585606e-25	4.58880007895878e-23
CDC42EP1	3146.84	3.12952	0.454788	6.88127	5.93232843564316e-12	7.9110254395825e-11
SPATA18	298.87	3.12912	0.858574	3.64455	0.000267861880032715	0.000984797038247342
BDNF	1976.85	3.12826	0.372738	8.39264	4.7534301500467e-17	1.15764683049336e-15
LINC00893	66.1427	3.12715	0.640058	4.88574	1.03042044182712e-06	6.22562133483221e-06
PRAF2	2897.28	3.12587	0.222773	14.0316	9.98429776670849e-45	1.71757151490386e-42
SOX9-AS1	68.9133	3.12512	0.600255	5.20632	1.92620925498016e-07	1.30410224443612e-06
CREB5	330.763	3.12185	1.33376	2.34063	0.0192510962977963	0.043890180149783
ABHD16B	140.135	3.12058	0.50768	6.14675	7.90847703755242e-10	7.80657855929079e-09
FAM182A	25.4826	3.11837	0.554793	5.62078	1.90091858164127e-08	1.52808336110441e-07
SPAG8	141.921	3.11786	0.464947	6.70584	2.00254224903189e-11	2.49796354505145e-10
VPS9D1	604.23	3.11722	0.778091	4.00624	6.16930470782208e-05	0.000260466960502077
ZNF575	43.8822	3.1137	0.536108	5.80797	6.32349534706592e-09	5.43906829329674e-08
SLC35A2	855.73	3.11362	0.786847	3.95709	7.58692708256436e-05	0.000314427116038908
DYNLT3	1231.56	3.11253	0.174102	17.8776	1.76149080592544e-71	1.14940312139748e-68
LIMS3-LOC440895	66.4149	3.1112	1.06445	2.92282	0.00346879267469238	0.00979847197838542
CFAP43	54.8088	3.10403	1.07561	2.88583	0.00390386046855161	0.0108684348457264
TSNAXIP1	288.386	3.10068	0.482204	6.43022	1.27419770495658e-10	1.43265853659497e-09
PRRT1	356.485	3.09995	0.41764	7.42254	1.14898279344323e-13	1.89888221836911e-12
WLS	1700.85	3.09929	0.497994	6.22355	4.86023270843993e-10	4.96867550198859e-09
DDIT4	6050.37	3.09656	0.542579	5.7071	1.14916856295195e-08	9.48087852603696e-08
HAS2-AS1	39.5333	3.0965	0.51064	6.06396	1.32809078581121e-09	1.26734553403457e-08
CBX4	1161.58	3.09492	0.339712	9.11043	8.20538048165386e-20	2.58784024757227e-18
FAM65C	346.259	3.09338	1.25637	2.46215	0.0138104988284795	0.0328476708561233
ATG4A	484.737	3.08668	0.591433	5.21898	1.79913695361493e-07	1.22332262210763e-06
GSAP	47.8583	3.08599	0.804019	3.8382	0.000123939276249238	0.000490546522581958
CPNE4	355.625	3.08556	0.716355	4.3073	1.65256271234702e-05	7.82764560844622e-05
LXN	796.711	3.08556	0.60514	5.09892	3.41603665657283e-07	2.22136294337896e-06
NABP1	305.386	3.08459	1.15856	2.66242	0.00775802772190302	0.019959912791512
TBC1D19	459.857	3.08281	0.322117	9.57046	1.06428559487179e-21	3.94891692387428e-20
LINC00346	130.267	3.08252	0.516592	5.96704	2.41598420573159e-09	2.21607702981381e-08
QPCT	831.353	3.08229	0.305696	10.0829	6.57767776741435e-24	2.99205279790341e-22
RBM33	445.818	3.08223	0.903793	3.41033	0.00064883985443449	0.00219132546233515
MCAM	5305.78	3.07943	0.34604	8.89906	5.632000255433e-19	1.64213159990075e-17
HS3ST1	215.302	3.07802	0.684886	4.49421	6.98290535727836e-06	3.57128427231833e-05
PLOD1	30577.6	3.07647	0.368048	8.35889	6.33117080151794e-17	1.51843783367711e-15
CRYAA	4.307	3.07415	1.219	2.52186	0.0116735396227583	0.0284442943962728
CHPF2	5694.53	3.07078	0.269471	11.3956	4.39901200209733e-30	3.27726394156251e-28
FAM229A	41.2562	3.0705	0.645972	4.75331	2.00116980056315e-06	1.14336159831088e-05
CHRDL1	1275.98	3.06949	0.684926	4.48149	7.41222005200247e-06	3.76439720998504e-05
BTN3A2	818.098	3.06919	0.524964	5.84649	5.02055598826533e-09	4.37806363898363e-08
TAS2R10	5.10189	3.06834	1.17137	2.61944	0.00880741250553656	0.0222960089421095
LNX1	430.212	3.06626	0.800497	3.83044	0.000127912992763774	0.000505323081851543
PGF	949.174	3.05928	0.41733	7.33061	2.29112917442616e-13	3.66174302091775e-12
RASSF9	65.8274	3.05854	0.730578	4.18647	2.83328265364531e-05	0.000127806711853888
TPM2	17272.5	3.05724	0.490083	6.2382	4.42624575914325e-10	4.5570102557273e-09
FGFRL1	3899.58	3.05347	0.568354	5.37248	7.76611020443034e-08	5.63273681097874e-07
LOC100505625	5.99416	3.05256	1.27593	2.39241	0.0167379658317689	0.0388657665229433
DGKI	66.0079	3.05167	0.56543	5.39707	6.77393329904628e-08	4.94321139840155e-07
TMEM100	34.6389	3.04748	0.789051	3.8622	0.000112368213201707	0.000448879818116086
TMEM63A	1768.53	3.04549	1.32155	2.30447	0.0211960310628749	0.0477150244828434
SYT15	276.555	3.04119	0.921028	3.30195	0.000960134966250991	0.00312498004237487
SPEF2	134.434	3.03632	0.36551	8.30709	9.80812844843882e-17	2.30431376908346e-15
EFNB1	2449.26	3.03448	0.538561	5.63442	1.75651486710339e-08	1.41923701239101e-07
SMIM17	57.6875	3.03211	0.493408	6.14524	7.98425741060159e-10	7.8702590843867e-09
ASMTL-AS1	32.3114	3.03156	0.577919	5.24564	1.557374163282e-07	1.06544437063577e-06
NBR1	3534.51	3.03108	0.634543	4.77679	1.78117171947274e-06	1.02916373885748e-05
FAM149B1	142.731	3.02757	0.807568	3.74899	0.000177544762333436	0.000679821840881345
CDKN2D	442.428	3.02708	0.291888	10.3707	3.37175154983442e-25	1.70143078873378e-23
EFNB2	4006.24	3.02493	1.00953	2.99637	0.00273212209935194	0.00793187273489365
C6orf1	667.655	3.02468	0.285413	10.5976	3.05845341655406e-26	1.70220923533684e-24
CYP1B1-AS1	16.1195	3.02297	1.02515	2.94882	0.00318991499342132	0.00909488645781401
HEXA	6861.49	3.02161	0.365475	8.26761	1.36666691133287e-16	3.1615449832704e-15
COMP	16.7813	3.0214	1.22964	2.45714	0.0140049249877123	0.0332557655342553
PDLIM7	5713.23	3.01789	0.282751	10.6733	1.35696873942892e-26	7.90089829421951e-25
CD6	16.641	3.01527	1.08601	2.77647	0.00549531984327996	0.014750062041757
ZFAND3	2575.77	3.0151	1.31921	2.28553	0.0222816277191425	0.049768087975606
CAMK2B	56.2602	3.0139	0.770122	3.91353	9.09559690102104e-05	0.000370620112312707
RNF19A	2163.4	3.01268	0.395449	7.6184	2.56845035734751e-14	4.64653786922438e-13
LINC00632	15.1286	3.01237	1.16512	2.58545	0.00972519966789485	0.0243232822251618
ACKR3	739.454	3.00689	0.682503	4.40568	1.05454211585006e-05	5.20341602561424e-05
FAM161B	203.784	3.00605	0.77002	3.90386	9.46705958827427e-05	0.000384596755235968
LEPR	785.313	3.0057	1.03565	2.90225	0.0037049832541794	0.0103773531851446
PPIL2	456.833	3.003	1.1208	2.67932	0.00737715362360211	0.0190890028742544
LINC00965	76.694	2.99788	0.853842	3.51104	0.000446350403873239	0.00156008287633788
CHPF	18493	2.9953	0.209899	14.2702	3.35577230729125e-46	6.22561562459533e-44
STAT4	115.136	2.99319	0.75608	3.95882	7.53200996272649e-05	0.000312356398257009
ALDH8A1	24.6263	2.99197	0.900138	3.3239	0.000887668850893523	0.00291014512568575
IL13RA1	3769.21	2.99143	0.159868	18.7119	3.96098962202372e-78	3.56922888655023e-75
LINC00106	15.908	2.99041	0.863259	3.46409	0.000532033774685805	0.00183382060444071
S1PR3	2053.03	2.98897	0.42192	7.08419	1.39856111852775e-12	2.03890385561639e-11
CACNA1C	1317.73	2.98682	0.28742	10.3918	2.7016123416442e-25	1.37426371884229e-23
ZFYVE28	333.689	2.98535	1.22813	2.43082	0.0150648347075977	0.0355077026694265
LOC100129148	21.861	2.98497	0.790159	3.77768	0.000158294941055344	0.000612308906294004
RDH10-AS1	11.5085	2.98339	1.14641	2.60238	0.00925792438414933	0.0232844625414551
GRK5	695.496	2.98259	0.342951	8.69686	3.41191329922273e-18	9.2498044930074e-17
STOML1	721.111	2.97945	0.292938	10.1709	2.6737228470325e-24	1.2648714358599e-22
LOC102724571	236.104	2.97591	0.532722	5.58623	2.32046862776296e-08	1.83724802691039e-07
FAM13A-AS1	70.5683	2.97437	0.431294	6.89638	5.33455399425186e-12	7.13902158650834e-11
NTNG2	107.157	2.97416	0.832543	3.57238	0.000353746861112693	0.00126468011578226
LHFP	3261.05	2.9725	0.614766	4.83517	1.33029288595193e-06	7.8616902813455e-06
C11orf63	221.455	2.97156	0.397978	7.46664	8.22670166872277e-14	1.39243180391092e-12
CGB5	28.6187	2.96986	1.05674	2.81039	0.00494813736164598	0.0134226150036173
TMEM55A	512.261	2.96222	0.630434	4.6987	2.61822412644777e-06	1.4567672785878e-05
EPSTI1	249.968	2.96188	0.906744	3.2665	0.00108885017879828	0.00349996805391539
ADORA2B	824.33	2.95792	0.276724	10.6891	1.14503456085919e-26	6.70820092728744e-25
RUSC2	1718.02	2.9571	0.715611	4.13227	3.59191887613102e-05	0.000158808132927634
TMEM200B	623.903	2.95516	0.61877	4.77585	1.78945842190307e-06	1.03269050679084e-05
PTGFRN	15684.6	2.95325	0.223854	13.1928	9.65803499826061e-40	1.31481292282076e-37
ERAS	8.57851	2.94974	1.01454	2.90747	0.003643705290162	0.0102299458762219
PLCD3	4296.14	2.94728	0.392776	7.50372	6.20320936210832e-14	1.06325480760123e-12
REXO2	163.111	2.94592	0.899535	3.27494	0.00105685200599655	0.00340985686436023
RIN3	486.152	2.94551	0.723868	4.06912	4.71913003970865e-05	0.000203719513964491
C2orf27A	35.311	2.94538	0.758522	3.88305	0.000103152915728461	0.000415664954073608
ENC1	2911.26	2.94197	1.04368	2.81884	0.0048197140213499	0.0131171362614705
CETN4P	11.8021	2.94168	1.11803	2.63112	0.00851036125601816	0.0216366473260287
FAXDC2	730.54	2.93539	0.547808	5.35842	8.39518843160822e-08	6.04498290301836e-07
LOC105376671	19.5644	2.93359	1.04643	2.80341	0.00505646087940064	0.013684698115117
LINC00152	1000.42	2.93358	0.681372	4.3054	1.66683895773096e-05	7.88737024184621e-05
MSANTD2	818.675	2.9313	0.729417	4.01869	5.85230277311991e-05	0.000248470104051488
ST5	3209.67	2.92282	0.474145	6.16441	7.07481971441897e-10	7.03504011854704e-09
LTBP1	9076.72	2.92136	0.555053	5.26321	1.41560848257406e-07	9.7480201294574e-07
AKR1C3	870.703	2.9212	0.910236	3.20928	0.00133067749828727	0.00418070899885275
CDSN	18.8073	2.91738	1.06434	2.74102	0.00612490309224632	0.0162100057642765
BTN2A1	946.702	2.91635	0.316054	9.22738	2.77331839902354e-20	9.1272699007267e-19
DARS-AS1	21.1192	2.91605	0.642244	4.54041	5.61462035202548e-06	2.93739178660155e-05
NCEH1	1379.61	2.91566	0.361816	8.0584	7.73008767865483e-16	1.62891368756331e-14
GPC1	18626.1	2.91532	0.251026	11.6136	3.51439654343885e-31	2.89143155615188e-29
WWTR1	3736.44	2.91432	0.223768	13.0239	8.95272279639231e-39	1.15246512568797e-36
MITF	149.592	2.91368	0.507537	5.74083	9.42145159683426e-09	7.86076404615938e-08
TICAM1	481.608	2.9124	0.306113	9.51412	1.83259317969648e-21	6.59280622421986e-20
GRIA3	572.457	2.91054	0.629126	4.62632	3.72223619306051e-06	2.01360421616021e-05
RGS3	3573.74	2.91024	0.434189	6.70271	2.04590427283426e-11	2.55037197330979e-10
SOX9	1740.62	2.91021	0.399236	7.28945	3.11212197389825e-13	4.89939135707792e-12
CCDC103	117.328	2.90854	1.15723	2.51336	0.0119585913868514	0.0290006952215031
HES4	485.083	2.90727	0.507867	5.72448	1.03749290768121e-08	8.61829600177851e-08
ISG15	3523.26	2.90199	0.790521	3.67099	0.000241616607204426	0.000898077206468149
PLCH2	63.3258	2.89941	0.856604	3.38478	0.000712365536622041	0.00238543497602174
CYTIP	52.421	2.89909	1.10783	2.61691	0.00887298722592621	0.022453000438112
WDR78	123.624	2.89792	0.43858	6.60749	3.90883997839064e-11	4.70527855668487e-10
PLXNA4	951.815	2.89322	0.655787	4.41184	1.02498096470768e-05	5.07741225004279e-05
GHR	72.2956	2.89275	0.630678	4.58673	4.50234353569462e-06	2.40264655177522e-05
NALCN	219.774	2.88911	0.614676	4.70022	2.59879084076838e-06	1.44808360070259e-05
ITIH2	4.84215	2.88667	1.23301	2.34116	0.0192240508168776	0.0438338008926105
FAS	865.168	2.88547	0.518457	5.56549	2.61422738222821e-08	2.04840682210784e-07
PARP10	829.985	2.88442	0.679208	4.24674	2.16908184967581e-05	0.000100144544169108
TRPM8	19.2951	2.88399	1.00543	2.86841	0.00412546290709579	0.0114098413608555
ASIC4	25.5103	2.88324	0.735485	3.92019	8.84803941711949e-05	0.000361303838475623
LOC646471	449.987	2.87362	0.250666	11.4639	2.00182778411854e-30	1.55248308028177e-28
LOC101927359	47.6427	2.87118	0.718854	3.99411	6.49366545268924e-05	0.00027288392485285
DUSP10	251.043	2.87023	0.625941	4.58547	4.52968691436798e-06	2.41383456718066e-05
MAP3K6	471.954	2.86419	1.08093	2.64975	0.00805514492322082	0.020659732635146
LINC00969	110.514	2.86312	0.34838	8.2184	2.06237685002286e-16	4.66822453743811e-15
C5	91.383	2.86211	0.831233	3.44321	0.00057485810739307	0.00196460898793554
LRPAP1	6066.11	2.85915	0.886993	3.22341	0.00126672189419751	0.00400772085000826
LOC100506801	56.419	2.85758	0.810129	3.52732	0.000419792039165926	0.00147543178995855
MAGED4	2477.81	2.85662	1.24623	2.2922	0.0218938400067147	0.0490350496445807
INSIG2	1129.04	2.85398	0.723658	3.94382	8.019253756656e-05	0.000331111365562299
EDIL3	6352.07	2.85213	0.974377	2.92713	0.00342108511464249	0.0096796043098654
TIPARP	1797.94	2.851	0.503356	5.66399	1.47892530021224e-08	1.20420410739743e-07
KCNK13	121.131	2.84973	0.638639	4.4622	8.11237169150329e-06	4.09142882511505e-05
MAGIX	46.7427	2.8472	0.426822	6.6707	2.54584813203003e-11	3.12622220651552e-10
PHYHIPL	49.2164	2.84708	0.822265	3.46248	0.000535214762312195	0.00184377734338861
C2	16.0009	2.84682	0.710146	4.00877	6.10346844672471e-05	0.000258033810137113
NFKBIA	2788.06	2.84679	0.313272	9.08728	1.01551454977366e-19	3.16582896628781e-18
CCDC30	35.9056	2.84546	0.956199	2.97581	0.0029221936637043	0.00841654044113797
PMEPA1	4307.62	2.8402	0.539195	5.26749	1.38304258731972e-07	9.54809006926341e-07
CRIM1	6856.32	2.83959	0.458666	6.19097	5.97937782827852e-10	6.02248661347832e-09
NOXRED1	26.3096	2.837	0.652696	4.34658	1.38275183606181e-05	6.65829698149177e-05
SNORD123	8.83261	2.83602	0.992922	2.85624	0.00428696626551462	0.0118185114572164
CRISPLD2	1375.24	2.83526	0.908386	3.1212	0.00180113377336774	0.00549369026328784
AATK	208.198	2.83012	0.984804	2.87379	0.00405577661238782	0.0112417549196155
WDR97	76.5827	2.82952	0.650723	4.34826	1.37219080837592e-05	6.61384785198614e-05
C11orf87	86.0058	2.82921	0.880038	3.21487	0.00130502142119143	0.00411444857600891
XPOT	3624.93	2.82713	0.980123	2.88446	0.00392081485285461	0.010910820508907
RHOC	10792.3	2.82708	0.0940852	30.0481	2.31216147408573e-198	4.37530315741243e-194
STK17A	2467.53	2.82497	0.337475	8.3709	5.71797690927305e-17	1.37836021725062e-15
C21orf62-AS1	13.3197	2.8243	0.958187	2.94755	0.00320307568160343	0.00912965825018552
TERF2IP	2751.37	2.82228	0.23177	12.1771	4.11672105881225e-34	4.21084932950833e-32
MIR324	49.1608	2.82004	0.408691	6.90018	5.19384206071539e-12	6.975377808014e-11
CNIH3	621.663	2.82	0.530355	5.3172	1.05377851358165e-07	7.44054134794985e-07
SLC16A11	86.0096	2.81994	0.485858	5.80403	6.4738207978292e-09	5.55070733834717e-08
C10orf11	25.8427	2.8192	1.00915	2.79364	0.00521183696176494	0.014063343586239
TMED7-TICAM2	398.764	2.81607	0.530048	5.31287	1.07912090821212e-07	7.60812404847169e-07
INPP1	570.603	2.81586	0.30507	9.23019	2.70148582255971e-20	8.95275240285418e-19
WNT2B	178.643	2.81382	0.523892	5.371	7.83027454921757e-08	5.67275211695421e-07
NAT14	960.781	2.81238	1.01307	2.77609	0.00550168270298366	0.0147574420588584
ERBB2IP	3924.05	2.81199	0.640619	4.38949	1.13614832853139e-05	5.56545038074023e-05
C17orf97	190.895	2.80976	0.624437	4.49967	6.80578228983037e-06	3.48729537694178e-05
PARP12	875.779	2.80713	0.851826	3.29542	0.000982739771079123	0.00318977438904464
DNAJB4	1326.95	2.80661	0.230308	12.1863	3.67715234828468e-34	3.8023362779558e-32
BBS2	27.253	2.80654	1.09739	2.55747	0.0105437252609612	0.0261082063744005
C4orf47	128.395	2.80361	0.665747	4.21122	2.53997095252395e-05	0.000116096305156065
KCTD19	32.4061	2.80337	0.952074	2.94449	0.00323486685673642	0.00920502038045462
CASC2	59.9682	2.80291	0.583641	4.80246	1.56729291546591e-06	9.15366785165474e-06
BRE-AS1	38.7828	2.80221	0.732929	3.8233	0.000131677647081997	0.000518895484325828
NBPF14	1387.59	2.80201	0.438041	6.39668	1.5879353707053e-10	1.75414483478438e-09
MICA	1499.98	2.80185	1.10088	2.54509	0.0109250526181668	0.0269080789657126
MCPH1-AS1	63.6486	2.80159	0.681603	4.1103	3.95148556925455e-05	0.000173288438996533
NCKIPSD	602.375	2.799	0.870679	3.21473	0.0013056612353796	0.00411578003616327
ARL4C	6928.48	2.79791	0.500144	5.59422	2.21614301041868e-08	1.76276057949359e-07
TNFSF12	376.047	2.79768	0.359469	7.7828	7.09357301039059e-15	1.36971104158797e-13
IFI35	582.627	2.79763	0.751974	3.72038	0.000198920371929061	0.000753587627229953
PITRM1-AS1	192.533	2.79742	0.669948	4.17558	2.97227312495634e-05	0.000133501837986112
ELOVL3	17.9778	2.79513	1.16355	2.40225	0.016294667625997	0.0379921137859465
BIVM	707.262	2.79236	0.841269	3.31922	0.000902685156485013	0.00295472008474186
BTG2	943.429	2.79101	0.470918	5.92674	3.09004880430631e-09	2.78974205743742e-08
ZNF385D	583.451	2.79087	0.640611	4.35657	1.32113534767147e-05	6.38249417705661e-05
MYO15B	308.635	2.78802	1.14638	2.43203	0.0150146254947006	0.035408992801124
ASIC1	810.458	2.78743	0.588981	4.73263	2.21627818283793e-06	1.25715323902404e-05
LGALS3BP	26830.7	2.78575	0.52395	5.31682	1.05597579349465e-07	7.45327487515824e-07
STK32A	469.28	2.7853	0.814537	3.41949	0.000627376874397121	0.00212528689477564
DPY19L2P2	79.3191	2.78462	0.687975	4.04757	5.17528289279527e-05	0.000221415053539148
PODN	86.7355	2.78299	0.811843	3.42799	0.000608070482926538	0.00206654413585109
GFI1	14.2203	2.78216	1.0819	2.57156	0.010124194278684	0.0251946512803179
LOC101241902	48.147	2.78087	0.409067	6.79809	1.06016369080323e-11	1.36938413113102e-10
TNFAIP8L3	126.919	2.77853	0.740671	3.75137	0.00017587146969384	0.000673960271570785
SUSD1	785.124	2.77573	0.258347	10.7442	6.31058016958939e-27	3.79095582695683e-25
LPCAT2	1258.09	2.77516	0.352386	7.87533	3.39855129900145e-15	6.71302570261007e-14
ANGPT2	38.0555	2.77296	0.822104	3.373	0.000743533602561428	0.00247927512973919
HTRA3	1611.54	2.7721	0.769473	3.6026	0.000315048546545298	0.00113902629848618
TCEAL3	2165.08	2.77108	0.218824	12.6635	9.4209796823767e-37	1.10728694738891e-34
NLRP3	45.6523	2.76788	1.17579	2.35406	0.0185695350686248	0.0425310230093909
SMOX	2279.04	2.76692	0.28897	9.5751	1.01757766011195e-21	3.790476783917e-20
PPEF1	17.9615	2.76568	1.15812	2.38809	0.0169363490979283	0.0392704979757502
SLC25A45	103.57	2.7656	0.458526	6.03149	1.62452188748564e-09	1.52559938843131e-08
LINC00961	12.5268	2.76552	0.991615	2.78891	0.00528864757958037	0.0142417928203215
LHFPL3	21.5578	2.76402	0.849034	3.25549	0.00113195346864858	0.00362313184831481
PCGF5	989.798	2.76377	0.216794	12.7484	3.18341972998131e-37	3.88644203551202e-35
PRKCE	206.064	2.76027	1.11585	2.47368	0.0133728680290293	0.0319755852556635
ZFHX4	485.653	2.75716	0.483233	5.70566	1.15896007501198e-08	9.55182992136397e-08
NR4A2	131.933	2.75618	1.11738	2.46664	0.0136388641532579	0.0324884474285121
TWIST2	318.539	2.75516	0.812692	3.39016	0.000698516987126811	0.00234113300520734
PGBD3	51.837	2.75416	0.84933	3.24275	0.00118382954674423	0.00377449140910548
WNT16	12.0122	2.75308	0.800082	3.441	0.00057955842487403	0.0019785286079544
ITGAV	10538	2.75247	0.32778	8.39731	4.5680801984413e-17	1.11537782703361e-15
PXK	687.627	2.74964	0.710445	3.8703	0.000108702150982515	0.000435798898949605
CYB5D2	1245.44	2.74444	0.239643	11.4522	2.29277073589237e-30	1.76366262745087e-28
MAML2	1030.84	2.74215	0.768494	3.56821	0.000359431576715189	0.00128306427583126
VSTM2L	244.268	2.74057	0.874268	3.1347	0.00172028358201107	0.00527343693866767
IRF2	486.118	2.73628	0.739527	3.70004	0.000215562262728613	0.000809342201907448
ACSF2	158.909	2.73622	0.393082	6.96095	3.37980533723394e-12	4.66492023314936e-11
OS9	8265.61	2.73444	0.813279	3.36224	0.000773133194488225	0.00256756746916474
VEGFA	4156.2	2.73307	0.832992	3.28103	0.00103427131292596	0.00334213047378722
ARHGAP29	779.125	2.7327	0.490575	5.57039	2.54162585387753e-08	1.99647928737752e-07
AGTR1	16.6541	2.72703	0.755781	3.60822	0.000308303459932871	0.00111656007125545
MIR635	9.32462	2.72514	0.903019	3.01781	0.00254609599672368	0.00746279035718746
TAS2R19	20.8218	2.72471	0.744098	3.66176	0.000250486969982153	0.000927223187201152
SPOCD1	92.4083	2.71973	0.537783	5.05729	4.25255924885898e-07	2.72691218794166e-06
SPAG1	239.954	2.71717	0.384117	7.07381	1.50732287605161e-12	2.18233135298582e-11
STARD13	744.534	2.71666	0.330758	8.21346	2.14910968215179e-16	4.84118780771333e-15
CCNG2	1417.43	2.71482	0.29999	9.0497	1.43365722662854e-19	4.40407397719024e-18
SPAG6	21.0894	2.71479	0.930838	2.91651	0.00353976994131355	0.009972170105624
LETM2	159.423	2.71365	0.583242	4.65271	3.27608424149845e-06	1.78758195218787e-05
CNPY4	1564.06	2.70768	0.454191	5.96154	2.49875158760684e-09	2.2869952600372e-08
DOK6	89.1336	2.70364	0.950048	2.8458	0.00443004973729898	0.0121668840607995
HLA-A	24599.5	2.70353	0.831878	3.24992	0.00115438360933309	0.00368993260800846
CAMK2D	2310.65	2.702	0.617271	4.37732	1.20145556656561e-05	5.85957311497963e-05
CTSL	9544.9	2.69979	0.326981	8.25673	1.49719995754927e-16	3.44246838356074e-15
ADTRP	33.9725	2.69728	0.852403	3.16433	0.00155442131651492	0.0048157031061578
SCARB2	15798.2	2.69607	0.137738	19.5738	2.58448224552115e-85	3.26041050213312e-82
LOC100630923	1238.17	2.6957	0.553176	4.87314	1.09836899224285e-06	6.59630922706542e-06
FAM76B	478.309	2.69561	1.08112	2.49335	0.0126542873110178	0.0304730311512331
NR0B1	36.5222	2.69466	0.96473	2.79317	0.00521940455310438	0.0140773649313561
SMYD2	540.599	2.69403	0.660052	4.08155	4.47372284972087e-05	0.000193854493898026
ENKD1	770.401	2.69146	0.49077	5.48416	4.15439339381668e-08	3.16479815584513e-07
SLC25A18	408.275	2.6904	0.626866	4.29183	1.77206485833502e-05	8.31666252834166e-05
BBOF1	192.315	2.68872	0.389669	6.9	5.20009476059551e-12	6.97882220955666e-11
[truncated: 6,477 more rows]
[truncated: 1 more columns]

## Sheet: 1C_iPSC_P_vs_iPSC_C
Supplementary Table 1C. Differentially regulated genes (DEGs) identified in CLN3 patient vs. Control group in iPSC stage (adj.P-value > 0.05, -1 ≥ Log2FC ≥ 1)
gene_name	baseMean	log2FoldChange	lfcSE	stat	pvalue	padj
RRBP1	956.191	26.363	4.44661	5.92879	3.05173223458434e-09	1.32154892256207e-06
CNTRL	87.5918	25.3831	4.44675	5.70825	1.14145740336445e-08	4.40577743407299e-06
PAPLN	28.4407	23.9277	4.44714	5.38046	7.42966087788987e-08	2.31427419099885e-05
ZDHHC17	143.877	22.9018	4.28157	5.34893	8.84781380950995e-08	2.70849886530774e-05
HMGN5	83.6034	22.654	3.54924	6.38277	1.73910063215664e-10	9.35688840119426e-08
LOC100507487	70.486	19.531	3.51716	5.55308	2.8068474664762e-08	9.58376476293939e-06
MX2	87.5528	17.614	4.47239	3.93839	8.20297616088793e-05	0.0114680190343752
ARHGEF10L	30.2421	14.238	3.57791	3.97943	6.9081343058392e-05	0.00989144553227218
NR5A2	62.6264	10.7205	1.61451	6.64006	3.13558261169668e-11	2.06193589891387e-08
DZANK1	60.173	10.0507	1.40325	7.16241	7.92731637360678e-13	5.86456259222451e-10
LOX	9872.94	9.49067	1.24176	7.64291	2.12372909663155e-14	2.51378734071288e-11
MAP1A	4566.82	9.4758	2.00099	4.73555	2.18458758969333e-06	0.000497273751987244
OTUD4	262.833	9.19697	1.46315	6.28573	3.26321597873688e-10	1.52469472901245e-07
KLHL15	245.477	8.9316	0.661618	13.4996	1.57166373734871e-41	9.3016298855421e-38
SLC38A5	24.2825	8.58631	2.2788	3.76791	0.000164621136541969	0.0205834385866385
PCED1B	88.2673	8.1274	1.90081	4.27576	1.9048564511561e-05	0.00345109451941597
ZNF503	3205.78	6.27423	1.13671	5.51963	3.39710747089133e-08	1.1380310027486e-05
PAX8	242.117	6.24474	1.08235	5.76963	7.94459884836914e-09	3.20582619438168e-06
FNTB	428.865	6.0658	1.3238	4.58209	4.60346282995932e-06	0.000973029554118188
HLCS	88.7096	5.48215	1.39709	3.92397	8.7100373787141e-05	0.0120817745046147
KCNJ15	38.1339	5.17464	1.15875	4.46571	7.98052185850896e-06	0.00157437961775363
CES1	147.605	4.61305	0.73001	6.31917	2.62979410359444e-10	1.29699984192553e-07
FBXO18	435.867	3.89716	0.805194	4.84002	1.29824988427314e-06	0.000307339022603595
PNKP	424.59	3.8855	0.975477	3.98318	6.79986597249987e-05	0.00981557888957196
MCTP1	292.125	3.77457	0.518402	7.28117	3.30940318143045e-13	2.67083879483171e-10
EXOSC6	130.882	3.68931	0.912127	4.04473	5.23834058692585e-05	0.00788192687464988
SAC3D1	143.568	3.54247	0.629733	5.62535	1.85129797379435e-08	6.84787406764972e-06
SLC25A41	44.2149	3.53319	0.935835	3.77544	0.000159726654135879	0.0201130974764718
TLDC1	334.576	3.41708	0.392443	8.70721	3.11445805369312e-18	6.14413363814682e-15
UBE2Z	4016.79	2.91337	0.689131	4.2276	2.36201784388727e-05	0.00411153204100181
ADAMTS7P1	44.6978	2.84515	0.741428	3.83739	0.000124349927440243	0.0165941230144864
PRKD2	1862.74	2.76063	0.205543	13.4309	3.98306623857076e-41	1.7679835266456e-37
TSHZ3	403.026	2.72763	0.756897	3.60369	0.000313725869985405	0.0345975330533595
LOC403323	28.0627	2.57188	0.515048	4.99347	5.93029842447807e-07	0.000154841836068541
MGC27345	456.648	2.54503	0.523438	4.86215	1.1611615510007e-06	0.000284294962547234
DNAJC2	422.074	2.51089	0.471687	5.32321	1.01950524754104e-07	3.06801960510019e-05
GPR26	18.8457	2.44847	0.672406	3.64136	0.000271198799118489	0.0306696476327947
C14orf159	513.987	2.37677	0.591426	4.0187	5.85192542449496e-05	0.00872354728527672
OTULIN	585.427	2.36066	0.296481	7.96224	1.68950165660226e-15	2.49975849274776e-12
TUBG2	428.165	1.93778	0.555603	3.48771	0.000487178770667844	0.0499991853942634
RPH3AL	110.455	1.87848	0.28512	6.58837	4.44673145077679e-11	2.81970417530507e-08
SNHG17	224.019	1.8421	0.289138	6.371	1.87802718735593e-10	9.80716844456018e-08
GLI3	277.309	1.79202	0.282904	6.33438	2.3829986897933e-10	1.20886119249371e-07
PRPF19	4468.94	1.67326	0.211951	7.89455	2.91356532971272e-15	3.97925787915764e-12
DFNB31	735.301	1.58259	0.451506	3.50514	0.000456372417659272	0.047664072209061
PARG	1092.88	1.35916	0.349456	3.88938	0.000100502119267752	0.0138326754077437
DNM1P41	56.2415	1.20508	0.327315	3.68172	0.000231661788661637	0.02706023064268
ZCCHC4	454.205	1.17607	0.331755	3.545	0.000392606696301634	0.0417409095379372
PGP	1671.65	1.16293	0.239244	4.86084	1.16888382235698e-06	0.000284294962547234
LOC100506314	72.846	1.0707	0.182261	5.87456	4.23961478380798e-09	1.79224667825026e-06
EMC9	221.307	-1.14674	0.27909	-4.10886	3.97613667369295e-05	0.00630324166441235
EPB41L4A-AS1	981.009	-1.26056	0.353259	-3.56836	0.000359220616871945	0.0388900125156182
C2orf74	193.884	-1.26109	0.333714	-3.77895	0.000157493213582464	0.0199735143368332
NNAT	2741.37	-1.35144	0.236742	-5.70851	1.13972657747313e-08	4.40577743407299e-06
NQO2	2376.31	-1.42259	0.338111	-4.20747	2.58248184791193e-05	0.00445164710773556
TAF15	6645.46	-1.43079	0.299131	-4.78315	1.72568629183484e-06	0.000397916365084775
SENP6	1094.82	-1.43333	0.393623	-3.64138	0.000271176889205497	0.0306696476327947
GNG5	3233.17	-1.5145	0.408669	-3.70592	0.000210621084799385	0.0249305157374206
IGSF8	5373.94	-1.52837	0.401485	-3.8068	0.000140774799964876	0.0182442085647911
HTR2C	71.7049	-1.63514	0.436385	-3.74702	0.00017895096077756	0.0219122366110729
ARHGEF35	334.455	-1.64018	0.376886	-4.35193	1.34947062908547e-05	0.00249581781452214
BTN2A1	946.702	-1.81076	0.276307	-6.55342	5.6233202037006e-11	3.44282931781738e-08
C5orf22	766.915	-1.87877	0.528375	-3.55575	0.000376903216720515	0.0403127506799563
PNPO	1130.92	-1.91386	0.506274	-3.78029	0.000156647023019322	0.0199735143368332
GCNT4	45.4523	-1.96047	0.525823	-3.72838	0.000192715194510716	0.023436015606423
CAPN1	8601.88	-2.04787	0.263066	-7.7846	6.99317459915979e-15	8.86884392914872e-12
COPS3	790.603	-2.10389	0.575228	-3.65749	0.00025469400610567	0.0291747876026205
HNRNPUL2-BSCL2	555.811	-2.23858	0.513577	-4.35881	1.30773115467364e-05	0.00244408070012952
SLC25A26	320.862	-2.36312	0.568806	-4.15453	3.25958033855247e-05	0.0054087709262616
WBSCR27	87.7128	-2.39242	0.520863	-4.59319	4.36511517558734e-06	0.000933766505331966
MED21	534.085	-2.66773	0.764084	-3.49142	0.000480468388371229	0.0495971874158789
NFYB	999.327	-2.75515	0.16508	-16.6898	1.55594172819798e-62	1.38128726920776e-58
CNGA4	39.9205	-2.82636	0.695604	-4.06318	4.84086641579701e-05	0.00740944682866171
TMEM104	1078.46	-2.8768	0.750549	-3.83293	0.000126624605652321	0.0166534805433849
PTCH1	422.61	-3.01759	0.667182	-4.52289	6.10020306142632e-06	0.0012307852881321
IL9R	14.3954	-3.08544	0.7542	-4.09102	4.29486920838922e-05	0.0066890704206097
TUBBP5	112.789	-3.57726	0.809074	-4.42142	9.80546155052667e-06	0.00189234749814784
TRPC4AP	1046.74	-3.83529	1.0194	-3.76229	0.000168363727098927	0.0209041816408493
CNTFR	320.719	-3.88488	1.04809	-3.70663	0.000210031313980529	0.0249305157374206
CDX4	13.006	-3.89318	0.9022	-4.31521	1.59454157327284e-05	0.00291866862200612
TBC1D13	1920.61	-3.97055	0.197128	-20.142	3.16397007267989e-90	5.61762886404315e-86
METAP1	2101.91	-3.99502	1.12132	-3.56277	0.000366959510471403	0.0394870673237561
TERT	137.682	-4.02225	1.13696	-3.53772	0.000403604451551957	0.0426547442696726
GTF2H4	57.1608	-4.14849	0.811698	-5.11088	3.20657210671671e-07	8.62616481132655e-05
ASMTL	1118.68	-4.24475	0.871397	-4.8712	1.10922953889735e-06	0.000277385499480597
VAV2	2814.47	-4.28462	1.13327	-3.78075	0.000156359498283126	0.0199735143368332
SERF2-C15ORF63	234.515	-4.29844	0.723933	-5.93762	2.89181426905574e-09	1.28360405867712e-06
GLS	2091.45	-4.34084	0.89416	-4.85465	1.20598284757042e-06	0.000289354398089362
ANLN	1620.38	-4.53679	1.13312	-4.00382	6.23274005049618e-05	0.009145644594757
L1CAM	697.68	-4.58783	1.12206	-4.08874	4.33731884052004e-05	0.0066964431316029
HAS2	1002.16	-4.85879	0.725536	-6.69684	2.1298181156731e-11	1.45442002476061e-08
GGA2	2996.47	-5.2651	1.20529	-4.36834	1.25191952159484e-05	0.00236466288360813
KMT2B	27.8691	-5.29326	0.94284	-5.61417	1.97512530019547e-08	7.15680606223891e-06
ELFN1	393.809	-5.30387	1.32038	-4.01694	5.89594860170773e-05	0.00872354728527672
ZNF578	177.322	-5.41035	1.35227	-4.00094	6.30910882682408e-05	0.00918182190330013
IL17RA	1263.23	-5.44698	1.48655	-3.66417	0.000248143640850541	0.0286090282032555
RPL17-C18orf32	709.8	-5.46112	1.48071	-3.68817	0.00022587540287763	0.0265590581330618
ATP9A	333.367	-5.58865	1.38101	-4.0468	5.19232801402677e-05	0.00787946870846542
BOK	1286.34	-5.59835	0.780701	-7.17093	7.44880976360104e-13	5.75015727620594e-10
LOC101927497	20.9391	-5.60385	1.56794	-3.57402	0.00035154792893464	0.0382928434247517
PFAS	1741.76	-5.70499	1.25863	-4.5327	5.82343980987934e-06	0.00118845027384377
ARHGEF7-AS2	6.36637	-5.96195	1.65113	-3.61084	0.000305207133164375	0.0340814632033552
UBE2F-SCLY	79.393	-6.02987	1.32704	-4.54384	5.5238635436127e-06	0.00114042089787027
ZNF780B	346.969	-6.08583	1.09433	-5.56125	2.67856438630262e-08	9.3250805252555e-06
LINC00174	186.424	-6.1815	1.75021	-3.53187	0.000412632440314604	0.0433508223537621
ZDHHC22	63.9675	-6.23246	1.24171	-5.01926	5.18718107843263e-07	0.000137460298578465
LOC654342	22.1549	-6.54071	1.71327	-3.81767	0.000134718241431412	0.0175876645339318
NLRP1	845.13	-6.94977	1.87328	-3.70995	0.000207299940611621	0.0248689894970225
TPSD1	6.53965	-6.95658	1.63819	-4.24649	2.17145911712248e-05	0.00389436935601108
PPP4R2	668.507	-7.01591	1.7793	-3.94307	8.04447107271567e-05	0.0113356812615926
LOC641746	7.28803	-7.02934	1.71538	-4.09782	4.1705265516005e-05	0.00655289371005902
AGBL4	10.3795	-7.16428	1.81453	-3.94828	7.8713666005178e-05	0.0111804891193755
GSTT1-AS1	13.5647	-7.23707	1.63342	-4.43063	9.39572250307188e-06	0.00183319838507738
PSD	651.34	-7.25758	1.97473	-3.67524	0.000237630319353749	0.0275759890204301
HNRNPA1P10	7769.92	-7.29881	1.30154	-5.60781	2.04907718544351e-08	7.2762730855099e-06
RPS28	1892.24	-7.48015	0.655244	-11.4158	3.48558862633079e-30	1.23773252121006e-26
LOC391322	24.0265	-8.24875	1.77845	-4.63816	3.5152144667324e-06	0.000761129668985777
RAD50	830.356	-8.64586	2.38304	-3.62808	0.000285535458617345	0.0320865953655124
PRDM4	186.12	-8.74728	2.25534	-3.87848	0.00010511127559881	0.014246188536312
MFSD14A	141.317	-8.78338	1.6748	-5.24445	1.56752227055694e-07	4.63855965228973e-05
CCDC169-SOHLH2	58.7005	-8.94054	1.64677	-5.42913	5.66305573848742e-08	1.86199175253415e-05
RASGEF1A	321.231	-9.58625	2.28089	-4.20285	2.63578814426583e-05	0.00449984793283074
RPP21	86.9803	-10.0272	1.59145	-6.3007	2.96309938224429e-10	1.42188728464182e-07
DTX2P1-UPK3BP1-PMS2P11	120.31	-10.3518	2.4731	-4.18576	2.84218102152143e-05	0.00480599276543934
HK2	828.919	-10.9259	2.31155	-4.72668	2.28222956161987e-06	0.000512923871728618
LINC00674	491.644	-10.9995	2.14106	-5.1374	2.78560135720313e-07	7.6089772457141e-05
ZNF736	150.464	-11.4736	2.51793	-4.55675	5.19506649328456e-06	0.00108515771280315
DDX51	183.159	-11.7365	2.51139	-4.67331	2.96387731705946e-06	0.000649674589683836
EPHA4	221.432	-12.0569	1.58986	-7.58363	3.36015029459138e-14	3.72871678002937e-11
GSTT1	1055.06	-13.4769	1.50054	-8.98138	2.67386093006149e-19	6.78205725903455e-16
IRF2BPL	2551.09	-14.7349	1.46052	-10.0888	6.19453812174091e-24	1.83306707252516e-20
SLC25A35	32.0867	-20.1028	4.5654	-4.40331	1.06613338388252e-05	0.00203539765922947
HOXB2	1391.44	-20.3362	2.69327	-7.55074	4.32795856760662e-14	4.52017084516797e-11
DENND6B	103.788	-20.7724	2.77264	-7.49193	6.78687477842492e-14	6.69449787171859e-11
MECOM	183.243	-21.0819	2.8686	-7.34921	1.99384077315047e-13	1.68574490129936e-10
NGEF	268.224	-21.3146	3.26639	-6.52543	6.78068293242433e-11	4.01303418217313e-08
LIMS3	109.587	-21.3205	2.86711	-7.43622	1.03604606970936e-13	9.68157787773139e-11
GATA6	857.539	-21.415	2.8856	-7.42135	1.15932811101578e-13	1.02919353055426e-10
ACOT1	156.784	-21.7342	4.41993	-4.91732	8.7737537060221e-07	0.000225765213116554
BTBD6	311.692	-21.7697	4.44562	-4.8969	9.7361455152533e-07	0.000246950376604746
FLRT2	130.252	-21.9837	4.56316	-4.81764	1.45266771798195e-06	0.000339369938589074
RASSF8	48.4738	-22.4232	4.15892	-5.39158	6.98415115199616e-08	2.21435006613736e-05
MPP7	104.323	-22.6605	2.58718	-8.75874	1.97445010160125e-18	4.38204519424128e-15
KIAA1644	97.0873	-23.359	4.12365	-5.66464	1.47334557949654e-08	5.56579803488532e-06
PPP1R13L	678.56	-23.5403	4.56237	-5.15967	2.47381127025294e-07	6.86289360989702e-05
NUDT14	171.331	-23.61	2.78569	-8.47546	2.34147619374984e-17	3.77935543818441e-14
HEG1	2215.26	-23.6561	4.56237	-5.18504	2.15963546025392e-07	6.0864012058426e-05
PNPLA2	589.177	-23.7685	4.56231	-5.20976	1.89088919325657e-07	5.41495768165651e-05
HSPE1-MOB4	196.865	-23.8335	4.56232	-5.22399	1.75108237371033e-07	5.09679795823391e-05
TRANK1	164.192	-24.1492	3.72758	-6.47853	9.26206861032691e-11	5.30477510246304e-08
SSSCA1	255.357	-24.2423	4.18601	-5.79126	6.98602687789667e-09	2.88457923760594e-06
LINC01108	132.87	-24.5996	4.56221	-5.39204	6.96623166242979e-08	2.21435006613736e-05
RNF149	663.722	-24.8822	2.91243	-8.54344	1.30279715692818e-17	2.31311635212599e-14
MAST3	146.592	-24.9206	3.90103	-6.38821	1.67836199910868e-10	9.31228665442959e-08
ZBTB46	241.401	-24.9779	3.97986	-6.27608	3.47214619992942e-10	1.5807168148653e-07
UBR2	555.373	-29.1035	4.09268	-7.1111	1.15117827593669e-12	8.17566811570241e-10
MGMT	762.957	0.997824	0.25679	3.88575	0.000102012864709962	0.0139326031763491	Outside the defined Log2FC cutoff
PLK2	1301.98	0.900278	0.218349	4.12312	3.73779500922358e-05	0.00608849086135456	Outside the defined Log2FC cutoff
NDRG4	2783.16	0.834591	0.233194	3.57895	0.000344976641142946	0.0378090139721791	Outside the defined Log2FC cutoff
LOC285074	937.59	0.795051	0.187481	4.24071	2.22815638416735e-05	0.00395609166008913	Outside the defined Log2FC cutoff
TUSC2	1104.33	0.759965	0.210575	3.609	0.000307375331325615	0.0341090562980393	Outside the defined Log2FC cutoff
LOC440300	135.107	0.755079	0.168938	4.46957	7.83773748717127e-06	0.0015635845964576	Outside the defined Log2FC cutoff
OGFOD3	2198.31	0.504073	0.122326	4.12074	3.77659258921384e-05	0.00609576376559015	Outside the defined Log2FC cutoff
ARSK	650.441	-0.508487	0.145489	-3.49502	0.000474028960797038	0.0492186210464995	Outside the defined Log2FC cutoff
PPP1R3B	2042.78	-0.553027	0.117808	-4.69432	2.67494939929915e-06	0.000593671582306955	Outside the defined Log2FC cutoff
MSANTD3	1746.18	-0.670818	0.160645	-4.17578	2.96971298007951e-05	0.00497426924163317	Outside the defined Log2FC cutoff
TRPV3	114.425	-0.687073	0.178878	-3.841	0.000122531953525167	0.0164814760215101	Outside the defined Log2FC cutoff
ZNF761	816.464	-0.820088	0.197916	-4.14361	3.41875475708001e-05	0.00562036951036626	Outside the defined Log2FC cutoff
FAM200B	645.916	-0.879474	0.234506	-3.75034	0.000176598354885544	0.0217743318818947	Outside the defined Log2FC cutoff
SLC15A4	286.239	-0.924917	0.218455	-4.2339	2.29675752372417e-05	0.00403751780531907	Outside the defined Log2FC cutoff
KGFLP2	81.4658	-0.942802	0.229356	-4.11065	3.94554176930056e-05	0.00630324166441235	Outside the defined Log2FC cutoff
THAP11	1751.16	-0.95654	0.249382	-3.83564	0.000125238664260274	0.0165941230144864	Outside the defined Log2FC cutoff
MZT2A	1974.04	-0.995528	0.267423	-3.72267	0.00019712676786014	0.0238094269616108	Outside the defined Log2FC cutoff

## Sheet: 1D_AS_P_vs_AS_C
Supplementary Table 1D. Differentially regulated genes (DEGs) identified in CLN3 patient vs. Control group in Astrocyte stage (adj.P-value > 0.05, -1 ≥ Log2FC ≥ 1)
gene_name	baseMean	log2FoldChange	lfcSE	stat	pvalue	padj
RRBP1	956.191	26.9617	4.4466	6.06344	1.33242615016929e-09	2.17737639080367e-07
DENND4B	979.373	25.995	3.98002	6.53137	6.51687896758856e-11	1.51550855888576e-08
RPL41	2494.4	25.8697	4.2554	6.07927	1.20734499960028e-09	2.00917715116968e-07
PSD2	138.622	25.762	4.44672	5.79349	6.8937104512049e-09	9.6934119282485e-07
UBR2	555.373	25.6245	3.96357	6.465	1.01297859383422e-10	2.2407827699462e-08
GRIN2D	151.017	25.1453	4.44671	5.65481	1.56018555304948e-08	2.09631153679737e-06
NRIP1	277.801	24.912	3.20385	7.77565	7.5063167389709e-15	3.32090437385837e-12
SNED1	64.8926	24.8269	4.4469	5.58297	2.36449566545519e-08	3.08558178961811e-06
PRR14L	1570.1	24.7205	2.19289	11.2731	1.78266160914358e-29	2.93960899347777e-26
MAPK8IP1	1609.9	24.2851	2.1423	11.336	8.70811459244622e-30	1.66162065709468e-26
PCGF2	378.587	24.254	3.08175	7.87022	3.5402169206598e-15	1.6053998680962e-12
MAST3	146.592	24.1523	3.76538	6.41431	1.41458835648414e-10	2.98363002305416e-08
TTC21B	588.753	23.2045	2.04779	11.3315	9.16048655986924e-30	1.66162065709468e-26
SALL4	1648.92	22.1347	1.99828	11.0769	1.62422284382249e-28	2.45514818034135e-25
IRF2BPL	2551.09	15.1149	1.04523	14.4608	2.14198510029395e-47	1.29511559114107e-43
CES1	147.605	11.6595	1.2351	9.44018	3.72144029937595e-21	4.50021370602535e-18
SPAG7	2109.93	10.7508	1.94991	5.51349	3.51778433699741e-08	4.28248926770443e-06
DZANK1	60.173	9.92746	1.40368	7.07246	1.52205816333052e-12	4.54761391791615e-10
HK2	828.919	9.50526	2.13058	4.46135	8.14458503143304e-06	0.000568853493147884
PIGN	543.088	9.0649	1.52578	5.94118	2.82983796100856e-09	4.32731831511774e-07
NKD1	131.851	8.66948	1.27441	6.80273	1.02653350609748e-11	2.6999680626093e-09
FAM171B	288.448	8.60704	1.89632	4.5388	5.65747952199718e-06	0.00042057795512093
ZNF888	98.3835	8.23055	2.62366	3.13705	0.00170655320128168	0.0472526790450433
ANXA9	37.398	8.15956	2.23207	3.6556	0.000256578653468701	0.0106990349316523
ZNF518A	76.043	8.14723	2.02981	4.01378	5.97531781005065e-05	0.0031972356860327
LRRC75A	249.699	8.06938	2.12093	3.80465	0.00014200476649933	0.00655426071127571
AKAP11	425.904	7.70489	1.19842	6.42918	1.28292268338564e-10	2.80372705469062e-08
VASH2	2112.57	7.38855	1.7228	4.28869	1.79731102453364e-05	0.00111775626383207
TH	8.88613	7.24578	1.72835	4.1923	2.76138828694396e-05	0.00163155772432823
ZNF142	895.237	6.82358	1.48836	4.58464	4.54766634655441e-06	0.00034514694502155
FEZF1-AS1	24.1821	6.47057	1.67017	3.87419	0.000106978131355039	0.00518110827890571
CPSF3	266.815	6.42111	1.63937	3.9168	8.97303382864628e-05	0.00449618399496726
SMIM24	101.086	6.28615	1.66819	3.76823	0.000164406021788798	0.0074183105204652
GLUD1P3	10.8786	6.2485	1.69525	3.68588	0.000227911720755726	0.00965909042707503
MYOZ3	20.0664	6.20543	1.52412	4.07149	4.67139725555725e-05	0.00255995392201066
HCFC1	2059.58	6.19329	1.557	3.97772	6.95798359279478e-05	0.0036163571458368
NPY1R	217.247	5.99142	1.53018	3.91549	9.02204382680894e-05	0.00450828796072968
COL6A3	5474.45	5.89582	1.5917	3.7041	0.000212138777531835	0.00911547161979462
MEF2C	39.8101	5.68476	1.29256	4.39805	1.09226659306408e-05	0.000728405284249605
ADGRG1	272.859	5.66111	1.80298	3.13987	0.00169023257685966	0.0470325915005723
WNT7A	24.1428	5.56996	1.73822	3.20441	0.00135341323894524	0.039596068937464
FEZF1	153.493	5.53198	1.68356	3.28588	0.0010166570395707	0.0319603848193639
SRGAP3	167.071	5.40601	1.67039	3.23638	0.00121056097754017	0.036415199952904
PPL	930.195	5.34225	1.34204	3.9807	6.87123536790395e-05	0.00358153271087385
CA4	50.7113	5.13293	1.19692	4.28844	1.7993540384749e-05	0.00111775626383207
GABRA4	11.2431	5.12846	1.41299	3.62952	0.000283948546326037	0.011732443466533
LRRC3B	63.3657	5.12349	1.12645	4.54836	5.40657961719819e-06	0.00040358003158995
LINC00449	16.0402	5.07496	1.13135	4.48574	7.26615184074642e-06	0.000517463772913472
CATIP-AS1	4.50145	5.00164	1.39504	3.5853	0.000336691031045982	0.0134817629407132
GOLGA2	556.69	4.99933	1.29078	3.87311	0.000107456805837143	0.00518393351351047
KANSL3	281.736	4.99529	1.09142	4.57686	4.71998218489859e-06	0.000355252103119816
ITGB3	106.797	4.9888	1.5368	3.24622	0.00116946998353995	0.0355326901699016
FSTL5	36.378	4.95421	1.19971	4.12949	3.63568986451864e-05	0.00209303192535966
ZNF880	30.719	4.94702	0.873873	5.66102	1.50471976809578e-08	2.03687402040966e-06
P2RY8	7.92348	4.91043	1.26651	3.87713	0.00010569522201894	0.00515377858118697
ZSCAN23	18.9971	4.87674	1.33879	3.64263	0.00026986309643639	0.0112014798770244
NOL6	355.933	4.75972	1.32121	3.60255	0.000315114571204211	0.0127586232300741
SSTR3	55.818	4.7127	1.28624	3.66394	0.000248366644828587	0.0104770292338273
PRSS30P	18.7148	4.70608	1.39814	3.36595	0.000762810662507455	0.025576012212981
TSGA10IP	71.003	4.70547	1.43865	3.27075	0.00107263342859894	0.0333159208242401
TLDC1	334.576	4.68258	0.400168	11.7015	1.25158153847155e-31	2.83780469079193e-28
ZSCAN32	196.422	4.60391	0.831577	5.53636	3.08820388292672e-08	3.86323656775226e-06
RIC3	86.4354	4.4969	0.856482	5.25043	1.5174672127144e-07	1.61913751596627e-05
FUT9	315.37	4.43652	0.940753	4.71592	2.40622987848917e-06	0.000193126565335908
COL28A1	18.6195	4.29428	0.90875	4.72548	2.29569586266568e-06	0.0001859001216647
HIST1H3F	7.26056	4.15039	1.25419	3.30921	0.000935612280911824	0.0300905517082617
UGT3A2	1076.47	4.13323	1.1936	3.46284	0.000534512559935695	0.0193910466493471
SST	37.922	4.11692	1.17966	3.48993	0.000483145439040364	0.0180324590920847
ASPN	11.6476	4.11082	0.859809	4.78108	1.74352247029571e-06	0.000144409836021433
OGN	99.5368	4.10907	0.961684	4.27278	1.93049628735808e-05	0.00119106367878871
YWHAH	4312.59	4.09877	0.795954	5.1495	2.61176780519118e-07	2.67654554906005e-05
PPP6R2	481.422	3.92916	0.900679	4.36244	1.28619195281679e-05	0.000839217116264166
MPZL2	96.9878	3.90656	0.763771	5.11483	3.14016825637025e-07	3.14693436476795e-05
RIMS2	83.9224	3.87505	1.03015	3.76162	0.000168814622011833	0.00758778602341979
ADAMTS19	1420.92	3.87149	0.71455	5.41808	6.02427175616298e-08	7.14210884869544e-06
LRG1	72.6221	3.82811	1.22568	3.12326	0.0017886078821115	0.0486410170519048
CECR1	1271.01	3.77196	0.528459	7.13766	9.49311643863804e-13	3.02097612421852e-10
NAT14	960.781	3.77071	0.87787	4.2953	1.74460599459015e-05	0.00109122097020244
LOC403323	28.0627	3.72114	0.639627	5.81767	5.96718703885592e-09	8.52274060612658e-07
NOS2	81.4091	3.62909	0.882299	4.11322	3.90179772604201e-05	0.00220481959354131
GYLTL1B	1849.15	3.62581	0.910697	3.98135	6.85238636414351e-05	0.00358153271087385
OLFM3	20.9521	3.62193	0.911686	3.97279	7.10365778326665e-05	0.00368152138659068
CCDC103	117.328	3.60798	1.00424	3.59274	0.00032721311430798	0.0131312360186559
PHC3	615.957	3.56375	0.986785	3.61147	0.000304465023769167	0.0124665712554152
LOC400997	6.6706	3.5258	1.02233	3.44879	0.000563102205662726	0.0202660930724528
LHX6	43.8184	3.52387	0.996585	3.53594	0.000406319500542004	0.0157820758465341
NLRP2	1505.94	3.43855	0.857799	4.00857	6.108820947271e-05	0.0032494986264677
CEP44	206.378	3.43757	0.978678	3.51246	0.000443971348207594	0.0168476909730911
LRRTM1	46.7829	3.4235	0.676702	5.05909	4.21252467425974e-07	4.08614893403195e-05
DUSP2	218.557	3.38545	1.07506	3.14909	0.00163782155851664	0.0458280043955799
CYP4F30P	14.1398	3.34357	1.0596	3.15549	0.0016022758753703	0.0452001276879346
ELAVL3	38.8043	3.3271	0.977908	3.40226	0.00066831182728598	0.0231345577006496
NDNF	177.133	3.22622	0.39577	8.15175	3.58704380589957e-16	1.85901107414892e-13
ARSF	9.52336	3.20225	0.933326	3.431	0.000601353093821162	0.021388125036906
PSORS1C1	14.0666	3.0996	0.691029	4.48549	7.27456100628123e-06	0.000517463772913472
PCDHA5	46.9434	3.07197	0.655562	4.68601	2.78575869227123e-06	0.000221626653153981
SMIM2-AS1	9.69108	2.97966	0.777225	3.83371	0.000126223972169961	0.00597800686995017
PRPH2	60.7484	2.96109	0.607514	4.8741	1.0930380481332e-06	9.67152056345759e-05
SLC25A41	44.2149	2.91975	0.916555	3.18557	0.00144468839906918	0.0415955601122473
CCDC169-SOHLH2	58.7005	2.91886	0.811146	3.59844	0.00032013189478574	0.0129041609767079
UNKL	310.723	2.91824	0.871225	3.34959	0.000809317070817547	0.0267886904152545
UBAP2L	859.261	2.85566	0.915755	3.11837	0.00181854379883635	0.0492336805478994
ATP1A3	1466.46	2.78564	0.728871	3.82185	0.00013245171184916	0.00620811783264063
PTPRQ	16.6384	2.77529	0.749353	3.70359	0.000212572054422687	0.00911547161979462
PROM1	3537.45	2.76052	0.574614	4.80414	1.55418168244946e-06	0.000131122332734655
ASTN1	454.952	2.75112	0.559693	4.91541	8.8596916877085e-07	8.1164619961285e-05
PDCD6IP	2041.38	2.73615	0.651313	4.20098	2.65762951007717e-05	0.00158427994052744
RNF40	907.246	2.72453	0.791357	3.44286	0.000575591737459793	0.0206745713381845
GAB2	592.749	2.71564	0.825011	3.29164	0.000996034912051186	0.0314757443722935
STXBP5	444.482	2.68602	0.414424	6.48133	9.09164644337468e-11	2.03596759057251e-08
CLDN9	50.7167	2.64528	0.4233	6.24919	4.12599634297781e-10	7.96185613460368e-08
SPAG6	21.0894	2.60677	0.799968	3.25859	0.00111967396045333	0.0343070371092279
KRTCAP3	220.352	2.56637	0.615321	4.17078	3.03554895180667e-05	0.00177618782054262
TRPM3	168.619	2.55304	0.71657	3.56286	0.000366840525529365	0.0145286469270243
RPRM	455.956	2.53288	0.730545	3.46711	0.000526079350539874	0.0192003085300659
GRIA4	357.673	2.51439	0.557811	4.5076	6.5563594289282e-06	0.000479539530973099
KIAA1109	149.302	2.51214	0.787113	3.19159	0.00141491685135728	0.0408681158706523
TCEAL2	513.807	2.49526	0.588394	4.2408	2.22726472853527e-05	0.00134220448208974
ACSM3	129.848	2.47486	0.554763	4.46111	8.15380716789513e-06	0.000568853493147884
CBLC	533.402	2.40924	0.375909	6.40911	1.46372538650148e-10	3.01987497360984e-08
KRT86	17.2072	2.39919	0.540876	4.43575	9.17505196929386e-06	0.000625662660417373
HLA-H	707.142	2.36091	0.393758	5.99584	2.02442096014139e-09	3.19312798226128e-07
BZW2	2859.5	2.34782	0.293372	8.00288	1.21541209486528e-15	5.80167368125298e-13
PDS5B	238.453	2.31451	0.610562	3.79079	0.000150170197889821	0.00687862934223097
CFB	61.4426	2.30706	0.728351	3.16751	0.00153747849481465	0.0438495635494386
PCDHB16	383.934	2.30546	0.606612	3.80055	0.000144374562338254	0.00664672636104972
PFKM	1318.71	2.29115	0.522255	4.38702	1.14913235039018e-05	0.000757967698317363
TUBGCP2	858.066	2.22446	0.702754	3.16535	0.00154895157755513	0.0440497136214554
USP6NL	1120.51	2.16771	0.674189	3.21529	0.0013031229728274	0.0384355007907007
KCND2	292.918	2.16719	0.623415	3.47632	0.000508338266835084	0.0187033424383805
TMOD1	679.082	2.13583	0.622339	3.43194	0.000599282513799646	0.021388125036906
HCN3	198.847	2.13445	0.667139	3.19941	0.00137711379654654	0.0400954528981663
G6PD	4028.02	2.13354	0.230223	9.2673	1.9091001699517e-20	1.82258778856599e-17
CIC	316.613	2.09093	0.62993	3.3193	0.000902436537294938	0.0290751267317813
KIF26A	740.942	2.05321	0.450166	4.56102	5.09064421334072e-06	0.000381566923081766
NFASC	227.63	2.02802	0.587217	3.45361	0.00055312655838589	0.0199863797660591
PSORS1C2	39.6916	2.02289	0.423049	4.78169	1.7382648837835e-06	0.000144409836021433
PSEN1	1287.04	2.01425	0.507314	3.97042	7.17454586902271e-05	0.00370199280201736
RERG	32.0638	1.99657	0.583391	3.42234	0.000620836620112319	0.0218392666203007
ZYX	4693.75	1.97628	0.513655	3.84749	0.000119335338171068	0.00568142703171917
RASAL1	236.52	1.95636	0.448176	4.36515	1.2703306794821e-05	0.000834874209968329
GOLGA6L3	8.62357	1.91509	0.592889	3.23011	0.00123743974926264	0.0371051698254844
NAIP	491.089	1.91204	0.444074	4.30568	1.6647567040833e-05	0.00104850770331135
CD70	456.554	1.89505	0.541966	3.49662	0.000471197156933861	0.0176957458170255
NOLC1	2093.84	1.8024	0.569823	3.16309	0.00156102885422295	0.0441739506813573
LONRF2	540.818	1.78934	0.547718	3.2669	0.00108733226324387	0.0335998635825903
LRRC4C	181.542	1.74411	0.476404	3.66098	0.000251253189681757	0.0105497259436051
KCNJ15	38.1339	1.73566	0.418117	4.15113	3.30843500734024e-05	0.00191120071968613
SALL2	6820.18	1.73006	0.446596	3.87389	0.000107112608445319	0.00518110827890571
SCARNA9	14.4222	1.72514	0.510803	3.37731	0.000731973353782286	0.0246331440895304
UBAC2	2757.43	1.70703	0.418139	4.08244	4.45648809353047e-05	0.00245702849630848
MUC20	212.116	1.69758	0.456831	3.71599	0.000202412594192257	0.00872104999062552
PCOLCE	11385.4	1.69247	0.479696	3.52821	0.000418372211789276	0.0160780795543341
ZNF483	96.6731	1.69166	0.415796	4.06849	4.73193800101243e-05	0.00257688544974859
DFNB31	735.301	1.68613	0.450879	3.73965	0.000184276131142316	0.00813280959316416
CNN1	2325.58	1.67602	0.445589	3.76135	0.000168998597136644	0.00758778602341979
FBXO4	73.1081	1.66585	0.511558	3.25641	0.00112829330873663	0.0344547345575316
IFNE	174.224	1.66012	0.324917	5.10938	3.23220315480297e-07	3.20376683196563e-05
KIAA1683	109.286	1.65144	0.528508	3.12472	0.00177973470379813	0.0485452748754801
TACSTD2	105.026	1.64621	0.454879	3.61901	0.000295727269940114	0.0121361921933116
MFAP4	2669.91	1.64206	0.440229	3.73003	0.000191458848972584	0.00836836641328605
TMTC2	478.199	1.58967	0.41637	3.81794	0.000134572953197491	0.00625902255910074
HCP5	196.638	1.58829	0.464225	3.42138	0.000623050864702	0.0218598058700766
PNN	967.953	1.57713	0.437866	3.60185	0.000315962068178269	0.0127644453333755
TRIM41	250.226	1.56536	0.496715	3.15141	0.00162482244183845	0.0455527886746642
LRRC27	360.772	1.53811	0.487716	3.15369	0.00161218072936548	0.0453385213177682
LOC101927905	51.2151	1.50697	0.43045	3.50092	0.000463660250135531	0.0174488242265734
FAM182A	25.4826	1.49866	0.424396	3.53128	0.000413557338788634	0.0159267867691869
ZCCHC6	811.86	1.49756	0.460294	3.25349	0.00113996793341396	0.0347527367129342
CMTM8	306.148	1.48361	0.259589	5.71523	1.0955475927822e-08	1.51695708286079e-06
TREX2	45.7967	1.47295	0.281128	5.23944	1.61063489671951e-07	1.70849744980088e-05
LINC01232	30.47	1.44392	0.457149	3.15854	0.00158560010179216	0.0447993773308535
HLA-J	52.3306	1.43636	0.343508	4.18145	2.89657544236792e-05	0.00170035540288387
RAB12	1049.27	1.43297	0.384063	3.73109	0.000190653812793094	0.00836836641328605
LOC105379176	13.5241	1.42688	0.453237	3.14819	0.00164282474611706	0.0458449201074112
UNC79	173.962	1.42681	0.307954	4.63318	3.60095189077532e-06	0.000280333331960401
BLOC1S1-RDH5	102.056	1.41524	0.448649	3.15445	0.0016079921012669	0.0452909452249694
PTPN6	655.4	1.39191	0.425854	3.26852	0.00108112896684505	0.0335223903070126
SLC5A12	112.485	1.38816	0.336213	4.12882	3.64627646735571e-05	0.00209303192535966
SNTB1	877.206	1.37292	0.354826	3.86927	0.000109161698803039	0.00525221234638815
RNF5	946.628	1.37119	0.437616	3.13333	0.00172837786070628	0.0475736661841445
DNAH11	129.25	1.35153	0.398954	3.38768	0.000704857531699808	0.0239876374624818
FAM83G	286.073	1.33734	0.361275	3.70171	0.0002141549063122	0.00916168831508727
ZSCAN31	205.669	1.33667	0.285613	4.68	2.86880687512086e-06	0.000226249077860075
CACNB2	361.593	1.3355	0.399607	3.34203	0.000831691742227965	0.0272803915230977
MIR31HG	316.278	1.33434	0.414691	3.21766	0.00129239836689944	0.038257302606133
SLC12A9	281.426	1.33219	0.406638	3.27611	0.00105246358586898	0.0328720280054258
FADS2	29031.6	1.32503	0.157075	8.43561	3.29467365515374e-17	1.75770839502452e-14
CARS2	843.329	1.32375	0.390894	3.38648	0.000707957865128527	0.0240480294298995
P3H4	3906.2	1.31278	0.277177	4.73625	2.17707335951264e-06	0.000177084904341703
HSPB6	1268.65	1.2825	0.397288	3.22812	0.00124604555957026	0.0371133339984317
ITFG2	436.624	1.26209	0.296372	4.25847	2.05834208834071e-05	0.00125053896042443
WDR66	145.357	1.26182	0.355102	3.55341	0.000380277887531371	0.0149628212623244
GCKR	68.4494	1.261	0.404992	3.11365	0.00184790018463316	0.0498223176596552
FAM43B	291.251	1.23148	0.38323	3.21342	0.00131165461454858	0.0386235439176894
SLC5A3	2558.44	1.20051	0.321503	3.73404	0.000188430644029802	0.00829597925256453
TMEM26	108.214	1.16813	0.366809	3.18457	0.00144970955035723	0.0416695986077342
DNAJA4	456.662	1.15101	0.347994	3.30756	0.00094112771815693	0.0302143640347762
PCDH12	89.7985	1.12519	0.329688	3.4129	0.00064276676054483	0.0224013173418968
TRIL	771.072	1.07418	0.321611	3.33999	0.000837802692117358	0.0272834883883604
EFCAB2	249.943	1.06813	0.285601	3.73991	0.000184082655667414	0.00813280959316416
PRELID3A	281.341	1.06061	0.282324	3.75672	0.000172153577579888	0.00771035492276935
DHX35	972.01	1.04405	0.295499	3.53319	0.000410579146411509	0.0158795205474592
COLEC12	6308.42	1.03822	0.202869	5.1177	3.0928027142793e-07	3.11668602412846e-05
LOC100506314	72.846	1.02495	0.321031	3.19268	0.00140956966631872	0.0407786031536768
MMP2	61747.6	1.00564	0.279529	3.59764	0.000321118085795083	0.0129152127677096
HARBI1	144.318	-1.00116	0.21647	-4.62494	3.74701180512478e-06	0.000290457466381019
SUZ12	1053.45	-1.01446	0.317328	-3.19689	0.00138916911084477	0.0403170216025812
UBR1	1480.13	-1.02669	0.16406	-6.25803	3.89878684128531e-10	7.6043112380725e-08
FAM217B	749.511	-1.03602	0.327407	-3.16432	0.00155445569894914	0.0440566748800602
CA8	232.245	-1.03893	0.298548	-3.47993	0.000501538682091563	0.0185283302534804
MED23	1088.63	-1.04897	0.188271	-5.57161	2.52393438819746e-08	3.24599544647481e-06
PPP1R26-AS1	119.024	-1.06874	0.327891	-3.25945	0.00111626788951805	0.0342605469508763
SLC4A4	251.586	-1.09985	0.268178	-4.1012	4.11021065310528e-05	0.0023010836739715
PPM1L	669.165	-1.10431	0.290156	-3.8059	0.000141288282149729	0.00655008776206133
NCKAP5	200.014	-1.11702	0.341381	-3.27206	0.0010676768371529	0.0332552912447894
SAMD12	293.072	-1.12589	0.288944	-3.89657	9.75637379466379e-05	0.00482467082970321
ADGRL4	466.311	-1.1441	0.307514	-3.72048	0.000198846188383281	0.00864957076998643
MATR3	2748.33	-1.15511	0.336213	-3.43564	0.000591158414063788	0.0211896140420055
BCL11A	797.547	-1.15934	0.268487	-4.31804	1.57418084734947e-05	0.00099859643946883
LRRC58	1268.99	-1.17752	0.296597	-3.97011	7.18397632896031e-05	0.00370199280201736
CHST11	2033.51	-1.1973	0.331693	-3.60966	0.000306602491993108	0.0125258166717635
TATDN1	473.719	-1.20384	0.364692	-3.30098	0.000963476783081581	0.0305872125652772
CRAMP1	688.174	-1.21672	0.305353	-3.98465	6.75798628074424e-05	0.00354286454180404
SPINT2	9360	-1.21685	0.361497	-3.36614	0.00076226635521541	0.025576012212981
FBXL16	347.875	-1.22388	0.374874	-3.26477	0.00109552581018837	0.0337954807330049
TUSC1	492.935	-1.23037	0.219908	-5.59493	2.20716607802078e-08	2.90114387603035e-06
INO80C	751.125	-1.23643	0.311835	-3.96502	7.33884584067913e-05	0.00376043290124516
CBX8	289.226	-1.25014	0.396634	-3.15187	0.00162230528207035	0.0455526246307649
KIAA1462	864.053	-1.25706	0.385341	-3.26219	0.0011055447996899	0.0339889442738562
MRPL45P2	66.6192	-1.26658	0.3964	-3.19521	0.00139727656606516	0.0404875393480128
ACAD8	422.759	-1.28299	0.378171	-3.39262	0.00069228169223059	0.0237378026755589
WASF1	572.761	-1.356	0.254397	-5.33026	9.80716967737942e-08	1.11881918728293e-05
ZNRD1	250.49	-1.35923	0.274298	-4.9553	7.2219699649143e-07	6.89470069439897e-05
PTGIS	2915.03	-1.37996	0.417829	-3.3027	0.000957580769776903	0.0305264632389864
PIEZO2	267.187	-1.39132	0.342596	-4.06112	4.88388736172847e-05	0.00264444277177292
OSTM1	794.502	-1.39455	0.375275	-3.71607	0.00020234236006766	0.00872104999062552
TTF2	1021.91	-1.40937	0.227931	-6.18332	6.27675022473375e-10	1.13853972326445e-07
IL12A	51.2035	-1.42509	0.278805	-5.11142	3.19739002092766e-07	3.18667349393444e-05
EIF2A	2298.19	-1.47442	0.335947	-4.38883	1.13960880512291e-05	0.000757192824766465
ASB9	26.9467	-1.51842	0.484158	-3.1362	0.00171150615428598	0.0472526790450433
NFE2L2	2579.45	-1.57907	0.253898	-6.21932	4.99322054263543e-10	9.53389762345937e-08
KCNK6	668.025	-1.60792	0.402736	-3.99249	6.53834030912304e-05	0.00346780569787084
FAM43A	2168.45	-1.63522	0.458773	-3.56434	0.000364769314351556	0.014478228868759
ISM1	36.1553	-1.65829	0.478676	-3.46433	0.000531554106995475	0.0193223646228275
TBC1D2B	1164.77	-1.65971	0.515349	-3.22056	0.0012794042230753	0.037982182000594
TMCC3	228.894	-1.66501	0.439029	-3.79249	0.000149141434441331	0.00684880121349699
NBPF12	414.844	-1.66974	0.423745	-3.94042	8.13379387786925e-05	0.00412119796510252
PAQR3	758.706	-1.67142	0.481009	-3.47483	0.000511179462988974	0.018768659286537
PPP1R14A	757.284	-1.73915	0.507143	-3.42931	0.000605110856648343	0.0214592743158225
ZMAT4	379.902	-1.74434	0.516016	-3.3804	0.000723802005915085	0.0245006170497014
ZNF488	364.965	-1.78154	0.493827	-3.60762	0.000309013824070528	0.0125820888935226
ELOVL7	273.335	-1.78706	0.410819	-4.35	1.36140569449279e-05	0.000882601451747511
DCDC2	31.4342	-1.79811	0.530513	-3.38937	0.000700531195124436	0.0239301983961622
FAM26F	30.446	-1.82563	0.489408	-3.73028	0.000191267720978409	0.00836836641328605
C2orf74	193.884	-1.84618	0.333985	-5.52773	3.24409035663716e-08	4.0030309509552e-06
PFKFB3	2614.72	-1.85588	0.494212	-3.75523	0.000173182743144029	0.00773734428051612
TUBG2	428.165	-1.85772	0.553524	-3.35616	0.000790321238949648	0.0262077458012937
PUSL1	833.409	-1.90528	0.461722	-4.12647	3.68380968549457e-05	0.00210790611625193
POT1-AS1	26.3873	-1.9336	0.55422	-3.48886	0.000485081776081933	0.0180347908412602
SFTPD	18.7704	-1.95517	0.613633	-3.18622	0.00144145473932358	0.0415684380231962
SNHG4	236.368	-1.97349	0.600451	-3.28669	0.00101372171429705	0.0319234343326982
PTPRD-AS1	23.1532	-1.99554	0.603938	-3.30422	0.00095241219082692	0.0304687914098933
RPL28	13646.8	-1.99601	0.41151	-4.85044	1.23188322150257e-06	0.000106914496434618
DPP8	436.82	-2.00944	0.597741	-3.36173	0.000774569646059281	0.0258746202760024
PHLDB2	1345.89	-2.05653	0.509179	-4.03891	5.3699093003078e-05	0.00289895192852033
ICA1	777.005	-2.11655	0.374879	-5.64595	1.64266958388167e-08	2.17814431408933e-06
MTRR	728.269	-2.12782	0.327885	-6.48953	8.61062038085385e-11	1.95235053860385e-08
OR2A9P	177.204	-2.14653	0.58014	-3.70003	0.000215578027044708	0.00920087019426815
DCAKD	1661.93	-2.14746	0.617375	-3.47837	0.000504476753863502	0.0185989915413213
KLHL4	676.607	-2.15412	0.358556	-6.00776	1.88100647992621e-09	2.99294531047206e-07
GPA33	15.8337	-2.18559	0.664833	-3.28742	0.001011083069161	0.0318957144200198
KCNQ1	130.71	-2.19147	0.656963	-3.33576	0.000850676877152109	0.0276530965495737
KIF3A	648.535	-2.19304	0.235011	-9.33162	1.04268412433946e-20	1.11254396067021e-17
GPC3	3336.73	-2.2107	0.510247	-4.3326	1.47360212822467e-05	0.000944511272221458
KRT7	1601.68	-2.21901	0.62498	-3.55053	0.000384455291314084	0.0150544132911347
NUB1	944.027	-2.2227	0.686676	-3.2369	0.00120836601438616	0.0364095533803167
SLC25A39	3008.02	-2.2239	0.711333	-3.12639	0.00176968461116287	0.0484167559002765
FANCL	383.733	-2.22694	0.359624	-6.19242	5.9249055654292e-10	1.10795734073526e-07
CHAC2	151.866	-2.24413	0.402967	-5.56901	2.56190520523e-08	3.24599544647481e-06
NMNAT2	903.724	-2.24626	0.502837	-4.46718	7.92567959746901e-06	0.000559392615636149
CHRNA1	15.7332	-2.25161	0.617963	-3.6436	0.000268849027602985	0.0111849828249783
RGS5	1737.42	-2.26041	0.520035	-4.34664	1.38239228764594e-05	0.000892356359630237
HTR1D	187.045	-2.29421	0.65762	-3.48866	0.000485453232646477	0.0180347908412602
ADGRG6	261.503	-2.30467	0.71628	-3.21755	0.00129288971263904	0.038257302606133
INTS3	1595.88	-2.3169	0.693632	-3.34024	0.000837065573746247	0.0272834883883604
CMKLR1	324.974	-2.31957	0.513698	-4.51544	6.31845490548038e-06	0.000464009933321898
SLC39A4	205.941	-2.33214	0.609191	-3.82827	0.00012904939964837	0.00609590380266088
WNT9A	33.838	-2.34174	0.736405	-3.17997	0.00147292497777881	0.0422075610930961
LOC101928295	20.4131	-2.34852	0.748781	-3.13646	0.00170999014675661	0.0472526790450433
DZIP1	743.822	-2.35055	0.612122	-3.84001	0.000123030811776147	0.00584203113823962
LINC01138	227.879	-2.35792	0.383946	-6.14127	8.18652199601526e-10	1.42783963928578e-07
TFAP2C	698.086	-2.40294	0.751226	-3.1987	0.00138050100108751	0.0401296597094975
H19	452.08	-2.42332	0.724386	-3.34534	0.000821818745789117	0.0271035822361251
CDH1	14975.7	-2.43739	0.539254	-4.51993	6.18601127832206e-06	0.000457992075826465
FAT2	177.068	-2.45252	0.628559	-3.90181	9.54772847864792e-05	0.00474482868148478
LAMC2	1148.97	-2.45602	0.515544	-4.76394	1.89850105523651e-06	0.000155121219103311
RLIM	1341.32	-2.45742	0.261605	-9.39362	5.797385682727e-21	6.57242368118657e-18
CDKN1A	19259.8	-2.46386	0.484123	-5.08933	3.593366533775e-07	3.52324732735918e-05
WBSCR27	87.7128	-2.47372	0.550168	-4.49629	6.91487153767689e-06	0.000502791043837147
ZNF454	68.0415	-2.48363	0.69596	-3.56863	0.000358847113716255	0.014305775375163
ENTPD6	446.727	-2.48823	0.775704	-3.20771	0.00133795275633197	0.0392704288788118
SNHG5	1902.44	-2.50679	0.670193	-3.7404	0.000183729188248814	0.00813280959316416
CEP19	111.64	-2.51367	0.671612	-3.74274	0.000182025064089431	0.00809253097430927
HIPK3	828.082	-2.56513	0.492405	-5.20939	1.8946157582366e-07	1.98649914674299e-05
ANGPT2	38.0555	-2.56613	0.518449	-4.94963	7.43541365923094e-07	7.02452960233282e-05
CNTNAP2	3457.63	-2.57511	0.432514	-5.95381	2.6197186446066e-09	4.092522683213e-07
FAAH	210.751	-2.59772	0.651792	-3.9855	6.73385360913277e-05	0.00354203050550923
CTNNA3	36.6117	-2.60651	0.75878	-3.43513	0.000592267176762599	0.0211896140420055
TRMT2B	457.172	-2.62377	0.717642	-3.6561	0.000256086289344735	0.0106990349316523
BPTF	635.365	-2.64302	0.602438	-4.3872	1.14820039982486e-05	0.000757967698317363
WSCD2	68.0906	-2.65369	0.595364	-4.45726	8.30136648191621e-06	0.000576929067492254
DSTNP2	170.649	-2.68706	0.543732	-4.94189	7.73689351640568e-07	7.27147727948614e-05
RANBP10	1312.03	-2.70707	0.797921	-3.39266	0.000692184150299238	0.0237378026755589
ABCA13	86.4342	-2.71494	0.510718	-5.31593	1.06116446365921e-07	1.18088725192112e-05
CCDC82	274.738	-2.74365	0.607582	-4.51568	6.31143061571089e-06	0.000464009933321898
STK32B	292.157	-2.77889	0.469764	-5.9155	3.30876060327332e-09	4.91947611334219e-07
DISP2	263.53	-2.78632	0.457902	-6.08497	1.16512828740057e-09	1.95687611158879e-07
GATAD2B	711.561	-2.80076	0.829088	-3.37812	0.000729828999546319	0.0246066323843321
PC	105.401	-2.80236	0.684573	-4.09359	4.24752148697351e-05	0.00236336786049731
SCN3A	88.7963	-2.81276	0.821926	-3.42216	0.00062126145741635	0.0218392666203007
PRKD2	1862.74	-2.81831	0.209033	-13.4826	1.97963036134162e-41	7.18170302487512e-38
CXorf40B	211.989	-2.84119	0.705236	-4.02871	5.60844495490843e-05	0.00301874133641199
HARS	2644.61	-2.871	0.730781	-3.92867	8.54153346828304e-05	0.00430374654392184
GGA1	566.47	-2.88321	0.90549	-3.18414	0.00145185436463355	0.0416695986077342
ADGRF5	78.0882	-2.93555	0.776421	-3.78088	0.000156277390757354	0.00708678897736911
LINC01361	8.22583	-2.95036	0.881738	-3.34608	0.00081964214331584	0.0270810361340729
THEM4	221.135	-2.95069	0.882388	-3.34398	0.000825849817936143	0.02715828440983
PDZK1IP1	33.7109	-3.00409	0.771064	-3.89603	9.77828388240248e-05	0.00482467082970321
BTBD1	1639.2	-3.0053	0.629321	-4.77546	1.79294772652836e-06	0.000147159632631213
PKD1L1	17.0998	-3.03498	0.914244	-3.31967	0.000901255097030633	0.0290751267317813
NRXN3	230.915	-3.04584	0.727671	-4.18574	2.84241485939022e-05	0.00167397932254803
GOLGA2P7	316.528	-3.04948	0.631465	-4.82921	1.37075182749394e-06	0.000117839181985368
SEC13	5426.16	-3.06399	0.578993	-5.29192	1.21035899751758e-07	1.33870133268118e-05
PSAPL1	13.4176	-3.08949	0.990065	-3.12049	0.00180547744937393	0.0489529976893777
LOC101928605	44.2042	-3.09882	0.991455	-3.12553	0.00177487271434628	0.0484855665143481
LOXL2	18786.9	-3.11974	0.627277	-4.97346	6.57695250722304e-07	6.3121344724084e-05
QPRT	3824.85	-3.17801	0.890868	-3.56732	0.000360653182794353	0.0143462457954096
POU5F1	5599.88	-3.20146	0.726202	-4.4085	1.04090098889806e-05	0.00070097369937225
CCDC3	376.398	-3.22517	0.755773	-4.26738	1.97786238230814e-05	0.00121204208623944
DAPK1	2636.21	-3.25996	0.853134	-3.82116	0.000132827411042797	0.00620968146625076
SLC25A40	230.994	-3.30543	0.977989	-3.37982	0.00072533388586414	0.0245006170497014
ARHGEF35	334.455	-3.30747	0.70764	-4.67394	2.95469075249911e-06	0.000232013573851002
CLCN2	397.477	-3.32786	0.710763	-4.68209	2.83957848276577e-06	0.000224921895628333
FAM91A1	823.85	-3.33285	0.836267	-3.98539	6.73686820883557e-05	0.00354203050550923
ZC3H14	496.4	-3.3495	1.00662	-3.32749	0.000876321138411482	0.0283849805886533
EDEM3	695.243	-3.35612	0.964312	-3.48032	0.000500808721854059	0.0185283302534804
SFTA1P	37.7246	-3.39732	1.02325	-3.32013	0.00089974945409278	0.0290751267317813
GCHFR	299.532	-3.40675	1.08546	-3.13854	0.00169793070298357	0.0471650306606722
IGF2R	8541.12	-3.4071	1.03136	-3.3035	0.000954849669590257	0.0304929897124959
ST14	1959.77	-3.41571	1.02151	-3.34377	0.000826471855903091	0.02715828440983
ERVMER34-1	989.523	-3.41609	1.06667	-3.20256	0.00136210193991966	0.039739191302716
ALX4	50.757	-3.42232	0.803714	-4.25814	2.06136583696402e-05	0.00125053896042443
RELN	24.2992	-3.46826	1.01574	-3.41453	0.000638931659202639	0.0223737092013063
SF3B4	3608.44	-3.52697	0.594464	-5.93303	2.9739367365699e-09	4.49535320538678e-07
RNASE1	40.0748	-3.58461	1.00674	-3.5606	0.000370002961484976	0.0145931050843157
RUBCN	544.361	-3.61751	0.55275	-6.54456	5.96707327000465e-11	1.40567197460538e-08
BRAF	228.642	-3.62989	1.12895	-3.21529	0.00130314973186399	0.0384355007907007
PAX8	242.117	-3.63969	0.699608	-5.20247	1.96653829143686e-07	2.0500596591019e-05
KMT5B	635.817	-3.68282	0.618694	-5.95256	2.63975496960098e-09	4.092522683213e-07
ABCA3	1089.82	-3.71025	0.906821	-4.09149	4.28602703084284e-05	0.00237025135098958
NSUN5	207.731	-3.72272	1.18565	-3.13981	0.00169057002361614	0.0470325915005723
ERAP2	787.167	-3.72276	0.568611	-6.54711	5.86596788780824e-11	1.40003673048623e-08
RUFY2	427.347	-3.72406	0.886985	-4.19856	2.68614630534313e-05	0.00159228783766729
CCNI	3706.18	-3.74716	0.980818	-3.82044	0.000133211877315083	0.00621164586791335
TAF1A	130.892	-3.81049	1.17433	-3.24481	0.00117527961747314	0.0355899782660188
SLC22A20	192.846	-3.82975	1.20546	-3.17702	0.00148797911009634	0.0425716925521097
LINC01444	11.4003	-3.88549	1.18269	-3.2853	0.0010187385387764	0.0319704123786592
STK24	3351.38	-3.91268	0.930645	-4.20427	2.61925143456905e-05	0.0015680066591303
PER2	340.866	-3.93914	0.614795	-6.40725	1.48171824605147e-10	3.01987497360984e-08
SMARCC1	1308.45	-3.93989	0.414308	-9.50955	1.91482092126122e-21	2.48092404933981e-18
GBX2	257.517	-3.94257	1.06026	-3.71849	0.000200418210983109	0.00869709552397753
KCNJ16	33.227	-4.1156	0.946152	-4.34983	1.36241472236233e-05	0.000882601451747511
RBMS1	381.766	-4.12981	1.14611	-3.60334	0.000314157971072097	0.0127483477343999
ASPHD1	611.412	-4.13967	1.00735	-4.10946	3.96577868461969e-05	0.00223401427205952
EPO	38.749	-4.18899	1.10615	-3.78698	0.000152490040272391	0.00694979105653492
ERICH5	33.8952	-4.22977	1.24853	-3.38781	0.000704540146947448	0.0239876374624818
ZIC2	6490.86	-4.24674	0.293312	-14.4786	1.65486265167544e-47	1.29511559114107e-43
CLN3	1074.96	-4.26524	0.958316	-4.45077	8.55642335571832e-06	0.000587897588065813
MAGI1	1918.43	-4.28753	1.22313	-3.50538	0.00045595464681238	0.0172663075960955
TTC13	86.9223	-4.30349	1.21482	-3.54249	0.000396363677857509	0.0154615930164674
RPS28	1892.24	-4.30946	0.630729	-6.83251	8.34436327646168e-12	2.29330917381422e-09
HLA-DOB	40.6286	-4.30958	1.37817	-3.12702	0.00176585768026682	0.0483850339310571
SMYD3	540.354	-4.3394	0.3225	-13.4555	2.85852668579022e-41	8.64180259225814e-38
GIGYF1	2493.16	-4.46272	0.425494	-10.4883	9.77355805721835e-26	1.36371207384526e-22
MAPK3	1385.08	-4.5122	1.36702	-3.30076	0.00096424844300672	0.0305872125652772
P2RX1	51.4444	-4.53558	1.32352	-3.42691	0.000610488999760916	0.0215440855382554
FGFR2	457.187	-4.56697	1.11001	-4.11434	3.88295491418978e-05	0.00220102872464026
LOC104968399	14.253	-4.63173	1.28398	-3.60733	0.000309367200314851	0.0125820888935226
CHAMP1	797.713	-4.6355	1.11435	-4.15982	3.18496989698681e-05	0.00184575619685124
USP30	338.22	-4.64792	1.00672	-4.61691	3.89490912865821e-06	0.00029936337578276
HNF1B	72.887	-4.77628	0.973522	-4.90618	9.28672494045836e-07	8.38069172611812e-05
ZXDA	76.6479	-4.79552	0.936526	-5.12054	3.04656119037221e-07	3.0872387392269e-05
SIRT6	339.26	-4.8117	1.35139	-3.56055	0.000370077090180562	0.0145931050843157
GJA5	106.423	-4.82464	0.866403	-5.56858	2.56823020490903e-08	3.24599544647481e-06
RASAL2	753.99	-4.83463	1.44019	-3.35695	0.000788074992687717	0.0261811214145833
C19orf12	943.317	-4.8384	0.227622	-21.2563	2.88026451781708e-100	5.22451180886841e-96
SLX1B	460.994	-4.85174	1.20687	-4.02011	5.81717433385615e-05	0.00312182619058629
ZBTB4	2667.84	-4.8639	1.2726	-3.82202	0.000132364410811378	0.00620811783264063
BMI1	163.877	-4.90096	1.25108	-3.91738	8.95153810439291e-05	0.00449618399496726
ZNF702P	112.22	-4.94309	1.0541	-4.68939	2.74019872015258e-06	0.000218962399052192
SERPINA9	24.1041	-4.98255	1.15243	-4.32352	1.53557628554497e-05	0.000980768248010573
AGRN	18094.3	-5.0065	1.21559	-4.11859	3.81203341797663e-05	0.00217441742668799
MEIS1-AS3	32.5607	-5.06952	1.00995	-5.01957	5.17871023919115e-07	4.99662899088767e-05
FAM126B	130.208	-5.12944	1.45784	-3.51851	0.00043398192747825	0.0165378113078319
CTDSP2	4906.38	-5.15785	1.32556	-3.89106	9.98078445249796e-05	0.00490627233560598
REST	1395.17	-5.3155	0.41991	-12.6587	1.00199961015801e-36	2.5964672755223e-33
WDR72	139.957	-5.31697	1.04195	-5.1029	3.34481565808504e-07	3.29737017510895e-05
KLHL9	1063.85	-5.3757	1.46911	-3.65914	0.000253058441203108	0.0106009862932637
NAT2	14.1886	-5.44976	1.62271	-3.35843	0.000783858141040885	0.0260888125143864
SECISBP2L	867.131	-5.50147	1.39315	-3.94893	7.85009131830314e-05	0.00399979793322193
CTNND1	2173.75	-5.57508	1.24277	-4.48601	7.25689504526545e-06	0.000517463772913472
IDE	1431.17	-5.69634	1.15304	-4.9403	7.80037278974823e-07	7.2933485584146e-05
NME8	12.7359	-5.70519	1.64679	-3.46442	0.000531366702546484	0.0193223646228275
SMYD4	772.049	-5.74424	0.407572	-14.0938	4.14606722940797e-45	1.88013783685578e-41
BRINP3	4.42485	-5.74566	1.83299	-3.13459	0.00172097241685828	0.0474418216860065
GEN1	612.826	-5.76114	1.28812	-4.4725	7.73086364123994e-06	0.000547773967142388
ZGRF1	378.971	-5.94697	1.78581	-3.33013	0.000868063561567196	0.0281678084852726
PDZD8	1118.42	-5.97697	1.21213	-4.93097	8.18212468286762e-07	7.61105433961722e-05
GDF10	939.14	-5.9858	1.09103	-5.48637	4.10288618825814e-08	4.96148350458762e-06
MTR	669.922	-6.06198	1.70756	-3.55009	0.00038509552715621	0.0150544132911347
NOTCH2	4544.13	-6.12123	1.25899	-4.86201	1.16199379838896e-06	0.000102317502470764
HMCN2	982.99	-6.12733	1.50609	-4.06838	4.73409203255152e-05	0.00257688544974859
ZIC5	1284.99	-6.17593	0.683374	-9.0374	1.6043605351502e-19	1.03933913382462e-16
UBAP2	276.729	-6.19431	1.34534	-4.60428	4.13889026167556e-06	0.000316493612711082
SPX	6.36533	-6.19653	1.97818	-3.13244	0.00173361286432077	0.0476454602210825
GDF11	1170.81	-6.22115	0.879712	-7.0718	1.52932603226686e-12	4.54761391791615e-10
DCP2	925.953	-6.22636	1.58105	-3.93811	8.21256343035355e-05	0.00414951777334771
GSTT1-AS1	13.5647	-6.3776	1.63705	-3.89578	9.78818493484085e-05	0.00482467082970321
MKI67	3507.86	-6.41519	1.82572	-3.51378	0.000441770685066701	0.0167993259044547
ZNF611	83.2107	-6.4153	1.69289	-3.78955	0.00015091753236234	0.00689544866377956
POU5F1P4	2840.95	-6.45346	1.54823	-4.16829	3.06889609242829e-05	0.00178992624503398
FLT1	4771.14	-6.47746	1.09036	-5.94065	2.83891548320751e-09	4.32731831511774e-07
PODXL	23062.3	-6.49586	0.858481	-7.56669	3.82863074715561e-14	1.54327851383679e-11
RBSN	633.914	-6.51935	1.79151	-3.63903	0.000273661731968253	0.0113332195346396
PI16	7.22606	-6.54859	1.90974	-3.42904	0.000605719634472744	0.0214592743158225
COL2A1	989.963	-6.55312	1.84566	-3.55056	0.000384410239211056	0.0150544132911347
UCA1	10.17	-6.72859	2.05905	-3.26781	0.00108384963509275	0.0335494002234597
KRT3	11.9939	-6.76935	1.71384	-3.94981	7.82117307570414e-05	0.00399628896958303
FRMD7	7.78235	-6.79885	1.7645	-3.85313	0.000116616850577009	0.00556661329635886
FBRSL1	28.4325	-6.80606	2.10916	-3.2269	0.00125139563885404	0.0372115827756942
ADAP1	279.081	-6.85843	1.29773	-5.28496	1.25733953300353e-07	1.38223525994855e-05
GCNT3	8.83601	-6.88284	1.6386	-4.20045	2.66390309201649e-05	0.00158427994052744
LOC391322	24.0265	-6.90462	1.78187	-3.87493	0.000106656024021265	0.00518110827890571
HAGLR	10.8224	-6.98763	1.98535	-3.51959	0.000432213989840335	0.016505114866766
ZBTB2	609.829	-7.0043	1.74559	-4.01256	6.00633168631983e-05	0.00320437795465163
SERINC5	3256.5	-7.078	1.14078	-6.2045	5.48701876706688e-10	1.03676076474819e-07
LOC613266	9.67307	-7.10379	2.19977	-3.22933	0.00124080048218662	0.0371051698254844
FAM150B	18.5263	-7.10414	2.1655	-3.2806	0.00103585349695817	0.0324513757881247
KIAA1324L	213.216	-7.20661	2.1152	-3.40705	0.000656679757569383	0.0228189925719369
HOXD11	10.6722	-7.22449	2.2944	-3.14875	0.00163969209177636	0.0458280043955799
GRB7	889.865	-7.25562	1.5037	-4.82517	1.39885981355564e-06	0.000119688293198518
LSR	8149.8	-7.27685	2.27017	-3.20542	0.0013486335933902	0.0395199753643051
LOC100128885	359.662	-7.27989	2.27323	-3.20244	0.00136268686202598	0.039739191302716
MGEA5	5404.96	-7.32987	1.63141	-4.49297	7.02372548137252e-06	0.000507583093651857
SECISBP2	474.888	-7.41048	1.69824	-4.36363	1.2792053571981e-05	0.000837671695820083
TMEM237	560.19	-7.43058	1.53441	-4.84263	1.28133331784203e-06	0.000110676690725413
RDH5	12.6727	-7.48384	1.92587	-3.88596	0.000101927937354244	0.00498347939533324
NSD1	995.766	-7.71342	1.36172	-5.66445	1.47495919948854e-08	2.01160036988892e-06
NOTCH3	1215.06	-7.72133	1.11409	-6.93061	4.19035717309007e-12	1.18763888691689e-09
UVSSA	118.324	-7.73438	1.79598	-4.30649	1.65863615123679e-05	0.00104829272290188
CASC9	46.4148	-7.93466	2.44497	-3.2453	0.00117325059912111	0.0355879475208324
ADAT1	37.4531	-8.0102	1.52369	-5.2571	1.46345368547486e-07	1.57074475744548e-05
CEP192	353.209	-8.08495	2.58994	-3.12168	0.001798247051457	0.0488299450095488
CDH3	8402.47	-8.12244	2.43156	-3.34042	0.000836525200168378	0.0272834883883604
TMEM119	37.3509	-8.16842	1.90808	-4.28096	1.86089230676225e-05	0.00115203841475633
CHRNB1	352.965	-8.20299	2.39358	-3.42708	0.000610108372022937	0.0215440855382554
NBPF11	63.2948	-8.20382	1.94658	-4.21448	2.50351022920782e-05	0.00150368119362916
OSBPL8	1018.1	-8.20618	1.84823	-4.44001	8.99562151316579e-06	0.000615741806140809
ZIC3	2503.57	-8.45076	1.91089	-4.42241	9.76067678152937e-06	0.000660630284105079
SLITRK5	106.157	-8.45184	2.58328	-3.27175	0.0010688480509241	0.0332552912447894
CCR10	60.4911	-8.46011	2.48534	-3.40401	0.000664045083257912	0.0230308102585378
KLF12	192.123	-8.69264	2.63966	-3.29308	0.000990946207004909	0.0313695868217488
SLC7A3	7816.71	-8.73564	2.05093	-4.25935	2.0502420857881e-05	0.00125053896042443
ZIC4	44.3286	-8.87634	2.40574	-3.68966	0.0002245567131095	0.00956158267392774
TIAM2	151.13	-8.89054	2.6052	-3.41262	0.000643425014340825	0.0224013173418968
ARHGEF9	274.451	-8.96278	2.03331	-4.40798	1.04340315800489e-05	0.00070097369937225
VIPR1	135.787	-8.9908	2.07176	-4.33968	1.42687338581472e-05	0.000917803416499757
ZNF829	92.8872	-9.00341	2.58107	-3.48825	0.000486190678724088	0.0180347908412602
H3F3A	1158.62	-9.05613	1.54	-5.8806	4.08791261669075e-09	6.02850788245151e-07
MFSD13A	302.15	-9.21344	1.55744	-5.91577	3.30317422841513e-09	4.91947611334219e-07
LRP4	1061.63	-9.27584	2.62393	-3.5351	0.000407622240247114	0.015798845760347
LOC728743	160.56	-9.28823	2.67564	-3.4714	0.000517743415246425	0.0189341689700704
MGA	757.335	-9.35324	2.61352	-3.57879	0.000345186891795223	0.0137915088772545
HOXA9	53.1377	-9.59373	2.96327	-3.23755	0.00120562245442557	0.0363873306170141
ZNF613	385.764	-9.60094	1.97913	-4.8511	1.22780745047559e-06	0.000106914496434618
EFHC2	109.452	-9.78971	2.02965	-4.82334	1.4117561202309e-06	0.000120224620961823
KDR	4065.98	-9.81529	1.68762	-5.81604	6.0256832327187e-09	8.53905219986598e-07
ZNF594	273.293	-10.0441	2.05065	-4.89801	9.68139459485517e-07	8.65077914069349e-05
MYH14	736.819	-10.2014	2.06982	-4.92865	8.2800874677721e-07	7.66288298866929e-05
INO80B	311.944	-10.2098	2.91458	-3.503	0.000460057028462519	0.0173853634151701
ZIC1	509.134	-10.5219	2.27651	-4.62195	3.80147505832031e-06	0.000293425345033498
CDC25A	880.021	-10.5763	1.60258	-6.59955	4.12398109836623e-11	1.01087693436845e-08
MFSD14A	141.317	-10.7498	1.67323	-6.42457	1.32245676588606e-10	2.85571943766753e-08
ERCC6-PGBD3	180.039	-10.7707	2.01557	-5.34375	9.1041743961729e-08	1.04519379349481e-05
CLCN5	759.128	-10.9408	2.27313	-4.81308	1.48620291084782e-06	0.000125973058877891
MTG2	307.739	-10.9933	2.67001	-4.11733	3.83284466284912e-05	0.00217943477553041
BRPF3	502.441	-11.0027	2.29368	-4.79698	1.610776776768e-06	0.000134644608082004
TLN2	772.085	-11.1106	2.57309	-4.318	1.57450014713096e-05	0.00099859643946883
MYSM1	243.502	-11.2532	2.74007	-4.1069	4.01004855230941e-05	0.00225195884490218
CLEC4E	188.582	-11.4211	2.56383	-4.45471	8.40059892738563e-06	0.000581597190625374
MBP	724.728	-11.5565	1.86744	-6.18839	6.07809547310897e-10	1.11364215946186e-07
FOXRED2	560.601	-11.7014	2.26063	-5.17616	2.26502134968017e-07	2.33438762851412e-05
TBC1D12	294.177	-11.7457	1.86593	-6.2948	3.0779796357956e-10	6.20349695707738e-08
TMEM164	770.516	-11.7748	1.55001	-7.59663	3.03934915149864e-14	1.28211056416358e-11
CADPS	257.372	-11.8526	2.19851	-5.39119	6.99916496659606e-08	8.1908292470378e-06
SLC39A10	2935.92	-12.0168	1.5832	-7.5902	3.19418822654593e-14	1.31680409639356e-11
GPCPD1	538.578	-12.0631	1.49282	-8.08076	6.43622122139618e-16	3.15531396580825e-13
C5orf51	1268.85	-12.5896	2.22994	-5.6457	1.64510596521439e-08	2.17814431408933e-06
PSME4	2370.02	-12.6513	2.57809	-4.90723	9.23728758085978e-07	8.37775797146078e-05
GSTT1	1055.06	-12.7159	1.50058	-8.47394	2.37230578911552e-17	1.30397741541716e-14
CHMP2A	1185.49	-13.178	2.38463	-5.52621	3.27215924017828e-08	4.01038489578337e-06
BLOC1S5-TXNDC5	1158.58	-13.6209	2.39761	-5.68105	1.33872263097881e-08	1.83962801540338e-06
ZNF98	106.859	-15.9116	3.88765	-4.09287	4.26070495770158e-05	0.00236345343204125
ZNF99	82.1239	-16.295	4.25726	-3.82759	0.000129403638346504	0.0060967599895253
NBEAL2	760.051	-17.824	3.08118	-5.7848	7.25997896096935e-09	1.01299044902325e-06
PSMD5-AS1	16.7689	-20.0947	4.56513	-4.40178	1.07366692092379e-05	0.000718643700318696
GABRA3	211.439	-20.1474	2.70522	-7.44763	9.50325644079642e-14	3.66765039531077e-11
APOBEC3D	45.5274	-20.1735	3.30727	-6.09975	1.06231544971911e-09	1.80087289181822e-07
ZIK1	103.911	-20.477	2.76046	-7.41794	1.18952157456773e-13	4.49515246689252e-11
KCNN2	363.949	-20.4778	3.18837	-6.42266	1.33915365110729e-10	2.85775389146297e-08
ZNF600	25.9404	-20.5729	3.02141	-6.80902	9.82647109350702e-12	2.66033371888245e-09
PHF21B	70.4652	-20.6234	3.53776	-5.8295	5.5593531774963e-09	8.06728858292843e-07
STEAP1B	38.9468	-20.7833	3.15419	-6.58911	4.42481483814076e-11	1.07015621798714e-08
LINC01002	83.9614	-20.9374	4.25363	-4.92224	8.55576698759918e-07	7.87782017198282e-05
APC	48.985	-21.0096	4.56374	-4.60359	4.15268095403482e-06	0.000316493612711082
APAF1	476.936	-21.1356	3.79592	-5.56799	2.5768969860101e-08	3.24599544647481e-06
POLA1	865.439	-21.2532	4.44846	-4.77764	1.77361174546449e-06	0.000146234288413547
MMP25	815.021	-21.4034	2.89037	-7.40508	1.31076336264926e-13	4.85223196634592e-11
IGSF9	131.323	-21.4278	2.96498	-7.22697	4.93871556989407e-13	1.62878839495106e-10
ALPK3	1466.21	-21.5445	3.21884	-6.69324	2.18277806491365e-11	5.57653680555898e-09
TRIM52	112.096	-21.5894	3.58611	-6.02028	1.74110603712648e-09	2.7948603900387e-07
COLCA2	66.9741	-21.5923	3.53285	-6.11187	9.8468257810221e-10	1.6850148381317e-07
RASSF8	48.4738	-21.7572	4.15907	-5.23127	1.68347432367006e-07	1.77538027657275e-05
MTX3	274.933	-21.9047	3.29887	-6.64005	3.13587343410544e-11	7.9002233640609e-09
POLQ	655.482	-22.1189	3.06723	-7.21137	5.53910283888199e-13	1.79417475704429e-10
FAM135A	175.014	-22.2468	3.05148	-7.29048	3.08843972829015e-13	1.07733092752798e-10
LZTS3	131.092	-22.2598	4.56274	-4.8786	1.0684213067191e-06	9.50004611891062e-05
MIS18BP1	50.9265	-22.28	2.89363	-7.69968	1.36408257298155e-14	5.89121280745531e-12
SH2B2	38.3294	-22.5278	4.23469	-5.31983	1.03866874386566e-07	1.16298841635674e-05
C1orf112	120.99	-22.6024	4.56258	-4.95386	7.27554420972978e-07	6.90948148797322e-05
ZNF532	476.172	-22.6106	2.65647	-8.51154	1.71637715652217e-17	9.72917663817366e-15
WSCD1	916.607	-22.9927	2.64826	-8.68221	3.88168512902388e-18	2.42792712259876e-15
STOX2	521.079	-23.0124	2.6726	-8.61046	7.27658231679707e-18	4.3996642214794e-15
OMA1	170.981	-23.0392	3.1781	-7.24937	4.18722382265362e-13	1.40651949850211e-10
ZNF329	104.714	-23.1613	3.31121	-6.99481	2.65614117014454e-12	7.64757852146853e-10
MX2	87.5528	-23.1628	4.56231	-5.07699	3.83468977197359e-07	3.73964719214134e-05
NAT8L	768.02	-23.2875	3.18029	-7.32245	2.43476133064534e-13	8.65963446599525e-11
DOCK6	121.062	-23.353	3.77349	-6.1887	6.06623154538691e-10	1.11364215946186e-07
KMT2D	992.501	-23.4022	4.56236	-5.12941	2.90654578712915e-07	2.96190078835594e-05
STK33	151.982	-23.4711	3.45029	-6.80266	1.02705659804863e-11	2.6999680626093e-09
GSTM1	164.859	-23.6518	3.50233	-6.75316	1.44656596680931e-11	3.74846572456487e-09
TSPAN11	85.9137	-23.7295	4.56231	-5.2012	1.98003160357427e-07	2.05233104327049e-05
C11orf95	427.971	-23.7531	3.23713	-7.33769	2.1730735459959e-13	7.88347621016392e-11
ZNF646	538.265	-23.8164	3.86238	-6.16624	6.99326093417013e-10	1.24363490279325e-07
ZNF711	486.055	-23.8185	3.92553	-6.06758	1.29855248142438e-09	2.1413130418688e-07
ZZZ3	261.782	-23.8517	4.31401	-5.5289	3.22246216062021e-08	4.0030309509552e-06
CIPC	1022.57	-23.8723	2.61368	-9.13357	6.62744709525691e-20	5.00896928586938e-17
PIK3CD	198.242	-23.913	4.54422	-5.26229	1.42268555940867e-07	1.54527505162359e-05
ZNF45	486.822	-23.9543	2.61644	-9.15533	5.41941394199049e-20	4.27403258668546e-17
RNF208	284.523	-23.9589	2.64114	-9.07146	1.17437914073082e-19	8.19310124373707e-17
FLRT2	130.252	-23.9978	4.56226	-5.26006	1.4400503306293e-07	1.55482577067172e-05
HSPE1-MOB4	196.865	-24.0229	4.56224	-5.2656	1.39734671933195e-07	1.5268959121664e-05
PAFAH2	493.829	-24.057	2.61497	-9.19974	3.58805651407269e-20	3.09922652898879e-17
KIAA1147	960.828	-24.1708	3.93438	-6.14348	8.0735133685054e-10	1.42180057273126e-07
ZNF445	887.277	-24.1805	2.63238	-9.1858	4.08466865599735e-20	3.36780930686981e-17
ELF1	164.527	-24.2567	4.44877	-5.45245	4.96813750775204e-08	5.92875304296804e-06
RASSF2	240.758	-24.3001	4.56223	-5.32637	1.00194976715382e-07	1.12884266002504e-05
DAB2IP	132.165	-24.3105	4.56223	-5.32864	9.89493484857154e-08	1.12177639511399e-05
ADCYAP1R1	428.783	-24.3214	3.33733	-7.28769	3.15324726579603e-13	1.07918400291083e-10
SNX27	352.716	-24.3237	3.0017	-8.1033	5.34871580441202e-16	2.6950098882286e-13
ZC3H11A	303.195	-24.337	2.6697	-9.11604	7.79214214497871e-20	5.65366665471075e-17
SYT1	1176.92	-24.3404	2.68617	-9.06138	1.28812592295101e-19	8.65382078385498e-17
HIVEP1	324.901	-24.3818	4.56222	-5.34429	9.07718695332117e-08	1.04519379349481e-05
BCORL1	221.585	-24.5693	3.83404	-6.40821	1.47240414004775e-10	3.01987497360984e-08
MKL2	345.347	-24.6086	4.5622	-5.39402	6.89002444862514e-08	8.11546451127347e-06
GSE1	958.342	-24.6157	3.09827	-7.94497	1.9423287040309e-15	9.0338206057478e-13
PSMC1	454.901	-24.689	4.0039	-6.16625	6.99305828726462e-10	1.24363490279325e-07
FKTN	397.688	-24.748	3.51787	-7.03493	1.99355506284071e-12	5.83243472336574e-10
ESF1	995.255	-24.766	2.67995	-9.24121	2.43736028836358e-20	2.21056391353135e-17
FLJ23867	271.738	-24.7997	4.44552	-5.57857	2.42499189788153e-08	3.14192343111951e-06
AGO1	262.344	-24.8349	3.76235	-6.60089	4.08703389659791e-11	1.01087693436845e-08
C9orf114	1385.35	-24.9241	3.63436	-6.85789	6.98864068796728e-12	1.95026082213905e-09
WNT5B	256.986	-24.966	4.56216	-5.47241	4.43944800605309e-08	5.33292366766867e-06
SEMA6B	264.72	-25.0552	3.51425	-7.1296	1.00660578060625e-12	3.10332053250709e-10
MEN1	2174.1	-25.3327	3.37113	-7.51458	5.70928731052456e-14	2.25132092446967e-11
SLC7A2	1165.06	-25.7524	4.10286	-6.27668	3.45876813804207e-10	6.81941252782013e-08
NUDT4	856.132	-26.2067	4.1708	-6.28338	3.31295193687722e-10	6.60369617395778e-08
GRAMD1A	3797.72	-26.3081	2.83282	-9.2869	1.58845340983361e-20	1.60071980005399e-17
FOCAD	687.2	-26.3226	3.69222	-7.12922	1.00940466077468e-12	3.10332053250709e-10
INPPL1	2624.73	-27.5276	4.56209	-6.03397	1.59976478965804e-09	2.59090477853635e-07
HEG1	2215.26	-27.9927	4.56209	-6.13594	8.46545707389307e-10	1.4624278653652e-07
CHADL	28.0296	0.982399	0.3152	3.11675	0.00182856107753233	0.0494311019155871	Outside the defined Log2FC cutoff
PRRX1	2313.31	0.978851	0.296028	3.30662	0.000944286951289156	0.0302622279318622	Outside the defined Log2FC cutoff
NDRG2	1730.67	0.976591	0.220556	4.42786	9.51735940538376e-06	0.000646574465371746	Outside the defined Log2FC cutoff
PCSK1N	2525.9	0.972584	0.301207	3.22895	0.00124243559868978	0.0371051698254844	Outside the defined Log2FC cutoff
ANGPTL2	2036.55	0.957913	0.305289	3.13773	0.00170263894567326	0.0472234982195218	Outside the defined Log2FC cutoff
GCNT1	940.948	0.953582	0.269985	3.53199	0.000412450293711288	0.0159179486758065	Outside the defined Log2FC cutoff
GPX7	1277.08	0.879896	0.24968	3.52409	0.000424935264474593	0.016261394013301	Outside the defined Log2FC cutoff
C2orf16	74.5516	0.87675	0.235881	3.71692	0.00020166837532124	0.00872104999062552	Outside the defined Log2FC cutoff
MFSD4	52.9178	0.871408	0.275363	3.16458	0.00155307585137215	0.0440566748800602	Outside the defined Log2FC cutoff
RCOR2	3014.03	0.803453	0.189062	4.24968	2.14075212360925e-05	0.00129437009233827	Outside the defined Log2FC cutoff
F2R	8354.28	0.786103	0.166465	4.72233	2.33157567463143e-06	0.000187966449609509	Outside the defined Log2FC cutoff
CTSC	17527.8	0.777913	0.199252	3.90416	9.45535151699259e-05	0.0047118302518332	Outside the defined Log2FC cutoff
IRS1	3048.02	0.772541	0.23721	3.25678	0.00112684163729761	0.0344547345575316	Outside the defined Log2FC cutoff
AHSA2	4091.96	0.765252	0.225326	3.39619	0.000683300094926286	0.0235634608780758	Outside the defined Log2FC cutoff
SDC4	9244.77	0.73258	0.150973	4.85239	1.21984990044069e-06	0.000106893030647796	Outside the defined Log2FC cutoff
PAGR1	4766.24	0.707431	0.20834	3.39557	0.000684869142359297	0.0235727540289474	Outside the defined Log2FC cutoff
LOC440300	135.107	0.697922	0.181129	3.85318	0.000116595973313259	0.00556661329635886	Outside the defined Log2FC cutoff
STK16	357.652	0.696177	0.198787	3.50213	0.000461550794105318	0.0174055506325912	Outside the defined Log2FC cutoff
ISOC2	1875.68	0.681959	0.195113	3.4952	0.000473711582534483	0.0177534181727128	Outside the defined Log2FC cutoff
OCIAD2	2564.32	0.661136	0.208871	3.16528	0.00154935317771038	0.0440497136214554	Outside the defined Log2FC cutoff
C14orf37	1031.33	0.649899	0.164792	3.94374	8.02207400131614e-05	0.00407597759971634	Outside the defined Log2FC cutoff
LEPROT	4074.03	0.610749	0.124343	4.9118	9.02455576362972e-07	8.22595060283817e-05	Outside the defined Log2FC cutoff
SUMF1	2389.13	0.555451	0.159072	3.49183	0.000479731152039509	0.0179419450862776	Outside the defined Log2FC cutoff
TIMM21	867.97	0.52622	0.152578	3.44887	0.000562945193897767	0.0202660930724528	Outside the defined Log2FC cutoff
OGFOD3	2198.31	0.499758	0.122581	4.07697	4.56269330660892e-05	0.00250796042086603	Outside the defined Log2FC cutoff
TRPV3	114.425	0.49454	0.150959	3.27599	0.00105290524676952	0.0328720280054258	Outside the defined Log2FC cutoff
PRCP	7255.5	0.481966	0.148277	3.25044	0.00115224982305278	0.0350682207052926	Outside the defined Log2FC cutoff
AKAP10	993.156	0.462331	0.122658	3.76929	0.000163715269833373	0.00740556428804876	Outside the defined Log2FC cutoff
ZNF250	455.154	0.408274	0.102905	3.96749	7.26321817595215e-05	0.00373222420661745	Outside the defined Log2FC cutoff
BAG6	2219.01	0.364604	0.0979305	3.72309	0.000196801411388024	0.00858120384896003	Outside the defined Log2FC cutoff
NUCB1	19896	0.354727	0.0888898	3.99064	6.58947527659924e-05	0.00348473737732459	Outside the defined Log2FC cutoff
TM2D3	1188.78	0.306798	0.0918452	3.34038	0.00083664272026006	0.0272834883883604	Outside the defined Log2FC cutoff
TCEANC2	493.558	-0.300906	0.0921889	-3.26402	0.00109844834235994	0.0338281060816079	Outside the defined Log2FC cutoff
TOLLIP	2252.06	-0.341516	0.105396	-3.24031	0.0011939839884472	0.0360961259440729	Outside the defined Log2FC cutoff
ZNF234	434.348	-0.36059	0.112241	-3.21264	0.0013152067847016	0.0386653741777997	Outside the defined Log2FC cutoff
ZCCHC2	638.575	-0.369888	0.114564	-3.22866	0.00124372585334883	0.0371051698254844	Outside the defined Log2FC cutoff
NKIRAS2	3569.89	-0.410734	0.105647	-3.88779	0.000101162648928408	0.00495943051057405	Outside the defined Log2FC cutoff
TPM4	42435	-0.414481	0.113207	-3.66128	0.000250960051684666	0.0105497259436051	Outside the defined Log2FC cutoff
RAC1	12817.8	-0.416709	0.0927789	-4.49142	7.07500420680467e-06	0.000509259925822341	Outside the defined Log2FC cutoff
VPS4A	5074.67	-0.428771	0.100434	-4.26917	1.96201239030553e-05	0.00120640483890685	Outside the defined Log2FC cutoff
COMMD8	228.851	-0.508963	0.149831	-3.39692	0.000681489011340423	0.0235457698603884	Outside the defined Log2FC cutoff
TTC5	586.274	-0.531375	0.164575	-3.22876	0.00124326146048853	0.0371051698254844	Outside the defined Log2FC cutoff
SPATA5L1	554.999	-0.532351	0.130868	-4.06785	4.74491284092855e-05	0.00257688544974859	Outside the defined Log2FC cutoff
SNX8	2464.8	-0.557413	0.162451	-3.43127	0.000600766360954795	0.021388125036906	Outside the defined Log2FC cutoff
RMND1	660.109	-0.578156	0.167224	-3.45737	0.000545480480924199	0.0197494420029622	Outside the defined Log2FC cutoff
SEPW1	4295.95	-0.580483	0.125006	-4.64364	3.42327233770462e-06	0.000267649728162173	Outside the defined Log2FC cutoff
CDR2L	1369.78	-0.58219	0.155543	-3.74296	0.000181866876110112	0.00809253097430927	Outside the defined Log2FC cutoff
DSG2	9541.66	-0.589179	0.167077	-3.52638	0.000421274107930268	0.0161553721855119	Outside the defined Log2FC cutoff
LPCAT1	9289.21	-0.622581	0.164577	-3.7829	0.000155010455911101	0.00704695403451493	Outside the defined Log2FC cutoff
OSGIN2	939.216	-0.632154	0.131716	-4.79937	1.5916394686548e-06	0.000133660871860784	Outside the defined Log2FC cutoff
GALNT1	4864.41	-0.647107	0.111207	-5.81892	5.92290943849097e-09	8.52274060612658e-07	Outside the defined Log2FC cutoff
GPX1	8538.02	-0.668904	0.102941	-6.49793	8.14323645240024e-11	1.86974893683656e-08	Outside the defined Log2FC cutoff
ATP1B1	3767.49	-0.670054	0.214502	-3.12377	0.00178552165831322	0.0486299960362514	Outside the defined Log2FC cutoff
DNAJC8	2950.11	-0.673697	0.177035	-3.80544	0.000141553250053919	0.00655008776206133	Outside the defined Log2FC cutoff
ASS1	3976.4	-0.688093	0.219746	-3.13132	0.00174025198335835	0.0477555684207823	Outside the defined Log2FC cutoff
SLC35A4	3455.85	-0.692223	0.168846	-4.09972	4.13647547535742e-05	0.00230866241992333	Outside the defined Log2FC cutoff
PFKFB2	959.733	-0.69852	0.156439	-4.46514	8.00156896639188e-06	0.000562559920470474	Outside the defined Log2FC cutoff
ACADM	1201.76	-0.705687	0.210056	-3.35953	0.000780759937477623	0.0260334641652695	Outside the defined Log2FC cutoff
C1GALT1	2254.09	-0.707551	0.214366	-3.30067	0.000964545211276176	0.0305872125652772	Outside the defined Log2FC cutoff
FASN	30953.1	-0.709043	0.195784	-3.62156	0.000292837403188381	0.0120448472935012	Outside the defined Log2FC cutoff
TTLL12	6520.79	-0.718432	0.213683	-3.36214	0.000773408925395911	0.0258746202760024	Outside the defined Log2FC cutoff
ZNF85	264.842	-0.7322	0.214504	-3.41345	0.000641464809666649	0.0224013173418968	Outside the defined Log2FC cutoff
PGM2	1185.75	-0.733927	0.190078	-3.86119	0.000112838154340141	0.00541473884014766	Outside the defined Log2FC cutoff
SGOL1	547.896	-0.737672	0.165701	-4.45183	8.5139944515531e-06	0.000587206636337345	Outside the defined Log2FC cutoff
ZC3H7A	1973.44	-0.738283	0.164215	-4.49584	6.92969628751787e-06	0.000502791043837147	Outside the defined Log2FC cutoff
PRKAG2	885.194	-0.748587	0.163321	-4.58353	4.57194062464563e-06	0.000345543462460196	Outside the defined Log2FC cutoff
MAP6D1	291.855	-0.758212	0.206484	-3.67201	0.000240652317637523	0.0101752736354942	Outside the defined Log2FC cutoff
ZNF623	986.382	-0.788636	0.213844	-3.6879	0.000226113537882931	0.00960532427086296	Outside the defined Log2FC cutoff
ARMC9	1758.41	-0.794339	0.13549	-5.86273	4.5531533553554e-09	6.66045554135417e-07	Outside the defined Log2FC cutoff
PEX19	3177.3	-0.798009	0.229689	-3.4743	0.000512182939899434	0.018768659286537	Outside the defined Log2FC cutoff
JADE3	1019.77	-0.823359	0.167935	-4.90283	9.4465425367265e-07	8.48271460760802e-05	Outside the defined Log2FC cutoff
SULT1A1	259.972	-0.898286	0.265019	-3.38952	0.000700156271281218	0.0239301983961622	Outside the defined Log2FC cutoff
MGME1	1371.62	-0.918473	0.171444	-5.35726	8.44922134107447e-08	9.8243862760096e-06	Outside the defined Log2FC cutoff
TCEB1	2160.81	-0.919096	0.107352	-8.56148	1.11430679070592e-17	6.52013254084347e-15	Outside the defined Log2FC cutoff
L3MBTL2	1383.4	-0.922851	0.260984	-3.53604	0.000406169338593283	0.0157820758465341	Outside the defined Log2FC cutoff
GNA12	5975.34	-0.943981	0.219642	-4.29782	1.72484870070591e-05	0.00108259621391365	Outside the defined Log2FC cutoff
LOC105370333	313.19	-0.953772	0.228915	-4.16648	3.09334704214505e-05	0.00179840455120093	Outside the defined Log2FC cutoff
DYRK2	1190.67	-0.960493	0.284178	-3.3799	0.000725125703860212	0.0245006170497014	Outside the defined Log2FC cutoff
SRSF6	5058.42	-0.984416	0.316172	-3.11355	0.00184852636776823	0.0498223176596552	Outside the defined Log2FC cutoff
SH3RF1	1259.78	-0.992224	0.273675	-3.62556	0.000288340821441231	0.0118868503639147	Outside the defined Log2FC cutoff
PGD	26293.4	-0.99306	0.313299	-3.16969	0.00152603875568615	0.0435918377785686	Outside the defined Log2FC cutoff

## Sheet: 1E_stageAS-genotypeP 
Supplementary Table 1E. Differentially regulated genes (DEGs) identified based on multifactorial analysis of transcriptome data (adj.P-value > 0.05, -1 ≥ Log2FC ≥ 1)
gene_name	baseMean	log2FoldChange	lfcSE	stat	pvalue	padj
DENND4B	1010.7	30	5.53356	5.42146	5.91141978625397e-08	1.40427332659249e-05
MAST3	151.316	30	4.72145	6.35397	2.09821253382912e-10	9.23929977701244e-08
RGPD2	63.5003	30	5.51617	5.43856	5.3713802441114e-08	1.2929986523625e-05
UBR2	573.642	30	5.69385	5.26884	1.37286388571716e-07	2.81655506735656e-05
IRF2BPL	2632.87	29.8461	1.79636	16.6148	5.44387486316108e-62	3.27612389265034e-58
PCGF2	391.249	27.3659	4.23439	6.46277	1.02803977789933e-10	4.88427109215644e-08
RPL41	2613.21	26.8959	5.93544	4.5314	5.85928038115189e-06	0.000755596057152259
NRIP1	287.17	25.8843	4.41344	5.86488	4.49458018394319e-09	1.59108138511589e-06
PRR14L	1621.65	25.614	2.92728	8.75009	2.13180137283666e-18	2.96058015270716e-15
IQSEC1	35.3556	25.4606	6.30233	4.03987	5.34817782798942e-05	0.00508189486876427
RNF149	685.597	24.7445	3.85638	6.41651	1.39437968208172e-10	6.45490532828291e-08
MAPK8IP1	1663.12	24.7388	2.85155	8.67557	4.11474363853402e-18	5.30625583214952e-15
TTC21B	608.266	24.0124	2.709	8.86395	7.72269758831453e-19	1.26750529326755e-15
SSSCA1	276.904	23.2849	5.16735	4.50616	6.60107106784838e-06	0.000810719299720644
MPP7	107.845	23.2174	3.36242	6.90497	5.021306054718e-12	3.12602274178892e-09
SALL4	1703.13	23.0334	2.63197	8.75138	2.10762081098844e-18	2.96058015270716e-15
KIAA1644	100.355	22.3694	5.58737	4.00356	6.23963384711833e-05	0.00571829185156723
PPP1R13L	701.023	22.2757	6.28854	3.54226	0.000396710918737021	0.0253979394570148
TRANK1	169.696	22.2281	4.63135	4.79949	1.59071466448042e-06	0.000258727590563328
PNPLA2	608.643	21.5669	6.2886	3.42953	0.000604634919961329	0.0330790268029753
MYO18A	72.3844	21.3668	4.83192	4.42202	9.77838686643173e-06	0.0011537932978139
RNF220	1335.57	21.3636	4.25641	5.01916	5.18965998004742e-07	9.65918776080166e-05
PSD2	142.549	21.2272	6.45165	3.2902	0.00100115980577235	0.0475656292984578
ZNF471	84.2033	21.0364	4.89274	4.29951	1.71172390399989e-05	0.00191439098659877
MECOM	191.092	21.0043	3.81622	5.50396	3.71363334481391e-08	9.57799091532434e-06
[truncated: 362 more rows]
