# Supplementary material for: Modeling CLN3 Batten disease in astrocytes reveals alterations in mitochondria homeostasis, fatty acid metabolism and oxidative stress response
Source: J Biomed Sci. 2026 May 13;33:50. doi: 10.1186/s12929-026-01253-y (PMC13173811; doi:10.1186/s12929-026-01253-y)
Supplement: Supplementary file 3 — Additional file3 Supplementary table S2. [file 12929_2026_1253_MOESM3_ESM.xlsx]

## Sheet: 2A_AS_vs_iPSC_Control
Supplementary Table 2A. Differetially expressed proteins (DEPs) identified during iPSC to astrocyte differentiation in the Control group (adj.P-value > 0.1, -0.6 ≥ Log2FC ≥ 0.6)
protein	Log2FC	AveExpr	adj.P.Val	gene_name	gene_describe
Q9H8V3	7.79488	18.6011	9.76839e-06	ECT2	epithelial cell transforming 2
Q6P179	7.46663	17.038	2.81117e-09	ERAP2	endoplasmic reticulum aminopeptidase 2
Q9H492	6.78911	16.1543	1.90425e-05	MAP1LC3A	microtubule associated protein 1 light chain 3 alpha
Q16270	6.60733	16.3368	4.44674e-09	IGFBP7	insulin like growth factor binding protein 7
P08670	6.35364	16.8642	2.15386e-21	VIM	vimentin
Q5H9B4	6.09511	17.161	3.45769e-05	NA	NA
P02751	6.08749	15.5388	1.05844e-11	FN1	fibronectin 1
C9JS50	5.85048	17.337	2.44673e-14	NA	NA
A0A0A0MTQ8	5.68802	17.9461	7.04091e-06	NA	NA
O75347	5.65785	16.5695	1.90114e-10	TBCA	tubulin folding cofactor A
P48751	5.601	17.4225	3.98439e-12	SLC4A3	solute carrier family 4 member 3
Q92743	5.57395	14.7037	2.11697e-15	HTRA1	HtrA serine peptidase 1
Q04941	5.53671	17.7185	5.12206e-13	PLP2	proteolipid protein 2
Q96KN3	5.50418	17.6841	2.11521e-16	NA	NA
P09382	5.49922	16.4624	3.861e-21	LGALS1	galectin 1
D6REL8	5.46058	16.2344	2.15282e-06	NA	NA
Q03135	5.44918	15.0063	3.12362e-14	CAV1	caveolin 1
P83110	5.4153	14.9323	8.89805e-05	HTRA3	HtrA serine peptidase 3
Q15582	5.37326	15.0306	6.76812e-12	TGFBI	transforming growth factor beta induced
A0A7I2V370	5.2848	15.9905	4.42956e-06	NA	NA
Q96PE2	5.27483	13.8147	1.13394e-08	ARHGEF17	Rho guanine nucleotide exchange factor 17
P20908	5.25352	14.5629	8.22982e-07	COL5A1	collagen type V alpha 1 chain
P26006	5.19349	14.0062	1.92012e-13	ITGA3	integrin subunit alpha 3
Q9H2A2	5.10689	14.9469	0.000184192	ALDH8A1	aldehyde dehydrogenase 8 family member A1
O15540	5.10686	14.6878	3.33614e-07	FABP7	fatty acid binding protein 7
Q9Y646	5.03596	14.7258	1.11005e-05	CPQ	carboxypeptidase Q
A0A0A0MRR1	5.03274	16.217	3.4269e-09	NA	NA
H0YNS7	4.98801	14.3047	6.76812e-12	NA	NA
A0AVK6	4.96294	16.9423	2.04226e-13	E2F8	E2F transcription factor 8
C9JP00	4.9615	14.3264	2.90784e-09	NA	NA
A0A075B6F3	4.94058	18.1199	4.39274e-14	DNAH8	dynein axonemal heavy chain 8
P16070	4.8834	14.7166	4.69973e-12	CD44	CD44 molecule (Indian blood group)
O60565	4.86838	14.6236	0.000175349	GREM1	gremlin 1, DAN family BMP antagonist
C9JEU5	4.86201	16.2409	0.000123112	NA	NA
P17931	4.82474	15.4132	4.39274e-14	LGALS3	galectin 3
P04083	4.76097	14.3998	1.16614e-13	ANXA1	annexin A1
Q8IY63	4.73915	15.5364	1.02883e-08	AMOTL1	angiomotin like 1
Q9NZ72	4.70134	17.0172	4.30359e-10	STMN3	stathmin 3
A0A087WYV5	4.6901	14.0899	1.76867e-12	NA	NA
P21589	4.68974	14.1872	1.83381e-14	NT5E	5'-nucleotidase ecto
Q5VT06	4.64655	16.8133	4.61024e-06	CEP350	centrosomal protein 350
Q9NRL2	4.62164	16.4693	3.0402e-08	BAZ1A	bromodomain adjacent to zinc finger domain 1A
Q969G5	4.61997	14.967	1.82008e-10	CAVIN3	caveolae associated protein 3
Q9UJX6	4.59454	15.6231	0.00167416	ANAPC2	anaphase promoting complex subunit 2
P78539	4.58088	14.2608	1.94694e-05	SRPX	sushi repeat containing protein X-linked
Q9UQL6	4.57653	15.951	0.000966509	HDAC5	histone deacetylase 5
F6SS63	4.56993	15.3417	0.0588241	NA	NA
Q8IWE2	4.55707	14.1499	4.61483e-13	FAM114A1	family with sequence similarity 114 member A1
F8W7D1	4.55016	18.3459	5.9861e-18	NA	NA
Q9H4L7	4.54606	15.5511	1.76567e-13	SMARCAD1	SWI/SNF-related, matrix-associated actin-dependent regulator of chromatin, subfamily a, containing DEAD/H box 1
P02452	4.51718	14.8643	5.49485e-10	COL1A1	collagen type I alpha 1 chain
Q9GZM7	4.49591	14.5272	5.33496e-13	TINAGL1	tubulointerstitial nephritis antigen like 1
P98095	4.4872	13.8487	0.000652431	FBLN2	fibulin 2
Q53GG5	4.46959	14.074	2.86672e-13	PDLIM3	PDZ and LIM domain 3
Q00266	4.46626	14.5409	0.000484656	MAT1A	methionine adenosyltransferase 1A
P55285	4.45565	14.7784	3.75367e-09	CDH6	cadherin 6
P08123	4.44495	14.7367	8.4107e-12	COL1A2	collagen type I alpha 2 chain
Q5RIP0	4.43852	14.8173	0.000163198	NA	NA
P29536	4.37595	13.8374	0.00127882	LMOD1	leiomodin 1
F8VU10	4.36795	15.9712	1.1866e-08	NA	NA
A0A2R8YGF8	4.3516	15.2986	4.4309e-06	NA	NA
P21675	4.33824	15.9161	9.29205e-11	TAF1	TATA-box binding protein associated factor 1
P28300	4.33089	15.1121	0.0098558	LOX	lysyl oxidase
O15460	4.32237	14.1821	6.90151e-11	P4HA2	prolyl 4-hydroxylase subunit alpha 2
A0A6Q8PGI1	4.3135	15.6877	6.11664e-06	NA	NA
O00469	4.30639	14.4423	1.12953e-15	PLOD2	procollagen-lysine,2-oxoglutarate 5-dioxygenase 2
E9PGR5	4.30627	16.772	1.86231e-07	NA	NA
Q9HCH3	4.29052	17.4433	0.00015515	CPNE5	copine 5
P02461	4.28546	14.6151	0.000223563	COL3A1	collagen type III alpha 1 chain
Q969S9	4.27316	14.8259	1.35124e-09	GFM2	GTP dependent ribosome recycling factor mitochondrial 2
P17655	4.24695	15.2831	0.000183432	CAPN2	calpain 2
O00194	4.21429	14.9967	3.2964e-12	RAB27B	RAB27B, member RAS oncogene family
A0A0D9SFB1	4.20951	14.1131	0.00161621	NA	NA
O43708	4.19736	14.4272	0.000680516	GSTZ1	glutathione S-transferase zeta 1
P19320	4.1954	15.6254	0.0535313	VCAM1	vascular cell adhesion molecule 1
O94762	4.19161	17.1259	0.03492	RECQL5	RecQ like helicase 5
Q6NZI2	4.18979	14.64	3.25156e-15	CAVIN1	caveolae associated protein 1
P33897	4.1883	13.8637	1.04963e-07	ABCD1	ATP binding cassette subfamily D member 1
P17301	4.17883	14.1236	8.6009e-14	ITGA2	integrin subunit alpha 2
Q5NDL2	4.17039	16.3336	4.68283e-06	EOGT	EGF domain specific O-linked N-acetylglucosamine transferase
Q14315	4.14742	14.7693	2.28729e-16	FLNC	filamin C
E9PMV1	4.14063	15.017	2.531e-07	NA	NA
E9PGC8	4.12786	13.9515	5.9216e-10	NA	NA
P08648	4.09823	14.5193	1.07774e-11	ITGA5	integrin subunit alpha 5
Q13362	4.08663	15.3842	0.00471435	PPP2R5C	protein phosphatase 2 regulatory subunit B'gamma
P11678	4.08644	14.4666	2.57299e-11	EPX	eosinophil peroxidase
B1ANH0	4.06231	13.9884	0.00880953	NA	NA
Q6PIU2	4.04086	14.0511	2.08432e-12	NCEH1	neutral cholesterol ester hydrolase 1
P25391	4.01835	17.2459	4.5437e-12	LAMA1	laminin subunit alpha 1
Q92597	4.01636	14.621	1.34765e-05	NDRG1	N-myc downstream regulated 1
P12110	4.01634	14.3293	3.74113e-10	COL6A2	collagen type VI alpha 2 chain
O95302	4.01141	14.4063	2.1146e-13	FKBP9	FKBP prolyl isomerase 9
Q8NHH9	3.9927	16.9754	5.91393e-15	ATL2	atlastin GTPase 2
P38936	3.97765	14.5225	9.26054e-06	CDKN1A	cyclin dependent kinase inhibitor 1A
Q5JWQ6	3.95249	14.1104	8.19184e-09	NA	NA
Q13637	3.94927	15.218	9.7276e-05	RAB32	RAB32, member RAS oncogene family
P07355	3.93722	15.6941	4.11512e-19	ANXA2	annexin A2
Q8WX93	3.92809	14.819	1.79139e-14	PALLD	palladin, cytoskeletal associated protein
Q02809	3.91552	14.4847	2.09523e-13	PLOD1	procollagen-lysine,2-oxoglutarate 5-dioxygenase 1
A0A494C1Q3	3.91369	16.4083	3.85598e-06	NA	NA
A4GXA9	3.91038	19.4316	7.02974e-15	EME2	essential meiotic structure-specific endonuclease subunit 2
Q13443	3.85698	15.2306	3.93911e-11	ADAM9	ADAM metallopeptidase domain 9
Q9Y4K0	3.85376	14.2716	7.59362e-09	LOXL2	lysyl oxidase like 2
H0Y2M6	3.85051	15.0875	1.5562e-06	NA	NA
A0A0J9YWL0	3.84862	16.0674	4.12861e-05	NA	NA
P08572	3.84548	15.2402	9.85558e-14	COL4A2	collagen type IV alpha 2 chain
Q9BZV1	3.84468	16.3385	1.18427e-05	UBXN6	UBX domain protein 6
O60237	3.83746	15.2267	0.000279509	PPP1R12B	protein phosphatase 1 regulatory subunit 12B
Q96S55	3.83119	17.9862	0.0237685	WRNIP1	WRN helicase interacting protein 1
Q9UHL4	3.83083	14.5064	1.41905e-08	DPP7	dipeptidyl peptidase 7
P0C7U0	3.81522	16.1309	1.32616e-05	ELFN1	extracellular leucine rich repeat and fibronectin type III domain containing 1
Q09666	3.81093	14.5799	6.98464e-18	AHNAK	AHNAK nucleoprotein
P07858	3.80929	16.0442	2.12543e-15	CTSB	cathepsin B
O43854	3.79101	14.2067	4.08657e-14	EDIL3	EGF like repeats and discoidin domains 3
P12109	3.76988	15.0082	2.403e-09	COL6A1	collagen type VI alpha 1 chain
Q7Z406	3.76823	15.3097	2.35244e-09	MYH14	myosin heavy chain 14
P05121	3.76065	14.2056	1.22188e-07	SERPINE1	serpin family E member 1
Q8IWU5	3.76008	14.222	0.00146443	SULF2	sulfatase 2
A0A7P0TAZ7	3.75442	18.4808	1.63655e-06	NA	NA
P98082	3.74854	14.1762	1.30397e-13	DAB2	DAB adaptor protein 2
P52943	3.72247	14.3892	1.63552e-09	CRIP2	cysteine rich protein 2
B4DLR2	3.71267	14.9153	4.57085e-05	FAP	fibroblast activation protein alpha
Q6NZY7	3.71141	14.4354	0.00243777	CDC42EP5	CDC42 effector protein 5
Q16666	3.69452	14.4557	1.16385e-07	IFI16	interferon gamma inducible protein 16
P55290	3.68863	15.4158	4.39685e-05	CDH13	cadherin 13
P23280	3.68749	14.3821	0.00276353	CA6	carbonic anhydrase 6
C9JMX4	3.66923	13.8877	1.81498e-05	NA	NA
P35625	3.66765	14.9106	0.00546173	TIMP3	TIMP metallopeptidase inhibitor 3
P62736	3.66214	16.4618	8.14419e-11	ACTA2	actin alpha 2, smooth muscle
P60903	3.65533	15.7209	6.34139e-13	S100A10	S100 calcium binding protein A10
P81605	3.64855	14.8485	6.22092e-09	DCD	dermcidin
P13674	3.64467	14.6746	1.14132e-15	P4HA1	prolyl 4-hydroxylase subunit alpha 1
Q9UBH6	3.64124	14.9419	0.000598384	XPR1	xenotropic and polytropic retrovirus receptor 1
A0A6Q8PFJ0	3.64038	15.4977	3.00385e-17	NA	NA
Q13506	3.63385	16.6784	0.00617693	NAB1	NGFI-A binding protein 1
Q9BY76	3.62127	14.8384	6.67125e-06	ANGPTL4	angiopoietin like 4
O14558	3.6187	14.5098	0.00520247	HSPB6	heat shock protein family B (small) member 6
O95084	3.59899	14.1682	4.08906e-05	PRSS23	serine protease 23
A0A8I5QJC8	3.54322	14.4494	5.57765e-06	NA	NA
P21980	3.52943	14.6629	6.96646e-07	TGM2	transglutaminase 2
Q03111	3.52462	16.2149	1.12991e-05	MLLT1	MLLT1 super elongation complex subunit
P50479	3.50921	14.6571	2.11521e-16	PDLIM4	PDZ and LIM domain 4
A0A096LP69	3.50412	16.9536	8.6484e-10	CD99	CD99 molecule (Xg blood group)
A0A669KBB4	3.47758	15.2906	2.531e-07	NA	NA
Q9HAT2	3.46962	15.0771	5.44181e-05	SIAE	sialic acid acetylesterase
A0A087X140	3.46506	17.3856	0.00627377	ZNG1A	Zn regulated GTPase metalloprotein activator 1A
P98164	3.46289	15.3287	2.66227e-05	LRP2	LDL receptor related protein 2
Q96BY7	3.45039	16.9435	5.35584e-05	ATG2B	autophagy related 2B
Q8IUX7	3.4409	15.1009	1.72456e-05	AEBP1	AE binding protein 1
C9JKI3	3.42705	16.5305	2.85362e-06	NA	NA
Q15389	3.40024	14.3437	0.000202909	ANGPT1	angiopoietin 1
A0A7I2YQ93	3.3904	14.6101	0.00394313	NA	NA
Q86XZ4	3.37876	15.1764	1.27558e-16	SPATS2	spermatogenesis associated serine rich 2
P12882	3.37752	14.4743	3.58563e-08	MYH1	myosin heavy chain 1
Q9P2B2	3.35922	13.7475	2.33088e-14	PTGFRN	prostaglandin F2 receptor inhibitor
P00488	3.34441	15.2954	0.000430542	F13A1	coagulation factor XIII A chain
E7ENM0	3.33592	14.5152	0.00392624	ELN	elastin
O60687	3.3358	13.9228	0.000313781	SRPX2	sushi repeat containing protein X-linked 2
P98160	3.32955	14.9422	1.29372e-11	HSPG2	heparan sulfate proteoglycan 2
Q9UKX5	3.32923	13.9891	9.87014e-05	ITGA11	integrin subunit alpha 11
P05997	3.32846	14.6504	1.90708e-08	COL5A2	collagen type V alpha 2 chain
P37235	3.32685	15.2416	4.73881e-05	HPCAL1	hippocalcin like 1
O43295	3.31318	13.6539	0.000581205	SRGAP3	SLIT-ROBO Rho GTPase activating protein 3
P24821	3.28553	15.0619	2.10295e-12	TNC	tenascin C
P14543	3.2801	15.2569	2.95793e-11	NID1	nidogen 1
P35555	3.27957	13.956	3.67563e-06	FBN1	fibrillin 1
Q8WUA8	3.24944	13.5705	0.000571808	TSKU	tsukushi, small leucine rich proteoglycan
J3QQV2	3.24939	15.0141	4.29813e-05	NA	NA
P35579	3.24558	15.8596	1.78681e-11	MYH9	myosin heavy chain 9
Q99467	3.232	17.4496	6.72714e-06	CD180	CD180 molecule
O94808	3.22375	14.8478	1.37137e-10	GFPT2	glutamine-fructose-6-phosphate transaminase 2
Q30118	3.21302	15.0611	0.099347	NA	NA
A0A7I2V4J9	3.20492	15.6771	2.08731e-10	NA	NA
Q14192	3.20362	14.5114	0.00015233	FHL2	four and a half LIM domains 2
Q15477	3.18523	14.3573	0.000765851	SKIC2	SKI2 subunit of superkiller complex
C9JG15	3.18332	15.7577	5.82688e-05	NA	NA
Q8N3V7	3.16775	15.0557	0.00019894	SYNPO	synaptopodin
Q9UKX3	3.16479	15.7607	0.0129029	MYH13	myosin heavy chain 13
Q52LW3	3.16478	14.0848	0.00884038	ARHGAP29	Rho GTPase activating protein 29
Q76M96	3.15064	14.2705	0.01288	CCDC80	coiled-coil domain containing 80
Q8WUH6	3.15012	14.3168	3.13044e-10	TMEM263	transmembrane protein 263
Q01813	3.14717	14.8042	4.73279e-13	PFKP	phosphofructokinase, platelet
P02462	3.12709	14.7589	1.26834e-06	COL4A1	collagen type IV alpha 1 chain
A0A1X7SBR3	3.12676	14.9105	0.0011892	NA	NA
Q9Y2G5	3.11933	14.3787	4.87754e-05	POFUT2	protein O-fucosyltransferase 2
B4DLR8	3.11779	14.5333	3.04767e-12	NQO1	NAD(P)H quinone dehydrogenase 1
Q8IY33	3.10481	13.9073	2.02407e-06	MICALL2	MICAL like 2
H3BSW0	3.09994	16.6663	0.0667477	NA	NA
P01023	3.09595	15.2104	0.0104028	A2M	alpha-2-macroglobulin
Q135570	3.08538	14.4074	6.05813e-05	NA	NA
O75436	3.08321	13.9179	0.00166244	VPS26A	VPS26 retromer complex component A
B4DG22	3.08072	13.5222	0.000768304	RPS6KA3	ribosomal protein S6 kinase A3
P04150	3.07597	14.3178	0.0140502	NR3C1	nuclear receptor subfamily 3 group C member 1
Q53EP0	3.06874	13.5527	9.02298e-06	FNDC3B	fibronectin type III domain containing 3B
P61601	3.06622	14.3361	8.4086e-05	NCALD	neurocalcin delta
Q8WWX9	3.05994	13.7244	6.37737e-10	SELENOM	selenoprotein M
P24844	3.05237	16.0429	0.000269199	MYL9	myosin light chain 9
P17858	3.04869	14.189	8.97135e-12	PFKL	phosphofructokinase, liver type
Q14643	3.03733	14.4158	2.51223e-08	ITPR1	inositol 1,4,5-trisphosphate receptor type 1
P31150	3.0361	13.9823	4.46522e-06	GDI1	GDP dissociation inhibitor 1
Q96NE9	3.03067	13.7463	0.00209029	FRMD6	FERM domain containing 6
Q0ZGT2	3.02744	13.4289	1.22085e-11	NEXN	nexilin F-actin binding protein
P07196	3.02398	14.5925	9.63493e-05	NEFL	neurofilament light chain
A0A096LNZ9	3.00806	14.6836	1.88981e-05	NA	NA
Q9Y662	3.00395	14.755	0.00520622	HS3ST3B1	heparan sulfate-glucosamine 3-sulfotransferase 3B1
P50416	3.00079	14.2413	5.00286e-07	CPT1A	carnitine palmitoyltransferase 1A
P23743	2.99165	13.1796	0.000535257	DGKA	diacylglycerol kinase alpha
P15144	2.98398	14.2433	0.000210408	ANPEP	alanyl aminopeptidase, membrane
P51570	2.98202	14.6416	2.90595e-11	GALK1	galactokinase 1
A0A140T9T7	2.97805	14.9503	0.000156455	NA	NA
P12111	2.97761	14.562	8.89583e-05	COL6A3	collagen type VI alpha 3 chain
P41595	2.96621	15.4752	0.000692361	HTR2B	5-hydroxytryptamine receptor 2B
P04792	2.963	16.7604	6.32317e-13	HSPB1	heat shock protein family B (small) member 1
B0QY64	2.95762	13.9932	1.30884e-07	NA	NA
P37802	2.95529	16.3476	8.22383e-13	TAGLN2	transgelin 2
A0A7P0TBF3	2.95035	13.8472	1.23538e-05	NA	NA
Q9NVD7	2.95023	14.0686	7.50249e-09	PARVA	parvin alpha
Q92508	2.94883	14.8541	0.00485725	PIEZO1	piezo type mechanosensitive ion channel component 1
P01889	2.94816	14.5329	3.62959e-06	HLA-B	major histocompatibility complex, class I, B
P34896	2.93708	14.8018	1.77106e-06	SHMT1	serine hydroxymethyltransferase 1
G8JLQ3	2.93403	15.2755	0.00322537	NA	NA
Q30154	2.92778	12.7482	0.0155379	HLA-DRB5	major histocompatibility complex, class II, DR beta 5
C9JB30	2.91971	14.459	1.30569e-07	NA	NA
Q14699	2.91893	14.3584	3.2954e-06	RFTN1	raftlin, lipid raft linker 1
Q15149	2.91659	14.6796	9.70586e-17	PLEC	plectin
Q6UVK1	2.91595	13.9679	8.39869e-07	CSPG4	chondroitin sulfate proteoglycan 4
Q6P2H3	2.91156	16.3786	1.80019e-06	CEP85	centrosomal protein 85
A0A804HLG6	2.90215	16.3465	8.42088e-07	NA	NA
Q8IY95	2.89798	16.6003	0.000176205	TMEM192	transmembrane protein 192
P17661	2.89741	14.328	0.000338531	DES	desmin
A0A590UK34	2.89288	13.6761	0.00105146	NA	NA
E9PPM8	2.88981	13.2466	0.0013951	DERA	deoxyribose-phosphate aldolase
R4GN98	2.88214	13.9877	2.3878e-05	NA	NA
Q93034	2.88182	14.2077	0.000937145	CUL5	cullin 5
P13807	2.87612	13.7926	1.83165e-05	GYS1	glycogen synthase 1
P02511	2.87215	14.1591	0.00590437	CRYAB	crystallin alpha B
D6RGG3	2.87161	14.4909	2.17534e-08	NA	NA
Q9H0Q0	2.87111	14.9917	0.0456515	CYRIA	CYFIP related Rac1 interactor A
Q9Y281	2.85598	14.8303	1.45609e-10	CFL2	cofilin 2
A0A804HKF4	2.84217	13.8819	0.000108911	NA	NA
Q969X5	2.8416	14.3453	1.03773e-06	ERGIC1	endoplasmic reticulum-golgi intermediate compartment 1
P08133	2.84025	14.1924	2.53804e-10	ANXA6	annexin A6
P24593	2.8402	14.6239	0.000329278	IGFBP5	insulin like growth factor binding protein 5
Q9BUF5	2.8361	15.2003	4.76142e-08	TUBB6	tubulin beta 6 class V
P06737	2.83575	13.5285	9.05899e-08	PYGL	glycogen phosphorylase L
H3BUJ1	2.82992	12.9253	4.30216e-05	NA	NA
P51809	2.82873	12.8409	0.00132532	VAMP7	vesicle associated membrane protein 7
P35240	2.82106	13.2739	0.000247914	NF2	NF2, moesin-ezrin-radixin like (MERLIN) tumor suppressor
Q9Y6C2	2.81923	14.69	1.8425e-05	EMILIN1	elastin microfibril interfacer 1
Q70UQ0	2.81071	14.3966	1.04753e-12	IKBIP	IKBKB interacting protein
Q14112	2.80136	14.6209	2.99005e-07	NID2	nidogen 2
P13929	2.79091	13.2731	0.000608243	ENO3	enolase 3
Q9NR45	2.77849	14.3234	4.77685e-06	NANS	N-acetylneuraminate synthase
Q9UPQ0	2.7777	13.5828	0.000732465	LIMCH1	LIM and calponin homology domains 1
A0A3B3IRX1	2.77176	15.5072	0.00679825	NA	NA
Q8N0Z3	2.76327	17.7685	0.000177724	SPICE1	spindle and centriole associated protein 1
P16035	2.76161	13.8796	2.50667e-07	TIMP2	TIMP metallopeptidase inhibitor 2
A0A0G2JNZ5	2.76005	13.9641	5.015e-08	NA	NA
Q6ZWT7	2.7531	14.017	0.000268603	MBOAT2	membrane bound O-acyltransferase domain containing 2
P17813	2.74847	14.5355	0.080248	ENG	endoglin
P54821	2.74798	14.1337	0.000103931	PRRX1	paired related homeobox 1
A0A494C017	2.73482	14.4691	2.83709e-08	NA	NA
Q14157	2.73268	15.113	2.15717e-06	UBAP2L	ubiquitin associated protein 2 like
A0A8I5KRN5	2.72956	14.6834	0.000148762	NA	NA
A0A0C4DFZ2	2.72869	15.2327	2.96313e-08	ARSA	arylsulfatase A
Q9H488	2.72081	14.4623	1.43341e-07	POFUT1	protein O-fucosyltransferase 1
Q00587	2.7177	13.5248	9.47499e-08	CDC42EP1	CDC42 effector protein 1
Q13642	2.71274	15.4577	0.0719325	FHL1	four and a half LIM domains 1
B4DKF8	2.7127	13.4763	4.69815e-05	NA	NA
Q9Y680	2.70434	15.6652	1.14223e-06	FKBP7	FKBP prolyl isomerase 7
D6REA1	2.69365	14.5699	0.000631779	NA	NA
A0A1W2PPX5	2.68521	15.2511	1.81218e-09	NA	NA
Q96FJ2	2.67365	15.435	9.14079e-07	DYNLL2	dynein light chain LC8-type 2
O94851	2.6699	13.9465	4.5477e-06	MICAL2	microtubule associated monooxygenase, calponin and LIM domain containing 2
Q9Y6N5	2.6678	14.4232	0.000159869	SQOR	sulfide quinone oxidoreductase
A0A0A0MTH3	2.66662	14.1545	7.71843e-09	NA	NA
Q9UBG0	2.66318	14.2567	2.78277e-07	MRC2	mannose receptor C type 2
Q6PCE3	2.65859	14.5755	0.0808097	PGM2L1	phosphoglucomutase 2 like 1
P61812	2.65449	15.3566	0.000275741	TGFB2	transforming growth factor beta 2
A0A494BYR6	2.64677	16.6105	2.94389e-05	NA	NA
O43488	2.64307	14.2955	8.16397e-08	AKR7A2	aldo-keto reductase family 7 member A2
Q68CQ7	2.63972	14.2692	0.000648279	GLT8D1	glycosyltransferase 8 domain containing 1
B4DQI4	2.63177	13.5761	0.0104483	NA	NA
G3V1N2	2.62452	14.8756	0.00118943	NA	NA
P00352	2.62399	14.25	0.00091265	ALDH1A1	aldehyde dehydrogenase 1 family member A1
P10301	2.62011	14.6483	4.58802e-10	RRAS	RAS related
O00468	2.61606	15.8019	0.0367951	AGRN	agrin
E9PE82	2.60554	14.1699	0.0128295	ACADS	acyl-CoA dehydrogenase short chain
F5H265	2.60486	14.1721	0.000194138	NA	NA
P12107	2.59557	14.7592	1.98958e-06	COL11A1	collagen type XI alpha 1 chain
Q9UFN0	2.59401	12.4865	0.0205855	NIPSNAP3A	nipsnap homolog 3A
Q96QK1	2.59294	13.8766	6.20421e-07	VPS35	VPS35 retromer complex component
Q14764	2.59174	14.4547	6.36989e-08	MVP	major vault protein
Q9H4M9	2.58959	13.7712	1.08743e-12	EHD1	EH domain containing 1
P36871	2.58518	14.2811	8.19184e-09	PGM1	phosphoglucomutase 1
P21291	2.58225	14.6171	4.01681e-10	CSRP1	cysteine and glycine rich protein 1
Q8IVL5	2.57921	14.1809	3.86495e-08	P3H2	prolyl 3-hydroxylase 2
Q6EMK4	2.56826	14.0906	5.97975e-07	VASN	vasorin
O14880	2.56601	14.7569	5.313e-06	MGST3	microsomal glutathione S-transferase 3
Q07065	2.55838	16.134	5.5723e-14	CKAP4	cytoskeleton associated protein 4
P06756	2.54425	15.0054	1.74333e-11	ITGAV	integrin subunit alpha V
E9PIZ0	2.53155	16.6935	7.46059e-13	NA	NA
P06396	2.52713	14.9304	2.72772e-09	GSN	gelsolin
P05362	2.51927	14.3196	1.60174e-06	ICAM1	intercellular adhesion molecule 1
Q8IVL6	2.51671	14.624	5.62929e-12	P3H3	prolyl 3-hydroxylase 3
P11047	2.50738	15.9568	5.80931e-11	LAMC1	laminin subunit gamma 1
O15069	2.50703	13.3285	0.000394394	NACAD	NAC alpha domain containing
E9PHN7	2.49185	14.0249	0.00707985	NA	NA
Q8NBF2	2.4845	13.306	0.0131865	NHLRC2	NHL repeat containing 2
Q9H4G4	2.48261	15.0015	2.47432e-09	GLIPR2	GLI pathogenesis related 2
Q96D15	2.48119	13.7023	0.000104444	RCN3	reticulocalbin 3
O96011	2.48116	14.8586	8.49817e-07	PEX11B	peroxisomal biogenesis factor 11 beta
Q9Y490	2.46881	14.9813	6.64655e-15	TLN1	talin 1
A0A7P0T9I6	2.46626	14.0041	0.00331669	NA	NA
Q8N556	2.46342	14.1771	6.57139e-08	AFAP1	actin filament associated protein 1
O60462	2.45669	13.9348	2.1078e-06	NRP2	neuropilin 2
P43121	2.45104	14.6201	1.00989e-06	MCAM	melanoma cell adhesion molecule
Q8N5H3	2.45089	13.8493	0.000589907	FAM89B	family with sequence similarity 89 member B
Q53TN4	2.44541	14.2973	3.11528e-06	CYBRD1	cytochrome b reductase 1
Q9BU23	2.44394	14.7865	7.76258e-07	LMF2	lipase maturation factor 2
P30043	2.43917	14.4942	7.80795e-05	BLVRB	biliverdin reductase B
Q6UXV4	2.4351	14.1859	7.06507e-09	APOOL	apolipoprotein O like
Q9Y3A5	2.4328	13.9658	0.000121418	SBDS	SBDS ribosome maturation factor
R4GND3	2.43273	13.7746	4.86582e-06	NA	NA
Q96FQ6	2.43172	14.8119	1.19174e-07	S100A16	S100 calcium binding protein A16
Q8N3D4	2.4292	13.6012	0.000632994	EHBP1L1	EH domain binding protein 1 like 1
Q86XR7	2.42673	15.542	0.000362465	TICAM2	TIR domain containing adaptor molecule 2
Q86SJ2	2.42635	14.2928	0.0767054	AMIGO2	adhesion molecule with Ig like domain 2
O75396	2.42393	15.5165	1.84621e-14	SEC22B	SEC22 homolog B, vesicle trafficking protein
P52799	2.4233	14.5273	0.000151754	EFNB2	ephrin B2
P0DJ93	2.41948	14.5545	1.86838e-05	SMIM13	small integral membrane protein 13
O60831	2.41295	14.4065	1.5326e-05	PRAF2	PRA1 domain family member 2
Q5SQQ9	2.41064	16.7902	0.0116124	VAX1	ventral anterior homeobox 1
Q5KU26	2.39727	14.7898	0.000203044	COLEC12	collectin subfamily member 12
P07996	2.39688	14.9206	2.71503e-05	THBS1	thrombospondin 1
E9PGF5	2.39457	13.8656	1.36209e-08	TNS1	tensin 1
Q5GLZ8	2.387	13.7689	0.0197776	HERC4	HECT and RLD domain containing E3 ubiquitin protein ligase 4
Q9GZV5	2.38465	14.2711	0.00783145	WWTR1	WW domain containing transcription regulator 1
Q07960	2.3843	13.9607	1.30571e-07	ARHGAP1	Rho GTPase activating protein 1
P41221	2.38149	13.8399	0.000158545	WNT5A	Wnt family member 5A
Q96JB5	2.37564	13.3594	0.0040469	CDK5RAP3	CDK5 regulatory subunit associated protein 3
E5RI60	2.36646	13.6282	0.0197646	NA	NA
O75915	2.36477	13.0639	0.00131855	ARL6IP5	ADP ribosylation factor like GTPase 6 interacting protein 5
P00918	2.36111	13.6464	0.00943048	CA2	carbonic anhydrase 2
Q92626	2.35486	15.0663	3.28574e-07	PXDN	peroxidasin
P00966	2.34357	14.8595	8.6408e-08	ASS1	argininosuccinate synthase 1
E9PCD7	2.33391	13.8895	0.0505927	MAN2B2	mannosidase alpha class 2B member 2
P32970	2.32858	13.5766	0.00707985	CD70	CD70 molecule
Q96CV9	2.32447	14.8866	0.000915632	OPTN	optineurin
P78357	2.32031	14.2906	2.99647e-07	CNTNAP1	contactin associated protein 1
Q8NCH0	2.31616	14.6632	2.04965e-05	CHST14	carbohydrate sulfotransferase 14
Q9UJ70	2.31413	13.9678	8.76141e-06	NAGK	N-acetylglucosamine kinase
Q96PD2	2.31091	14.633	2.96088e-11	DCBLD2	discoidin, CUB and LCCL domain containing 2
A0A804F6T5	2.30947	15.1686	0.00059617	NA	NA
O95486	2.30812	13.0069	9.60864e-06	SEC24A	SEC24 homolog A, COPII coat complex component
B7WPL0	2.30669	13.9605	0.000327684	RIC8B	RIC8 guanine nucleotide exchange factor B
F8W0R1	2.30632	13.6691	0.00657337	NA	NA
O60507	2.30393	14.013	2.58605e-07	TPST1	tyrosylprotein sulfotransferase 1
Q9BWM7	2.29804	14.6048	1.02417e-06	SFXN3	sideroflexin 3
Q99735	2.29309	15.2105	1.88413e-05	MGST2	microsomal glutathione S-transferase 2
A0A5F9ZGZ5	2.29254	13.0313	0.0040237	NA	NA
O75146	2.28993	18.2194	4.54234e-05	HIP1R	huntingtin interacting protein 1 related
A0A0U1RRM6	2.28616	14.6183	1.48852e-05	NA	NA
A0A0A0MS69	2.28555	13.4277	0.00215097	PDE1C	phosphodiesterase 1C
E7ET40	2.28443	14.3133	3.52904e-05	NA	NA
Q9BYC5	2.27931	13.5923	0.0272679	FUT8	fucosyltransferase 8
P07093	2.27913	14.073	1.10813e-06	SERPINE2	serpin family E member 2
Q5IJ48	2.27406	13.1328	0.0125008	CRB2	crumbs cell polarity complex component 2
A0A804HL84	2.27094	14.0546	8.04588e-07	NA	NA
P51688	2.26872	14.5226	3.39928e-07	SGSH	N-sulfoglucosamine sulfohydrolase
C9JYY6	2.26576	14.5386	0.0276742	NRCAM	neuronal cell adhesion molecule
Q5T4P9	2.25757	15.3849	0.000104838	PLEKHO1	pleckstrin homology domain containing O1
Q8N3Y3	2.25652	14.1517	0.0164578	LARGE2	LARGE xylosyl- and glucuronyltransferase 2
E7EQ29	2.25171	15.5312	2.8428e-09	NA	NA
Q15746	2.25139	13.6731	3.63883e-08	MYLK	myosin light chain kinase
Q00577	2.24977	13.7945	1.00678e-06	PURA	purine rich element binding protein A
O75131	2.24553	14.3328	0.000401841	CPNE3	copine 3
P21399	2.24414	14.2971	1.38856e-05	ACO1	aconitase 1
C9J126	2.24049	14.9209	9.09953e-09	NA	NA
Q9UBV2	2.23741	13.8705	2.42886e-05	SEL1L	SEL1L adaptor subunit of SYVN1 ubiquitin ligase
O60568	2.236	14.4548	3.84943e-09	PLOD3	procollagen-lysine,2-oxoglutarate 5-dioxygenase 3
P61769	2.22766	17.5047	3.60997e-06	B2M	beta-2-microglobulin
Q59FU8	2.22497	13.9069	0.000165882	FAS	Fas cell surface death receptor
P00387	2.22371	15.1674	8.7753e-09	CYB5R3	cytochrome b5 reductase 3
Q96DG6	2.21995	13.9926	0.0054533	CMBL	carboxymethylenebutenolidase homolog
Q9NZN4	2.21753	14.1776	3.25425e-05	EHD2	EH domain containing 2
P40261	2.21735	14.7867	0.000473428	NNMT	nicotinamide N-methyltransferase
P51397	2.21679	14.5144	0.000265275	DAP	death associated protein
Q9C0E8	2.21325	14.8951	4.97329e-09	LNPK	lunapark, ER junction formation factor
A0A0B4J269	2.21272	15.0032	2.88094e-06	NA	NA
Q8WUJ3	2.2115	14.5934	0.000113731	CEMIP	cell migration inducing hyaluronidase 1
P49257	2.20854	14.9285	3.83194e-07	LMAN1	lectin, mannose binding 1
G3V1U5	2.20708	14.1426	1.21734e-06	NA	NA
Q12797	2.20294	14.485	5.87006e-10	ASPH	aspartate beta-hydroxylase
Q8N653	2.20091	15.6144	0.00576226	LZTR1	leucine zipper like post translational regulator 1
A0A494C120	2.19666	13.8036	4.75645e-07	NA	NA
Q9NZM1	2.19503	14.635	1.96772e-05	MYOF	myoferlin
Q7Z7M9	2.19475	14.5252	0.0116959	GALNT5	polypeptide N-acetylgalactosaminyltransferase 5
O76041	2.18566	14.1842	0.00847969	NEBL	nebulette
A0A1B0GW05	2.18243	13.5442	0.000330999	NA	NA
P35556	2.18188	14.3834	2.28133e-06	FBN2	fibrillin 2
Q13425	2.18081	14.0903	1.82717e-08	SNTB2	syntrophin beta 2
P52655	2.17674	13.2336	0.000338215	GTF2A1	general transcription factor IIA subunit 1
O14657	2.17372	13.3572	7.52964e-05	TOR1B	torsin family 1 member B
P11413	2.17195	14.2588	2.13646e-08	G6PD	glucose-6-phosphate dehydrogenase
O75781	2.16587	14.171	0.00182761	PALM	paralemmin
Q16352	2.16073	13.406	0.0194306	INA	internexin neuronal intermediate filament protein alpha
Q8N335	2.15822	14.9057	0.00987088	GPD1L	glycerol-3-phosphate dehydrogenase 1 like
O43707	2.1574	15.6509	5.45584e-09	ACTN4	actinin alpha 4
Q765P7	2.15379	14.3902	0.000124347	MTSS2	MTSS I-BAR domain containing 2
A0A3B3IRT8	2.15374	16.0186	0.000700413	NA	NA
P14618	2.15359	17.013	3.69846e-10	PKM	pyruvate kinase M1/2
P14415	2.15341	13.2688	0.00597729	ATP1B2	ATPase Na+/K+ transporting subunit beta 2
A0A2R8YD45	2.15029	16.4842	1.17428e-08	NA	NA
Q9UDY8	2.1313	14.2451	0.00206302	MALT1	MALT1 paracaspase
Q9NRF8	2.12599	12.5416	0.0537767	CTPS2	CTP synthase 2
Q96JJ7	2.12129	14.1806	1.11261e-06	TMX3	thioredoxin related transmembrane protein 3
Q9Y678	2.12056	14.5097	1.10822e-08	COPG1	COPI coat complex subunit gamma 1
Q8IY57	2.10951	13.7677	0.0196321	YAF2	YY1 associated factor 2
Q96TA1	2.10909	14.1721	3.54304e-09	NIBAN2	niban apoptosis regulator 2
Q05682	2.10804	15.9498	9.83324e-06	CALD1	caldesmon 1
P21810	2.10608	15.6138	0.021549	BGN	biglycan
Q9HD20	2.10456	15.0147	7.80795e-05	ATP13A1	ATPase 13A1
I3L2G3	2.09768	14.0146	0.000195018	NA	NA
P11216	2.08643	14.3594	3.75217e-07	PYGB	glycogen phosphorylase B
Q9UJY1	2.08542	14.8339	0.00073241	HSPB8	heat shock protein family B (small) member 8
Q9ULD4	2.0854	15.9212	0.00137587	BRPF3	bromodomain and PHD finger containing 3
O15061	2.08248	13.7134	0.00148249	SYNM	synemin
E9PFH7	2.07974	14.0698	0.0688209	MAPK8IP3	mitogen-activated protein kinase 8 interacting protein 3
A0A087X0T8	2.07961	13.1757	5.80077e-05	NA	NA
Q9UI15	2.07728	14.6713	0.0236589	TAGLN3	transgelin 3
F5H1F6	2.07563	14.1682	9.5429e-05	NA	NA
E9PDF6	2.07466	13.5678	1.15419e-05	MYO1B	myosin IB
Q96AY3	2.07416	15.45	7.2727e-10	FKBP10	FKBP prolyl isomerase 10
O00159	2.07319	14.3882	2.84154e-09	MYO1C	myosin IC
A0A3B3IU69	2.07313	15.9167	2.367e-08	NA	NA
P51911	2.07251	15.2153	0.000101867	CNN1	calponin 1
Q14554	2.07074	14.3181	1.35289e-08	PDIA5	protein disulfide isomerase family A member 5
Q9C0D5	2.06812	13.7615	2.79383e-08	TANC1	tetratricopeptide repeat, ankyrin repeat and coiled-coil containing 1
Q9NZN5	2.06608	14.4285	2.4332e-06	ARHGEF12	Rho guanine nucleotide exchange factor 12
G5E9N2	2.06372	14.2794	9.6769e-05	NA	NA
A0A7I2YQI5	2.06316	14.3686	1.75827e-06	NA	NA
F5H365	2.06282	14.4631	2.1538e-08	NA	NA
C9JEF4	2.06273	14.2952	7.29839e-05	NA	NA
Q01995	2.05869	16.0506	7.65822e-07	TAGLN	transgelin
Q96SL4	2.05853	15.1376	0.0257219	GPX7	glutathione peroxidase 7
Q00536	2.05783	14.9031	0.0264918	CDK16	cyclin dependent kinase 16
Q9NR12	2.05526	16.3906	5.24117e-09	PDLIM7	PDZ and LIM domain 7
Q495W5	2.05374	12.6182	0.0197855	FUT11	fucosyltransferase 11
C9JW74	2.05355	13.8372	0.00802018	NA	NA
A0A087WYM5	2.05339	14.7403	0.0228903	KIAA0586	KIAA0586
A0AVT1	2.03447	14.3869	3.81713e-05	UBA6	ubiquitin like modifier activating enzyme 6
O43294	2.03218	14.1371	0.00283224	TGFB1I1	transforming growth factor beta 1 induced transcript 1
P47755	2.03149	13.9792	0.000580282	CAPZA2	capping actin protein of muscle Z-line subunit alpha 2
Q9UHQ9	2.02962	12.9812	0.000859162	CYB5R1	cytochrome b5 reductase 1
Q7Z4F1	2.02527	15.3592	2.84302e-05	LRP10	LDL receptor related protein 10
F5H1Y4	2.02456	13.4812	0.0467209	NA	NA
D3DPN2	2.02445	13.2502	0.0243317	NA	NA
Q9P0M6	2.02378	14.0057	1.68436e-08	MACROH2A2	macroH2A.2 histone
Q04206	2.02068	13.574	0.00258833	RELA	RELA proto-oncogene, NF-kB subunit
I3L3B4	2.02043	14.6435	0.000157874	NA	NA
C9JEH7	2.018	14.0214	0.00140466	NA	NA
Q9Y5F8	2.01537	15.0958	1.32727e-05	PCDHGB7	protocadherin gamma subfamily B, 7
A0A7P0TAF7	2.01528	13.9787	6.75897e-05	NA	NA
Q96N76	2.01211	13.3411	0.0319127	UROC1	urocanate hydratase 1
P05106	2.01185	14.87	0.0102315	ITGB3	integrin subunit beta 3
Q8N3E9	2.0085	14.2683	0.0412024	PLCD3	phospholipase C delta 3
Q02388	2.00545	18.7663	0.0137573	COL7A1	collagen type VII alpha 1 chain
A0A3B3ITT1	1.99974	14.9897	0.000590095	NA	NA
Q14517	1.99636	14.0699	3.47644e-05	FAT1	FAT atypical cadherin 1
B4DR61	1.99503	14.5224	9.19379e-05	NA	NA
Q15836	1.99317	16.3144	1.2254e-11	VAMP3	vesicle associated membrane protein 3
P80303	1.98917	13.5086	5.0386e-08	NUCB2	nucleobindin 2
Q5SSJ5	1.98499	15.5468	1.51577e-12	HP1BP3	heterochromatin protein 1 binding protein 3
Q9H1I8	1.97828	13.4683	0.000456819	ASCC2	activating signal cointegrator 1 complex subunit 2
H7C4V0	1.97298	13.1147	8.23359e-05	NA	NA
Q8NBX0	1.97059	14.2952	9.89404e-06	SCCPDH	saccharopine dehydrogenase (putative)
Q9UHF1	1.96716	13.1928	0.0608441	EGFL7	EGF like domain multiple 7
Q9BQE5	1.96594	14.9744	0.000684341	APOL2	apolipoprotein L2
O60353	1.96425	13.3633	4.09604e-07	FZD6	frizzled class receptor 6
P46821	1.9592	14.8504	4.55823e-06	MAP1B	microtubule associated protein 1B
A0A7I2V5R1	1.9576	13.719	0.000290735	NA	NA
F2Z2U4	1.9548	14.7356	0.0923707	NA	NA
Q9ULH7	1.9491	13.8687	0.0219093	MRTFB	myocardin related transcription factor B
Q9BTV4	1.94822	14.0178	2.75095e-06	TMEM43	transmembrane protein 43
Q13671	1.94228	12.9103	0.0266585	RIN1	Ras and Rab interactor 1
A0A5K1VW54	1.9395	13.307	7.43669e-07	NA	NA
Q92504	1.9365	16.5253	0.00276382	SLC39A7	solute carrier family 39 member 7
Q8WWI1	1.93624	14.1727	1.81498e-05	LMO7	LIM domain 7
Q8NBM8	1.9299	13.3219	3.1595e-08	PCYOX1L	prenylcysteine oxidase 1 like
Q9NZU5	1.92835	14.053	0.0129658	LMCD1	LIM and cysteine rich domains 1
O75746	1.92772	14.7075	0.022971	SLC25A12	solute carrier family 25 member 12
Q8TE58	1.92717	13.7909	0.0164848	ADAMTS15	ADAM metallopeptidase with thrombospondin type 1 motif 15
O75410	1.9158	13.8709	1.45717e-05	TACC1	transforming acidic coiled-coil containing protein 1
O43301	1.91328	14.2319	0.000783798	HSPA12A	heat shock protein family A (Hsp70) member 12A
P20810	1.91327	14.6477	1.59146e-06	CAST	calpastatin
P06865	1.91247	14.1882	0.000183664	HEXA	hexosaminidase subunit alpha
P53004	1.91217	14.5269	4.32165e-05	BLVRA	biliverdin reductase A
P53621	1.91065	14.3006	1.12797e-07	COPA	COPI coat complex subunit alpha
Q12765	1.90952	14.6542	0.000454914	SCRN1	secernin 1
P29590	1.90941	14.3601	6.18176e-10	PML	PML nuclear body scaffold
E9PMS6	1.90849	15.6297	4.31642e-06	NA	NA
P40123	1.90014	13.9756	1.43852e-05	CAP2	cyclase associated actin cytoskeleton regulatory protein 2
C9JB06	1.89836	15.0215	0.000103238	NA	NA
O60826	1.89829	13.2391	0.000307632	CCDC22	coiled-coil domain containing 22
H3BUV8	1.89436	13.831	0.00835359	NA	NA
P51531	1.89277	14.1578	0.00132928	SMARCA2	SWI/SNF related, matrix associated, actin dependent regulator of chromatin, subfamily a, member 2
Q9UBW8	1.89223	14.4482	0.000164889	COPS7A	COP9 signalosome subunit 7A
P00568	1.89197	13.8825	2.79928e-05	AK1	adenylate kinase 1
Q96DZ1	1.89132	13.9466	1.81579e-07	ERLEC1	endoplasmic reticulum lectin 1
Q13740	1.89071	14.2507	5.30623e-08	ALCAM	activated leukocyte cell adhesion molecule
A0A087WU65	1.8894	13.4095	4.34553e-05	NA	NA
P28482	1.88456	14.4854	1.80161e-05	MAPK1	mitogen-activated protein kinase 1
O95407	1.87876	13.132	0.0044494	TNFRSF6B	TNF receptor superfamily member 6b
Q8NBJ5	1.87689	15.176	1.62599e-08	COLGALT1	collagen beta(1-O)galactosyltransferase 1
Q5VWZ2	1.87594	13.7253	0.034706	LYPLAL1	lysophospholipase like 1
A0A669KB68	1.87479	14.2445	1.51042e-06	NA	NA
E9PF19	1.8745	14.2293	4.60802e-07	NA	NA
H0Y9Y3	1.87312	14.2876	0.0387608	NA	NA
A0A0J9YXF2	1.87251	15.7826	0.00110737	NA	NA
H0YDB2	1.86569	14.2211	5.0087e-09	NA	NA
O15258	1.86249	15.1497	1.02358e-06	RER1	retention in endoplasmic reticulum sorting receptor 1
A0A8I5KTS2	1.86208	14.788	4.91497e-06	NA	NA
A0A0A0MTC7	1.86207	14.1694	0.000531032	LAMA4	laminin subunit alpha 4
M0QYZ2	1.86169	13.2123	0.000606106	AP2S1	adaptor related protein complex 2 subunit sigma 1
P07305	1.85998	15.7269	2.38572e-06	H1-0	H1.0 linker histone
Q99584	1.85747	14.7146	4.02092e-08	S100A13	S100 calcium binding protein A13
Q14204	1.85688	14.3528	1.31179e-07	DYNC1H1	dynein cytoplasmic 1 heavy chain 1
Q96RF0	1.85531	13.91	1.14246e-06	SNX18	sorting nexin 18
Q14258	1.85413	14.253	9.95898e-06	TRIM25	tripartite motif containing 25
D6RGI3	1.85343	14.8475	3.67463e-10	NA	NA
Q9UH62	1.85123	15.1034	0.00517879	ARMCX3	armadillo repeat containing X-linked 3
A0A0C4DG49	1.84106	13.72	2.7354e-06	PVR	PVR cell adhesion molecule
E9PD09	1.83983	13.5438	2.54282e-05	NA	NA
A0A3B3IRM4	1.83797	13.4716	0.0599801	NA	NA
Q8NAF0	1.83791	12.864	8.31466e-05	ZNF579	zinc finger protein 579
P10619	1.83629	15.3503	0.000121953	CTSA	cathepsin A
Q8N568	1.83611	13.801	0.00117745	DCLK2	doublecortin like kinase 2
O00499	1.8344	13.6937	6.10447e-05	BIN1	bridging integrator 1
Q8TDZ2	1.83304	14.4433	7.46099e-05	MICAL1	microtubule associated monooxygenase, calponin and LIM domain containing 1
O43516	1.83197	14.0814	0.000216045	WIPF1	WAS/WASL interacting protein family member 1
H7BYK4	1.82894	15.8738	0.00540807	NA	NA
Q96SB3	1.82767	14.6469	1.17086e-07	PPP1R9B	protein phosphatase 1 regulatory subunit 9B
P35237	1.82697	14.7599	0.0319728	SERPINB6	serpin family B member 6
A0A087X142	1.82351	14.9424	1.4682e-05	NA	NA
Q04446	1.82134	13.8311	0.000360832	GBE1	1,4-alpha-glucan branching enzyme 1
A0A087X0P4	1.81921	14.2057	0.000216806	NA	NA
Q14249	1.8161	15.2956	0.00639867	ENDOG	endonuclease G
P07237	1.81555	16.3834	8.40466e-09	P4HB	prolyl 4-hydroxylase subunit beta
Q16880	1.81547	15.4479	0.000401108	UGT8	UDP glycosyltransferase 8
E9PF16	1.81539	14.3279	0.00872078	ACSF2	acyl-CoA synthetase family member 2
Q4L180	1.81264	14.3228	0.000153946	FILIP1L	filamin A interacting protein 1 like
C9J0J7	1.81194	15.0488	7.17375e-06	NA	NA
Q7L5N7	1.81143	13.807	0.0771042	LPCAT2	lysophosphatidylcholine acyltransferase 2
P29992	1.80478	13.6921	0.000683732	GNA11	G protein subunit alpha 11
P04040	1.80432	15.1494	2.39824e-11	CAT	catalase
O95817	1.80348	14.6461	2.24377e-09	BAG3	BAG cochaperone 3
Q9P2Q2	1.79772	13.1566	2.44219e-05	FRMD4A	FERM domain containing 4A
Q96JQ0	1.79721	13.8087	1.58366e-05	DCHS1	dachsous cadherin-related 1
F5H442	1.79649	14.2059	2.79002e-05	NA	NA
P35052	1.79586	15.1086	6.8653e-07	GPC1	glypican 1
Q32P28	1.79342	14.509	2.78533e-07	P3H1	prolyl 3-hydroxylase 1
Q15650	1.79219	13.039	0.000902221	TRIP4	thyroid hormone receptor interactor 4
P09417	1.77532	14.133	8.3989e-08	QDPR	quinoid dihydropteridine reductase
C9JGT8	1.77495	14.8505	5.17458e-09	NA	NA
P29317	1.77449	15.0111	0.000627158	EPHA2	EPH receptor A2
Q9NVH1	1.76984	15.1563	0.0631312	DNAJC11	DnaJ heat shock protein family (Hsp40) member C11
O00560	1.76724	13.8595	0.000512098	SDCBP	syndecan binding protein
F8VQD4	1.76088	14.0906	0.00435595	NA	NA
A0A0A0MTB9	1.75862	15.8747	0.0047336	NA	NA
Q9H078	1.75479	16.6952	2.3193e-08	CLPB	ClpB family mitochondrial disaggregase
P10155	1.74761	14.1686	5.25486e-07	RO60	Ro60, Y RNA binding protein
Q16585	1.74696	15.3782	1.42616e-05	SGCB	sarcoglycan beta
H7C3P4	1.74641	15.7094	2.24377e-09	NA	NA
Q8N5M9	1.74217	14.2213	0.00272587	JAGN1	jagunal homolog 1
Q9Y5E4	1.73765	15.5101	0.0195598	PCDHB5	protocadherin beta 5
Q6DD88	1.73521	14.4229	1.64843e-06	ATL3	atlastin GTPase 3
O15031	1.73443	14.069	1.483e-08	PLXNB2	plexin B2
Q4LE39	1.7324	14.2504	0.00155963	ARID4B	AT-rich interaction domain 4B
Q9NZN3	1.73058	13.2214	0.0138656	EHD3	EH domain containing 3
Q96FZ7	1.72822	15.0356	9.36867e-05	CHMP6	charged multivesicular body protein 6
P51178	1.72814	13.7272	0.000703629	PLCD1	phospholipase C delta 1
A0A7I2V4P7	1.72649	14.7512	0.00318261	NA	NA
O94973	1.72611	13.9293	3.90686e-07	AP2A2	adaptor related protein complex 2 subunit alpha 2
H7BZK0	1.72288	12.8954	0.0319127	NA	NA
H3BQ10	1.72125	13.4945	0.000742232	NA	NA
Q9HBL8	1.71602	13.7438	0.0106583	NMRAL1	NmrA like redox sensor 1
P01034	1.71355	14.8939	0.000131947	CST3	cystatin C
Q86X76	1.71313	13.3526	0.00149047	NIT1	nitrilase 1
P08294	1.70944	13.4397	0.00527175	SOD3	superoxide dismutase 3
A0A5F9ZHR7	1.7079	14.0584	1.62835e-06	NA	NA
P00338	1.70628	15.593	2.56861e-08	LDHA	lactate dehydrogenase A
Q63ZY3	1.69858	14.7956	1.30042e-07	KANK2	KN motif and ankyrin repeat domains 2
J3KPF5	1.69602	13.2961	0.00130237	NA	NA
Q13228	1.69506	14.1701	0.000112979	SELENBP1	selenium binding protein 1
M0QXB5	1.6929	14.7042	0.00693192	NA	NA
Q8N129	1.69282	14.9366	1.12107e-06	CNPY4	canopy FGF signaling regulator 4
Q9NP58	1.69134	14.2706	0.0322792	ABCB6	ATP binding cassette subfamily B member 6 (Langereis blood group)
O14964	1.69079	14.3679	3.17534e-07	HGS	hepatocyte growth factor-regulated tyrosine kinase substrate
E9PS17	1.68813	14.0375	0.00566465	NA	NA
Q9NP74	1.68624	17.6602	0.00785863	PALMD	palmdelphin
A0A2R8Y4Q2	1.68466	16.6684	0.000244891	NA	NA
P17252	1.68305	15.0032	0.000295921	PRKCA	protein kinase C alpha
Q9NXG6	1.67812	14.3985	0.00106504	P4HTM	prolyl 4-hydroxylase, transmembrane
Q8IVF2	1.67749	14.3259	7.72434e-05	AHNAK2	AHNAK nucleoprotein 2
Q16799	1.67697	14.035	0.0160093	RTN1	reticulon 1
P49748	1.67647	14.4887	7.41209e-08	ACADVL	acyl-CoA dehydrogenase very long chain
P31949	1.67337	17.0085	9.98096e-09	S100A11	S100 calcium binding protein A11
A0A1B0GW73	1.66919	12.8282	0.00950821	NA	NA
A0A0U1RRL7	1.66909	14.3235	0.0987818	NA	NA
A0A8I5KZ38	1.66873	15.3131	5.79736e-05	NA	NA
M0QZD8	1.66863	18.2109	0.00216049	NA	NA
P04899	1.66699	14.4426	2.71678e-05	GNAI2	G protein subunit alpha i2
Q08380	1.66607	13.7829	0.00158541	LGALS3BP	galectin 3 binding protein
E9PMC3	1.66417	12.7004	2.47022e-05	NA	NA
Q9BW60	1.66385	14.8088	0.000209083	ELOVL1	ELOVL fatty acid elongase 1
Q08722	1.66379	12.3216	0.0133092	CD47	CD47 molecule
J3QRU4	1.66369	16.5969	9.34013e-05	NA	NA
C9JP16	1.65692	15.3805	5.97406e-07	NA	NA
J3KN67	1.65401	16.1	0.0130128	NA	NA
Q9H7C4	1.65157	13.0296	0.067878	SYNC	syncoilin, intermediate filament protein
Q9NQW7	1.65048	13.9765	1.93404e-05	XPNPEP1	X-prolyl aminopeptidase 1
E7EWE8	1.6481	14.9046	0.000404534	NA	NA
Q5THK1	1.64773	15.8414	0.000177988	PRR14L	proline rich 14 like
Q9NP61	1.64643	14.5474	3.54627e-09	ARFGAP3	ADP ribosylation factor GTPase activating protein 3
Q8N357	1.64598	15.7394	0.0361322	SLC35F6	solute carrier family 35 member F6
Q13423	1.64377	14.4257	1.86609e-05	NNT	nicotinamide nucleotide transhydrogenase
Q9UM22	1.64263	14.4738	0.00223772	EPDR1	ependymin related 1
P17612	1.64132	13.971	0.000463019	PRKACA	protein kinase cAMP-activated catalytic subunit alpha
P17275	1.63574	14.1173	0.0626919	JUNB	JunB proto-oncogene, AP-1 transcription factor subunit
Q96K37	1.63412	14.3058	6.65781e-08	SLC35E1	solute carrier family 35 member E1
Q8N6Y2	1.62737	14.4617	0.0233023	LRRC17	leucine rich repeat containing 17
P05091	1.62177	14.9686	2.33658e-07	ALDH2	aldehyde dehydrogenase 2 family member
Q86T03	1.61597	13.5566	0.0292902	PIP4P1	phosphatidylinositol-4,5-bisphosphate 4-phosphatase 1
K7EJL1	1.6127	13.7073	0.000124479	NA	NA
Q96BM9	1.61264	15.7934	0.0018338	ARL8A	ADP ribosylation factor like GTPase 8A
H7BXD8	1.61135	12.6615	0.00218273	NA	NA
O75165	1.60935	15.0119	0.000355828	DNAJC13	DnaJ heat shock protein family (Hsp40) member C13
T1ECW5	1.60927	13.7081	0.060911	NA	NA
H7C4K3	1.60901	16.3072	1.05887e-09	NA	NA
P50148	1.60824	14.4188	0.000186643	GNAQ	G protein subunit alpha q
Q15035	1.60227	13.9277	0.00188833	TRAM2	translocation associated membrane protein 2
O94766	1.60131	14.3212	1.95056e-05	B3GAT3	beta-1,3-glucuronyltransferase 3
P48735	1.59883	15.0186	2.58833e-05	IDH2	isocitrate dehydrogenase (NADP(+)) 2
Q08378	1.59813	14.3702	6.11664e-06	GOLGA3	golgin A3
M0R2L2	1.59384	14.3549	0.0444508	NA	NA
J3KRA9	1.59352	16.075	0.00109144	NA	NA
J3KQJ1	1.59157	15.127	6.26422e-10	NA	NA
Q96N66	1.58972	14.0806	5.84023e-07	MBOAT7	membrane bound O-acyltransferase domain containing 7
O75379	1.58713	13.3785	0.0034804	VAMP4	vesicle associated membrane protein 4
Q96LJ7	1.58689	14.8512	0.00272587	DHRS1	dehydrogenase/reductase 1
E9PNW4	1.58545	15.0076	0.000290708	NA	NA
O60784	1.58483	15.2588	8.44401e-08	TOM1	target of myb1 membrane trafficking protein
Q14139	1.58465	13.4343	0.00150107	UBE4A	ubiquitination factor E4A
Q9NX05	1.58392	13.4177	0.0650333	FAM120C	family with sequence similarity 120 member C
P10644	1.58229	13.3865	0.00823289	PRKAR1A	protein kinase cAMP-dependent type I regulatory subunit alpha
E9PC41	1.58197	18.9612	8.1943e-06	NA	NA
O95782	1.58131	14.2918	6.08944e-06	AP2A1	adaptor related protein complex 2 subunit alpha 1
G3XAN4	1.5803	15.6069	2.54447e-06	TRAM1	translocation associated membrane protein 1
Q00535	1.5798	12.9367	0.00797819	CDK5	cyclin dependent kinase 5
Q2TAA2	1.57901	12.8333	0.00366441	IAH1	isoamyl acetate hydrolyzing esterase 1 (putative)
Q5JR08	1.5742	14.805	2.04899e-05	NA	NA
A6PWM2	1.57032	14.9492	9.29528e-05	NA	NA
C9K0J5	1.56777	16.0231	6.26308e-06	RAPH1	Ras association (RalGDS/AF-6) and pleckstrin homology domains 1
P23634	1.56576	14.2788	4.77685e-06	ATP2B4	ATPase plasma membrane Ca2+ transporting 4
P07902	1.56339	13.4255	0.0119419	GALT	galactose-1-phosphate uridylyltransferase
Q13131	1.56308	14.1288	0.0672728	PRKAA1	protein kinase AMP-activated catalytic subunit alpha 1
H0Y9D9	1.56175	14.415	0.000944555	NA	NA
E9PLH9	1.56133	15.1616	0.00564451	NA	NA
P40121	1.55944	15.279	5.53603e-06	CAPG	capping actin protein, gelsolin like
A0A8I5KXJ8	1.55678	14.8865	0.000534365	NA	NA
P05423	1.55588	15.0763	0.000269256	POLR3D	RNA polymerase III subunit D
Q13641	1.55103	14.36	0.00704603	TPBG	trophoblast glycoprotein
Q6DKJ4	1.55051	12.9844	0.000924663	NXN	nucleoredoxin
G3V1A0	1.54489	13.2534	0.0172003	NA	NA
Q14766	1.54375	14.4458	6.46422e-05	LTBP1	latent transforming growth factor beta binding protein 1
Q6PGP7	1.5393	13.0642	0.00762591	SKIC3	SKI3 subunit of superkiller complex
Q9NXR1	1.53617	16.0101	5.81123e-07	NDE1	nudE neurodevelopment protein 1
J3QKT4	1.5355	15.2464	0.0506762	NA	NA
O75155	1.53464	12.8501	0.042013	CAND2	cullin associated and neddylation dissociated 2 (putative)
Q6YN16	1.53046	14.5889	7.98841e-05	HSDL2	hydroxysteroid dehydrogenase like 2
O75083	1.52567	15.495	6.18218e-06	WDR1	WD repeat domain 1
Q9H2G2	1.52329	12.6636	0.0685224	SLK	STE20 like kinase
B4DKB2	1.52225	14.2476	1.65656e-06	NA	NA
O94875	1.51891	14.2848	0.00460679	SORBS2	sorbin and SH3 domain containing 2
Q06210	1.51704	14.5868	0.000104554	GFPT1	glutamine--fructose-6-phosphate transaminase 1
B1AJQ6	1.51308	15.0935	6.54281e-07	NA	NA
P09486	1.51094	16.365	3.46618e-06	SPARC	secreted protein acidic and cysteine rich
P19174	1.50736	14.3431	0.00473623	PLCG1	phospholipase C gamma 1
Q5SQI0	1.5048	13.644	0.0955431	ATAT1	alpha tubulin acetyltransferase 1
O43505	1.50172	13.8503	0.00823986	B4GAT1	beta-1,4-glucuronyltransferase 1
Q15464	1.50008	13.2714	0.0330566	SHB	SH2 domain containing adaptor protein B
A0A0G2JS92	1.49991	13.0965	0.02149	NA	NA
A0A5F9ZH52	1.49159	13.8482	0.026978	NA	NA
P13489	1.49152	15.4175	0.000670695	RNH1	ribonuclease/angiogenin inhibitor 1
A0A7I2V452	1.49103	15.6467	3.47296e-07	NA	NA
Q86VS8	1.4904	13.6791	6.05813e-05	HOOK3	hook microtubule tethering protein 3
Q8N392	1.48845	13.5035	0.0740693	ARHGAP18	Rho GTPase activating protein 18
Q96QR8	1.48129	13.691	2.09395e-06	PURB	purine rich element binding protein B
U3KQT1	1.47996	15.2475	2.57009e-09	NA	NA
O75208	1.47605	15.1876	0.000680741	COQ9	coenzyme Q9
P17050	1.47508	14.7366	0.000190974	NAGA	alpha-N-acetylgalactosaminidase
Q9C002	1.47156	15.6297	0.0834967	C15orf48	chromosome 15 open reading frame 48
P08236	1.47096	14.4741	0.00193927	GUSB	glucuronidase beta
Q7Z5J4	1.47011	15.7542	0.0254297	RAI1	retinoic acid induced 1
O60701	1.46987	14.883	0.000241808	UGDH	UDP-glucose 6-dehydrogenase
Q96N67	1.46455	13.3449	8.385e-05	DOCK7	dedicator of cytokinesis 7
Q9NQ34	1.46336	13.6876	0.014253	TMEM9B	TMEM9 domain family member B
P22897	1.46161	13.9451	0.00654307	MRC1	mannose receptor C-type 1
O94855	1.46088	15.4894	5.33797e-05	SEC24D	SEC24 homolog D, COPII coat complex component
P61163	1.46048	14.9261	6.43652e-07	ACTR1A	actin related protein 1A
Q6MZP7	1.45583	14.1071	0.00383434	LIN54	lin-54 DREAM MuvB core complex component
A0A494C164	1.45392	12.798	0.0986421	NA	NA
P62745	1.45346	14.4894	0.0830582	RHOB	ras homolog family member B
Q96EK6	1.45309	13.4566	0.056666	GNPNAT1	glucosamine-phosphate N-acetyltransferase 1
P40763	1.4503	13.7629	2.91684e-05	STAT3	signal transducer and activator of transcription 3
A0A6Q8PFF4	1.45024	14.1124	0.0989174	NA	NA
Q5TBF2	1.44479	12.7809	0.00596367	NA	NA
O00442	1.44323	13.3249	0.00123515	RTCA	RNA 3'-terminal phosphate cyclase
Q15075	1.44269	13.9783	0.000347413	EEA1	early endosome antigen 1
Q969N2	1.43947	14.0725	0.00943352	PIGT	phosphatidylinositol glycan anchor biosynthesis class T
Q9HDC9	1.43738	15.3659	1.86907e-06	APMAP	adipocyte plasma membrane associated protein
Q15493	1.43694	13.7394	0.0569793	RGN	regucalcin
P98172	1.43559	13.8304	0.000645591	EFNB1	ephrin B1
Q5T440	1.43258	14.6545	0.0182733	IBA57	iron-sulfur cluster assembly factor IBA57
Q53FA7	1.43212	13.5671	0.00868531	TP53I3	tumor protein p53 inducible protein 3
Q9NX47	1.43145	13.7673	0.0358773	MARCHF5	membrane associated ring-CH-type finger 5
Q9NR19	1.43083	14.0806	0.00436804	ACSS2	acyl-CoA synthetase short chain family member 2
A0A2R8Y4W2	1.4274	13.6001	0.00412651	NA	NA
O00391	1.42428	14.8898	0.00528272	QSOX1	quiescin sulfhydryl oxidase 1
P52565	1.42418	15.0034	9.38649e-05	ARHGDIA	Rho GDP dissociation inhibitor alpha
A0A590UK44	1.4239	13.9796	0.00118274	NA	NA
P30085	1.42133	14.2566	3.7633e-06	CMPK1	cytidine/uridine monophosphate kinase 1
F5H2T0	1.41844	14.4879	0.0278766	ELP1	elongator acetyltransferase complex subunit 1
Q9UK58	1.41715	13.9022	0.0418371	CCNL1	cyclin L1
E9PFD7	1.4171	14.6724	0.0287602	EGFR	epidermal growth factor receptor
A0A0G2JKZ1	1.41453	15.5225	0.00167416	NA	NA
H0YL16	1.40784	15.1604	0.0717409	NA	NA
P46940	1.40656	14.7104	8.76607e-08	IQGAP1	IQ motif containing GTPase activating protein 1
I3L0N3	1.40317	14.3436	1.33423e-05	NA	NA
Q96HE7	1.40014	14.2373	3.06912e-06	ERO1A	endoplasmic reticulum oxidoreductase 1 alpha
Q9NUM4	1.39502	15.2327	3.01455e-05	TMEM106B	transmembrane protein 106B
Q9NX62	1.39468	14.537	0.000900481	BPNT2	3'(2'), 5'-bisphosphate nucleotidase 2
P26572	1.39368	13.7305	0.0361251	MGAT1	alpha-1,3-mannosyl-glycoprotein 2-beta-N-acetylglucosaminyltransferase
P46063	1.39309	12.9902	0.00731317	RECQL	RecQ like helicase
J3QRS3	1.39137	16.3456	4.58701e-06	MYL12A	myosin light chain 12A
P35580	1.39008	15.4548	0.0227787	MYH10	myosin heavy chain 10
Q9Y371	1.39003	14.5529	2.34258e-07	SH3GLB1	SH3 domain containing GRB2 like, endophilin B1
P13797	1.38986	14.9756	4.0861e-05	PLS3	plastin 3
X6RA56	1.38824	15.3734	8.10414e-07	NA	NA
O43852	1.38802	15.0112	3.94115e-05	CALU	calumenin
A0A0C4DFM1	1.38491	13.4567	0.0080222	NA	NA
Q8TCJ2	1.38264	15.0555	0.000103721	STT3B	STT3 oligosaccharyltransferase complex catalytic subunit B
Q92688	1.38087	15.3772	0.000125584	ANP32B	acidic nuclear phosphoprotein 32 family member B
E9PLV6	1.37942	15.3586	0.00184685	NA	NA
O14531	1.37662	13.9026	0.0429151	DPYSL4	dihydropyrimidinase like 4
Q9Y6K0	1.37588	13.1571	0.05161	CEPT1	choline/ethanolamine phosphotransferase 1
P48651	1.37477	13.9791	0.0304823	PTDSS1	phosphatidylserine synthase 1
Q6ZMI0	1.37451	13.9765	0.00252833	PPP1R21	protein phosphatase 1 regulatory subunit 21
P54289	1.37385	14.6406	4.39157e-05	CACNA2D1	calcium voltage-gated channel auxiliary subunit alpha2delta 1
Q9BVK6	1.37327	15.2536	4.02772e-05	TMED9	transmembrane p24 trafficking protein 9
Q969E4	1.37316	15.0254	1.20115e-05	TCEAL3	transcription elongation factor A like 3
A0A494BZT7	1.36957	13.1943	0.0562651	NA	NA
P08758	1.36657	15.9661	3.39928e-07	ANXA5	annexin A5
Q969M3	1.3608	15.9408	7.89638e-06	YIPF5	Yip1 domain family member 5
P20073	1.36007	14.726	1.23125e-05	ANXA7	annexin A7
H0Y360	1.35406	13.9698	0.000793908	NA	NA
C9J8U2	1.35327	14.1571	0.0969835	NA	NA
Q13510	1.35292	14.8562	0.000134754	ASAH1	N-acylsphingosine amidohydrolase 1
Q96AQ6	1.3527	14.7152	6.86154e-06	PBXIP1	PBX homeobox interacting protein 1
P49189	1.35183	15.6004	2.66227e-05	ALDH9A1	aldehyde dehydrogenase 9 family member A1
Q9NRX4	1.35176	14.9674	0.0133582	PHPT1	phosphohistidine phosphatase 1
P48163	1.34843	14.5936	0.0910674	ME1	malic enzyme 1
P50570	1.34684	14.1883	3.99173e-05	DNM2	dynamin 2
Q96IJ6	1.34562	13.4765	0.0311379	GMPPA	GDP-mannose pyrophosphorylase A
P62330	1.34309	13.7371	0.00568324	ARF6	ADP ribosylation factor 6
Q9NX46	1.34304	14.521	0.0472785	ADPRS	ADP-ribosylserine hydrolase
Q7Z5L9	1.34159	14.8078	2.28217e-05	IRF2BP2	interferon regulatory factor 2 binding protein 2
Q13724	1.34093	14.7497	3.1095e-05	MOGS	mannosyl-oligosaccharide glucosidase
Q9UDT6	1.33829	14.4034	0.000250418	CLIP2	CAP-Gly domain containing linker protein 2
Q8IZ83	1.33774	14.1157	0.00234738	ALDH16A1	aldehyde dehydrogenase 16 family member A1
P62140	1.33725	15.5952	9.71131e-06	PPP1CB	protein phosphatase 1 catalytic subunit beta
Q12792	1.33638	14.909	1.65053e-06	TWF1	twinfilin actin binding protein 1
P86790	1.3345	14.7223	0.0130853	CCZ1	CCZ1 homolog, vacuolar protein trafficking and biogenesis associated
Q8ND76	1.3242	15.0775	0.00206299	CCNY	cyclin Y
C9J8Q5	1.32106	13.4449	0.0731947	NA	NA
A0A0G2JHC2	1.32019	14.4226	8.45088e-05	NA	NA
Q7Z7H5	1.31784	15.0028	4.15317e-05	TMED4	transmembrane p24 trafficking protein 4
O95394	1.31772	13.9229	0.00152952	PGM3	phosphoglucomutase 3
Q13636	1.31768	13.6493	0.00540756	RAB31	RAB31, member RAS oncogene family
H0Y621	1.31731	13.6608	0.000852163	NA	NA
A0A3B3ITW3	1.31603	13.869	0.00331285	NA	NA
H3BUU9	1.31474	14.8792	0.00851978	CDH11	cadherin 11
Q15404	1.31469	13.8509	0.000104444	RSU1	Ras suppressor protein 1
A0A087WVQ6	1.31186	15.3016	7.57918e-05	CLTC	clathrin heavy chain
O00203	1.31079	13.8589	7.6358e-05	AP3B1	adaptor related protein complex 3 subunit beta 1
Q92747	1.30806	14.7107	0.000223235	ARPC1A	actin related protein 2/3 complex subunit 1A
P10253	1.30773	15.4538	0.000283443	GAA	alpha glucosidase
A0A0J9YWI0	1.30716	13.8312	0.0110551	NA	NA
Q9BXK5	1.30493	13.9274	0.0289242	BCL2L13	BCL2 like 13
Q96HC4	1.30375	16.1513	1.8425e-05	PDLIM5	PDZ and LIM domain 5
Q8IZ81	1.30256	13.2933	0.0128125	ELMOD2	ELMO domain containing 2
P11498	1.30151	14.3887	0.00841085	PC	pyruvate carboxylase
Q92890	1.29988	15.8351	0.000113866	UFD1	ubiquitin recognition factor in ER associated degradation 1
M0R026	1.29749	14.0826	0.000648279	ILVBL	ilvB acetolactate synthase like
Q6VY07	1.29709	13.7364	0.0235766	PACS1	phosphofurin acidic cluster sorting protein 1
Q9NUJ1	1.29519	13.8028	6.87761e-05	ABHD10	abhydrolase domain containing 10, depalmitoylase
P78504	1.29394	12.6913	0.0830582	JAG1	jagged canonical Notch ligand 1
Q00796	1.29122	15.7798	0.00310138	SORD	sorbitol dehydrogenase
O43747	1.29063	13.3582	0.000158217	AP1G1	adaptor related protein complex 1 subunit gamma 1
Q96KC8	1.28411	14.2478	0.0170001	DNAJC1	DnaJ heat shock protein family (Hsp40) member C1
P49593	1.28165	13.4523	0.0284306	PPM1F	protein phosphatase, Mg2+/Mn2+ dependent 1F
P62166	1.28111	14.7366	0.0408194	NCS1	neuronal calcium sensor 1
A0A2R8Y891	1.27909	14.0086	0.00170122	NA	NA
P35754	1.27874	15.6595	0.00161497	GLRX	glutaredoxin
P39060	1.27839	15.9535	4.28138e-05	COL18A1	collagen type XVIII alpha 1 chain
Q60FE5	1.27665	16.696	0.00401212	FLNA	filamin A
Q9HBH5	1.2742	13.5676	0.000216647	RDH14	retinol dehydrogenase 14
Q5JUA9	1.27406	14.6316	0.0198258	NA	NA
H0YAJ5	1.27137	13.2219	0.0440591	NA	NA
E7EQI7	1.27009	12.6635	0.00211889	WASHC5	WASH complex subunit 5
P08253	1.26904	12.6256	0.0715142	MMP2	matrix metallopeptidase 2
Q99541	1.26811	14.9723	2.58175e-05	PLIN2	perilipin 2
Q99470	1.2632	15.5802	4.28138e-05	SDF2	stromal cell derived factor 2
Q07954	1.25762	14.6417	2.07398e-06	LRP1	LDL receptor related protein 1
P54802	1.25749	15.6597	0.0199627	NAGLU	N-acetyl-alpha-glucosaminidase
F8W1R7	1.25731	16.8896	1.07398e-05	NA	NA
P12235	1.25532	14.1616	0.015602	SLC25A4	solute carrier family 25 member 4
Q04721	1.25501	14.2719	0.0049799	NOTCH2	notch receptor 2
E5RHW4	1.25464	14.4631	0.00157998	NA	NA
O15144	1.25345	13.6981	0.0275525	ARPC2	actin related protein 2/3 complex subunit 2
Q96G03	1.25268	13.4041	0.0212415	PGM2	phosphoglucomutase 2
Q9Y4G6	1.25262	14.3585	2.71153e-05	TLN2	talin 2
C9JJ39	1.25177	13.5318	0.0241769	NA	NA
Q14203	1.25095	14.6563	7.80697e-06	DCTN1	dynactin subunit 1
M0QZE0	1.24969	14.6431	0.0049581	NA	NA
H0Y938	1.24899	14.5645	1.71006e-06	NA	NA
Q5SWX8	1.24077	12.9021	0.0865708	ODR4	odr-4 GPCR localization factor homolog
A0A7P0TAQ9	1.23895	14.291	0.00186508	NA	NA
Q15382	1.23837	13.8272	0.00424788	RHEB	Ras homolog, mTORC1 binding
Q96B36	1.23745	14.6785	0.000862003	AKT1S1	AKT1 substrate 1
P55084	1.23651	14.7724	0.000138433	HADHB	hydroxyacyl-CoA dehydrogenase trifunctional multienzyme complex subunit beta
A6NC48	1.23597	14.6295	0.0726762	NA	NA
Q9ULC3	1.23302	16.1641	0.00322623	RAB23	RAB23, member RAS oncogene family
P61160	1.23301	14.7235	0.00036426	ACTR2	actin related protein 2
A0A804CAZ4	1.2327	14.0391	0.0366786	NA	NA
P07711	1.23195	15.8775	0.00027376	CTSL	cathepsin L
P00813	1.22923	14.4503	0.0974394	ADA	adenosine deaminase
Q9BYN0	1.22662	13.9444	0.00240337	SRXN1	sulfiredoxin 1
Q27J81	1.22428	14.2059	0.000135758	INF2	inverted formin 2
Q9Y2J2	1.22301	13.9214	0.000533358	EPB41L3	erythrocyte membrane protein band 4.1 like 3
Q6P452	1.21729	13.9262	0.00477257	ANXA4	annexin A4
A0A8I5KVA2	1.21544	14.6454	0.00594762	NA	NA
P50281	1.21507	15.5134	4.37921e-06	MMP14	matrix metallopeptidase 14
P09497	1.21152	13.866	0.00217802	CLTB	clathrin light chain B
Q8IWK6	1.20761	16.1433	0.000458184	ADGRA3	adhesion G protein-coupled receptor A3
Q9Y5S2	1.2073	13.9936	4.18689e-05	CDC42BPB	CDC42 binding protein kinase beta
A0A5F9UP49	1.20707	13.8134	0.000264523	NA	NA
O00399	1.2067	13.3277	0.00709254	DCTN6	dynactin subunit 6
J3KS22	1.2042	13.283	0.0171839	NA	NA
K7ESE9	1.20371	12.8918	0.0143737	NA	NA
Q9UMX5	1.20193	15.248	0.0144107	NENF	neudesin neurotrophic factor
Q10471	1.20122	15.1361	2.09395e-06	GALNT2	polypeptide N-acetylgalactosaminyltransferase 2
P15848	1.19483	14.7718	0.000792329	ARSB	arylsulfatase B
O95340	1.19344	13.8862	0.0467232	PAPSS2	3'-phosphoadenosine 5'-phosphosulfate synthase 2
B0QZ18	1.19069	15.4304	0.00208377	CPNE1	copine 1
P04179	1.19011	16.2843	0.00233316	SOD2	superoxide dismutase 2
Q9H6X2	1.18933	13.5432	0.0204781	ANTXR1	ANTXR cell adhesion molecule 1
O15056	1.18791	14.5383	0.0435683	SYNJ2	synaptojanin 2
P09543	1.1847	14.5114	0.00191	CNP	2',3'-cyclic nucleotide 3' phosphodiesterase
Q9NVJ2	1.18386	15.2916	0.00144469	ARL8B	ADP ribosylation factor like GTPase 8B
Q15434	1.18322	13.9672	0.000538365	RBMS2	RNA binding motif single stranded interacting protein 2
F5GXX5	1.17883	17.3721	0.000533358	NA	NA
P61019	1.17799	15.4274	0.000944993	RAB2A	RAB2A, member RAS oncogene family
P36915	1.17786	13.8567	0.000494028	GNL1	G protein nucleolar 1 (putative)
Q8NBK3	1.17697	15.6128	0.00342414	SUMF1	sulfatase modifying factor 1
Q9NZB2	1.17361	14.6332	2.46245e-07	FAM120A	family with sequence similarity 120 member A
G3V4F2	1.17225	14.4813	0.00869082	NA	NA
Q96S52	1.17165	14.0642	0.00466588	PIGS	phosphatidylinositol glycan anchor biosynthesis class S
K7ERA3	1.17149	13.7625	0.0982467	NA	NA
Q7L5N1	1.16757	13.882	0.0192853	COPS6	COP9 signalosome subunit 6
F5H2U8	1.16741	18.6501	0.00168032	NA	NA
Q9Y376	1.16376	14.032	0.0869549	CAB39	calcium binding protein 39
Q9Y394	1.16303	13.6333	0.0376124	DHRS7	dehydrogenase/reductase 7
H7C5A7	1.16185	14.0686	0.000276975	NA	NA
A0A2R8Y534	1.15711	14.3883	0.0852613	NA	NA
P22314	1.15661	15.2591	0.000140254	UBA1	ubiquitin like modifier activating enzyme 1
O43252	1.15627	14.0034	0.00275264	PAPSS1	3'-phosphoadenosine 5'-phosphosulfate synthase 1
Q13492	1.15487	15.3273	1.67534e-06	PICALM	phosphatidylinositol binding clathrin assembly protein
P53618	1.15251	14.3115	0.0073789	COPB1	COPI coat complex subunit beta 1
P42345	1.15092	13.0586	0.0117553	MTOR	mechanistic target of rapamycin kinase
Q9UBI6	1.15028	16.7459	0.000374369	GNG12	G protein subunit gamma 12
Q13363	1.15013	14.6354	0.000753147	CTBP1	C-terminal binding protein 1
P52306	1.14701	13.8867	0.00277238	RAP1GDS1	Rap1 GTPase-GDP dissociation stimulator 1
P48426	1.14589	14.7589	7.84195e-06	PIP4K2A	phosphatidylinositol-5-phosphate 4-kinase type 2 alpha
Q9NVS9	1.14552	14.7711	0.0343705	PNPO	pyridoxamine 5'-phosphate oxidase
O43237	1.14111	15.258	4.7642e-06	DYNC1LI2	dynein cytoplasmic 1 light intermediate chain 2
Q92567	1.14071	14.7748	0.0670618	FAM168A	family with sequence similarity 168 member A
Q13057	1.13898	13.7148	0.0398078	COASY	Coenzyme A synthase
Q8TAA9	1.13749	14.2374	0.0726647	VANGL1	VANGL planar cell polarity protein 1
A0A024R4E5	1.1344	15.2029	6.54281e-07	HDLBP	high density lipoprotein binding protein
E7ES33	1.13374	14.9857	1.57201e-05	NA	NA
F8W1F5	1.13273	13.6477	0.000810555	NA	NA
C9JEZ4	1.1316	14.0668	0.0183951	NA	NA
Q9Y4D7	1.13158	13.5219	0.0788385	PLXND1	plexin D1
Q7L2H7	1.13017	13.7255	0.00801173	EIF3M	eukaryotic translation initiation factor 3 subunit M
D6REX3	1.12404	15.389	1.27561e-06	NA	NA
O60504	1.12301	14.1734	0.000537992	SORBS3	sorbin and SH3 domain containing 3
P51571	1.12217	15.6626	0.00276798	SSR4	signal sequence receptor subunit 4
A0A494BZV2	1.12173	14.6142	1.1389e-07	NA	NA
Q9ULV4	1.1199	15.6726	3.4707e-05	CORO1C	coronin 1C
E0CX11	1.1193	15.828	0.00242731	STMP1	short transmembrane mitochondrial protein 1
B7Z641	1.1188	13.1655	0.0415098	NA	NA
C9JDS9	1.11604	14.5716	0.060911	NA	NA
Q7L576	1.11546	14.9117	0.00392699	CYFIP1	cytoplasmic FMR1 interacting protein 1
Q9UI12	1.11368	14.862	0.000352209	ATP6V1H	ATPase H+ transporting V1 subunit H
Q13885	1.11292	16.8323	0.0206779	TUBB2A	tubulin beta 2A class IIa
Q8TAT6	1.11092	13.7859	0.000631152	NPLOC4	NPL4 homolog, ubiquitin recognition factor
P11172	1.10756	14.2481	0.00290383	UMPS	uridine monophosphate synthetase
Q9NR99	1.10649	14.855	0.0377194	MXRA5	matrix remodeling associated 5
O60664	1.10287	15.9642	4.79971e-05	PLIN3	perilipin 3
Q92759	1.10183	12.501	0.0305172	GTF2H4	general transcription factor IIH subunit 4
Q9BZQ2	1.1004	19.2071	0.0602162	SHCBP1L	SHC binding and spindle associated 1 like
P08243	1.09813	13.7715	0.054775	ASNS	asparagine synthetase (glutamine-hydrolyzing)
P84095	1.09445	15.6215	2.99482e-07	RHOG	ras homolog family member G
Q5SRN5	1.09142	14.785	0.0131492	NA	NA
A0A0C4DG44	1.09097	13.9056	5.0104e-05	NA	NA
Q93052	1.08838	14.6343	0.000925824	LPP	LIM domain containing preferred translocation partner in lipoma
Q9H3S7	1.08668	14.1741	0.00284281	PTPN23	protein tyrosine phosphatase non-receptor type 23
O95159	1.08629	15.1557	0.0753354	ZFPL1	zinc finger protein like 1
Q5T123	1.08424	16.8854	0.000324001	NA	NA
P46977	1.08342	14.1293	0.0174107	STT3A	STT3 oligosaccharyltransferase complex catalytic subunit A
A0A7P0T808	1.0787	12.5254	0.0475196	NA	NA
O15143	1.07564	15.1559	2.39884e-05	ARPC1B	actin related protein 2/3 complex subunit 1B
Q9P0K7	1.07508	14.6916	3.21734e-06	RAI14	retinoic acid induced 14
P26038	1.07502	15.9042	0.000109697	MSN	moesin
H0YNH8	1.07324	13.2146	0.00664177	NA	NA
P61020	1.07251	14.7593	7.6358e-05	RAB5B	RAB5B, member RAS oncogene family
P49755	1.07132	14.593	0.00301023	TMED10	transmembrane p24 trafficking protein 10
Q96EQ0	1.06937	14.0201	0.0125085	SGTB	small glutamine rich tetratricopeptide repeat co-chaperone beta
Q8WUY8	1.06641	13.6544	0.0671391	NAT14	N-acetyltransferase 14 (putative)
O60493	1.06629	15.2513	8.73056e-05	SNX3	sorting nexin 3
R4GMR5	1.06552	14.4973	0.00193014	NA	NA
A0A087WT45	1.06458	14.8945	0.000379175	NA	NA
P36405	1.06364	14.6219	0.000749845	ARL3	ADP ribosylation factor like GTPase 3
D3DPS3	1.06353	14.6497	9.15193e-05	NA	NA
P48681	1.06282	15.0277	0.00156425	NES	nestin
M0QXB4	1.06255	14.0904	0.00157623	COPE	COPI coat complex subunit epsilon
Q9H330	1.06252	14.9492	0.00602252	TMEM245	transmembrane protein 245
Q15019	1.06074	15.278	0.000209052	SEPTIN2	septin 2
P50750	1.05874	13.7023	0.00340939	CDK9	cyclin dependent kinase 9
Q8NDI1	1.05566	15.2446	0.037416	EHBP1	EH domain binding protein 1
Q8TDY4	1.05216	15.6209	0.00923622	ASAP3	ArfGAP with SH3 domain, ankyrin repeat and PH domain 3
Q99988	1.05066	15.9196	0.0877214	GDF15	growth differentiation factor 15
O15230	1.05036	13.6151	0.000557463	LAMA5	laminin subunit alpha 5
Q15067	1.04811	13.1456	0.00280748	ACOX1	acyl-CoA oxidase 1
P29279	1.04702	14.4967	0.00246706	CCN2	cellular communication network factor 2
Q93008	1.04415	13.2936	0.0230434	USP9X	ubiquitin specific peptidase 9 X-linked
Q9NRW1	1.04364	15.7867	0.0104204	RAB6B	RAB6B, member RAS oncogene family
Q9UHG3	1.04216	14.4733	5.62185e-05	PCYOX1	prenylcysteine oxidase 1
Q13620	1.03904	13.827	0.000453257	CUL4B	cullin 4B
P11234	1.0379	15.7622	0.0036494	RALB	RAS like proto-oncogene B
F8VVA7	1.03756	14.0955	0.0122526	NA	NA
Q9BWS9	1.03738	14.1412	0.000283608	CHID1	chitinase domain containing 1
D6RAX1	1.03252	14.9038	0.00485736	NA	NA
Q53GQ0	1.03166	14.4252	0.0109475	HSD17B12	hydroxysteroid 17-beta dehydrogenase 12
Q92614	1.03137	13.4375	0.00174485	MYO18A	myosin XVIIIA
P50995	1.03116	14.7342	0.000713646	ANXA11	annexin A11
H3BMD8	1.03022	15.3951	0.0467988	ARPP19	cAMP regulated phosphoprotein 19
P38606	1.02812	14.592	0.000287282	ATP6V1A	ATPase H+ transporting V1 subunit A
P31327	1.02152	13.7229	0.0919124	CPS1	carbamoyl-phosphate synthase 1
Q9Y287	1.02056	15.2534	0.0136938	ITM2B	integral membrane protein 2B
A0A6Q8PFU3	1.01966	14.4507	0.00492058	NA	NA
Q13158	1.01686	14.4578	0.0433869	FADD	Fas associated via death domain
F5H008	1.01172	15.4502	0.0175497	VPS33B	VPS33B late endosome and lysosome associated
A0A7I2V585	1.01117	14.4775	0.00224863	NA	NA
Q9NRY5	1.00693	14.4691	0.0607527	FAM114A2	family with sequence similarity 114 member A2
Q5SS57	1.00631	14.5743	0.0122061	NA	NA
Q16881	1.00573	14.9214	0.000481193	TXNRD1	thioredoxin reductase 1
Q9Y3Z3	1.00281	14.7419	0.00533724	SAMHD1	SAM and HD domain containing deoxynucleoside triphosphate triphosphohydrolase 1
Q6YHK3	1.00038	14.2189	0.0406548	CD109	CD109 molecule
Q9NQR4	0.994663	13.9997	0.00844174	NIT2	nitrilase family member 2
Q14019	0.99466	14.5037	0.00123324	COTL1	coactosin like F-actin binding protein 1
G5EA31	0.992356	15.1811	0.000766309	NA	NA
Q9UL25	0.990259	14.4222	0.0398147	RAB21	RAB21, member RAS oncogene family
Q9Y2L9	0.989917	15.1018	0.0671711	LRCH1	leucine rich repeats and calponin homology domain containing 1
Q9P225	0.989201	14.9581	0.0642009	DNAH2	dynein axonemal heavy chain 2
P61026	0.986252	13.9032	0.00152736	RAB10	RAB10, member RAS oncogene family
P35914	0.986168	13.1974	0.0830582	HMGCL	3-hydroxy-3-methylglutaryl-CoA lyase
A0A087WX60	0.985518	14.7141	0.00883661	MYPN	myopalladin
O00487	0.984891	15.1119	0.0118702	PSMD14	proteasome 26S subunit, non-ATPase 14
Q9BX67	0.984348	15.0814	0.00568508	JAM3	junctional adhesion molecule 3
Q9NQG1	0.984192	15.8185	0.00476669	MANBAL	mannosidase beta like
P61224	0.984183	16.4401	4.06867e-05	RAP1B	RAP1B, member of RAS oncogene family
Q9UJW0	0.980666	14.3779	3.25425e-05	DCTN4	dynactin subunit 4
Q96GX9	0.979537	14.4709	0.0835872	APIP	APAF1 interacting protein
E9PJ95	0.97772	14.3702	0.00276382	COMMD9	COMM domain containing 9
P33176	0.97653	14.8362	8.63152e-05	KIF5B	kinesin family member 5B
H7C5E4	0.974431	14.2455	0.00123789	NA	NA
O75828	0.973317	16.7986	0.00437838	CBR3	carbonyl reductase 3
Q8N6N7	0.972333	15.2972	0.0549713	ACBD7	acyl-CoA binding domain containing 7
B0QY89	0.968519	14.3189	0.00783201	NA	NA
P07686	0.968243	15.8731	0.00026062	HEXB	hexosaminidase subunit beta
Q9NQC3	0.965238	15.8892	0.000559618	RTN4	reticulon 4
Q7L7X3	0.964069	13.613	0.00383434	TAOK1	TAO kinase 1
P09104	0.964013	15.6228	0.0344921	ENO2	enolase 2
Q0JRZ9	0.963272	13.8502	0.054775	FCHO2	FCH and mu domain containing endocytic adaptor 2
P78356	0.962027	14.8561	0.000419033	PIP4K2B	phosphatidylinositol-5-phosphate 4-kinase type 2 beta
Q8IVN3	0.961206	13.285	0.0740419	MUSTN1	musculoskeletal, embryonic nuclear protein 1
Q8WUM0	0.96053	13.8422	0.0278972	NUP133	nucleoporin 133
Q6P587	0.959966	14.497	0.0378229	FAHD1	fumarylacetoacetate hydrolase domain containing 1
P63092	0.959534	14.9436	0.000467543	GNAS	GNAS complex locus
P60604	0.95843	14.7948	0.0144697	UBE2G2	ubiquitin conjugating enzyme E2 G2
A0A669KBH7	0.956845	14.0482	0.00276603	NA	NA
A0A7I2V2Y9	0.95454	14.5068	0.0180989	NA	NA
A0A1B0GTL5	0.953368	14.4949	0.00041718	NA	NA
O75116	0.951686	14.1874	0.0153021	ROCK2	Rho associated coiled-coil containing protein kinase 2
Q96I99	0.951245	15.0012	0.0103308	SUCLG2	succinate-CoA ligase GDP-forming subunit beta
Q9BTW9	0.94973	14.6934	0.0771808	TBCD	tubulin folding cofactor D
Q14161	0.949261	13.6128	0.00212214	GIT2	GIT ArfGAP 2
Q96G23	0.945962	14.7524	0.0253538	CERS2	ceramide synthase 2
P84077	0.944717	14.8056	0.00953712	ARF1	ADP ribosylation factor 1
Q05707	0.936936	14.3253	0.0332646	COL14A1	collagen type XIV alpha 1 chain
Q9H7D3	0.936722	14.0208	0.0525373	NA	NA
E7EPC8	0.93529	14.3852	0.0631763	CTNND2	catenin delta 2
Q07866	0.934981	13.9335	4.73881e-05	KLC1	kinesin light chain 1
Q9Y570	0.929259	15.4272	0.0207375	PPME1	protein phosphatase methylesterase 1
P51648	0.929254	14.1029	0.0154774	ALDH3A2	aldehyde dehydrogenase 3 family member A2
Q92616	0.928356	13.9692	0.00754889	GCN1	GCN1 activator of EIF2AK4
P55268	0.927364	14.8698	7.14062e-05	LAMB2	laminin subunit beta 2
A0A3B3ITP4	0.924269	12.3358	0.0486118	NA	NA
O95376	0.922669	12.7677	0.0388228	ARIH2	ariadne RBR E3 ubiquitin protein ligase 2
P17812	0.919104	14.4953	0.018181	CTPS1	CTP synthase 1
Q9H334	0.917778	15.1078	0.00588412	FOXP1	forkhead box P1
Q96CP2	0.916127	14.6752	0.0147945	FLYWCH2	FLYWCH family member 2
Q9UIJ7	0.915603	15.1307	0.000916063	AK3	adenylate kinase 3
P29373	0.914982	14.268	0.0107339	CRABP2	cellular retinoic acid binding protein 2
Q9Y2Q3	0.914078	14.5157	0.00140721	GSTK1	glutathione S-transferase kappa 1
O14763	0.912427	13.1883	0.0623588	TNFRSF10B	TNF receptor superfamily member 10b
Q9H2D6	0.9112	14.8453	0.00920938	TRIOBP	TRIO and F-actin binding protein
A0A0A0MRI2	0.910759	14.6104	0.000836651	SNX6	sorting nexin 6
Q9H9B4	0.910105	15.854	0.000469563	SFXN1	sideroflexin 1
P49841	0.909877	14.4365	0.00160382	GSK3B	glycogen synthase kinase 3 beta
Q86VP6	0.904409	14.4125	0.0040237	CAND1	cullin associated and neddylation dissociated 1
O94760	0.903671	14.2264	0.0769802	DDAH1	dimethylarginine dimethylaminohydrolase 1
E7EWV1	0.902631	13.495	0.0355653	PIGG	phosphatidylinositol glycan anchor biosynthesis class G
A0A6Q8PFA6	0.901098	14.3273	0.0131548	NA	NA
A0A8I5KU76	0.900402	14.7397	1.6701e-05	NA	NA
A0A0C4DGQ5	0.900291	14.5861	0.00867846	CAPNS1	calpain small subunit 1
B0YIW6	0.899465	14.6891	0.00882153	NA	NA
Q53Z42	0.899171	14.3843	0.017241	NA	NA
Q9H1E3	0.898969	14.5702	0.0778671	NUCKS1	nuclear casein kinase and cyclin dependent kinase substrate 1
O75367	0.898163	15.7566	0.00312741	MACROH2A1	macroH2A.1 histone
Q9NQE9	0.897781	15.0698	0.030834	HINT3	histidine triad nucleotide binding protein 3
O15523	0.895971	14.9595	0.0252996	DDX3Y	DEAD-box helicase 3 Y-linked
A0A499FIX8	0.895375	14.8097	6.37942e-05	NA	NA
Q7Z3T8	0.893862	13.2594	0.0393778	ZFYVE16	zinc finger FYVE-type containing 16
H3BU86	0.893102	15.5653	0.000389772	NA	NA
Q86W92	0.89122	14.1151	0.000628004	PPFIBP1	PPFIA binding protein 1
Q9Y4B5	0.890837	14.0836	0.094212	MTCL1	microtubule crosslinking factor 1
O95336	0.88871	15.1452	0.0108019	PGLS	6-phosphogluconolactonase
Q9UIS9	0.888602	13.4167	0.0722352	MBD1	methyl-CpG binding domain protein 1
Q08357	0.882599	14.0269	0.0250678	SLC20A2	solute carrier family 20 member 2
Q8TED1	0.880546	15.9108	0.0037088	GPX8	glutathione peroxidase 8 (putative)
P31947	0.879901	15.9885	0.0390617	SFN	stratifin
B1ALA9	0.878589	13.953	0.0206694	NA	NA
Q5JTV8	0.877122	15.5941	3.65085e-06	TOR1AIP1	torsin 1A interacting protein 1
P04406	0.876723	17.9579	0.000136991	GAPDH	glyceraldehyde-3-phosphate dehydrogenase
Q13951	0.876088	13.5239	0.0217466	CBFB	core-binding factor subunit beta
Q9UJU6	0.875776	14.9784	0.000300126	DBNL	drebrin like
P78417	0.874292	15.4309	0.00880786	GSTO1	glutathione S-transferase omega 1
A0A0C4DGS1	0.873094	15.3998	0.00542219	NA	NA
Q6P4E1	0.872265	14.7591	0.012216	GOLM2	golgi membrane protein 2
Q6PI78	0.871774	14.894	0.0435521	TMEM65	transmembrane protein 65
P19623	0.869382	14.784	0.0118383	SRM	spermidine synthase
Q96CS3	0.864789	13.8913	0.0157511	FAF2	Fas associated factor family member 2
P04843	0.864666	15.711	0.00261054	RPN1	ribophorin I
H0YMV8	0.862931	17.6543	0.00401212	NA	NA
Q7Z6I8	0.861889	14.2708	0.000274763	C5orf24	chromosome 5 open reading frame 24
Q16698	0.861206	15.1765	0.000220511	DECR1	2,4-dienoyl-CoA reductase 1
Q16401	0.861169	14.5185	0.0166152	PSMD5	proteasome 26S subunit, non-ATPase 5
O43865	0.86116	14.3987	0.00493465	AHCYL1	adenosylhomocysteinase like 1
Q96BJ3	0.859772	13.6101	0.0693326	AIDA	axin interactor, dorsalization associated
O15357	0.857067	13.3267	0.0905298	INPPL1	inositol polyphosphate phosphatase like 1
Q9UHB6	0.855164	15.2391	5.97645e-05	LIMA1	LIM domain and actin binding 1
A0A0J9YY72	0.853948	12.8047	0.0734108	NA	NA
A0A384DVU0	0.853492	13.3903	0.012608	NA	NA
O75369	0.852642	16.3599	0.00029439	FLNB	filamin B
Q92900	0.852269	14.5242	0.00766361	UPF1	UPF1 RNA helicase and ATPase
A0A494C0Q8	0.851151	13.7364	0.0265642	NA	NA
P19784	0.848164	13.3139	0.0492525	CSNK2A2	casein kinase 2 alpha 2
B1AKZ5	0.846604	14.0379	0.063479	PEA15	proliferation and apoptosis adaptor protein 15
Q12959	0.844761	14.4757	0.000347594	DLG1	discs large MAGUK scaffold protein 1
P29558	0.841053	14.3287	0.00512376	RBMS1	RNA binding motif single stranded interacting protein 1
Q969H8	0.840284	15.6578	0.0161006	MYDGF	myeloid derived growth factor
O43242	0.836435	14.5748	0.00149744	PSMD3	proteasome 26S subunit, non-ATPase 3
Q9P2R3	0.833882	13.9136	0.0167687	ANKFY1	ankyrin repeat and FYVE domain containing 1
P21333	0.832792	17.0456	0.000155359	FLNA	filamin A
P26641	0.831047	16.0112	0.00465469	EEF1G	eukaryotic translation elongation factor 1 gamma
O75157	0.830999	13.5804	0.0694044	TSC22D2	TSC22 domain family member 2
Q13618	0.830213	13.5291	0.00491713	CUL3	cullin 3
Q01518	0.827142	15.3393	0.000240505	CAP1	cyclase associated actin cytoskeleton regulatory protein 1
O75663	0.827139	14.5765	0.0122723	TIPRL	TOR signaling pathway regulator
Q13045	0.813529	14.3623	0.030834	FLII	FLII actin remodeling protein
P49589	0.811338	14.1792	0.0226414	CARS1	cysteinyl-tRNA synthetase 1
H0YFD6	0.810009	14.7445	0.00979272	NA	NA
P11766	0.81	14.762	0.0341555	ADH5	alcohol dehydrogenase 5 (class III), chi polypeptide
A0A0G2JIF2	0.808641	15.2593	0.0151715	NA	NA
P50454	0.804801	17.5551	0.00158656	SERPINH1	serpin family H member 1
P07384	0.801659	15.4948	0.0144703	CAPN1	calpain 1
A0A087WZG9	0.801284	13.8412	0.0317804	NA	NA
Q9NWU2	0.800994	14.6154	0.0469373	GID8	GID complex subunit 8 homolog
E9PQD8	0.800979	15.8134	0.0167993	NA	NA
O00622	0.800751	14.082	0.0655732	CCN1	cellular communication network factor 1
Q9NQ88	0.799922	15.4413	0.0314479	TIGAR	TP53 induced glycolysis regulatory phosphatase
A6NKB8	0.798723	14.4883	0.00365158	NA	NA
Q9NR31	0.797234	14.7122	0.0181442	SAR1A	secretion associated Ras related GTPase 1A
Q9H553	0.797108	14.256	0.0171091	ALG2	ALG2 alpha-1,3/1,6-mannosyltransferase
P59998	0.797106	15.964	0.000954782	ARPC4	actin related protein 2/3 complex subunit 4
P13861	0.797006	14.9637	0.00389266	PRKAR2A	protein kinase cAMP-dependent type II regulatory subunit alpha
P04844	0.795244	14.6277	0.0241769	RPN2	ribophorin II
Q9H223	0.787167	14.4004	0.0562651	EHD4	EH domain containing 4
C9JA28	0.786771	14.4624	0.0365453	NA	NA
Q96BQ5	0.786451	13.6937	0.0753377	CCDC127	coiled-coil domain containing 127
Q9Y6Y8	0.78544	13.888	0.0175035	SEC23IP	SEC23 interacting protein
B1ALY0	0.784305	13.955	0.0470624	NA	NA
Q96AB3	0.783966	15.1613	0.00268439	ISOC2	isochorismatase domain containing 2
Q5JQQ4	0.783622	14.298	0.0943614	DPCD	deleted in primary ciliary dyskinesia homolog (mouse)
P63010	0.78273	15.011	0.00751285	AP2B1	adaptor related protein complex 2 subunit beta 1
P02794	0.780164	15.5171	0.012001	FTH1	ferritin heavy chain 1
A0A7P0T890	0.777732	14.6606	0.00831974	NA	NA
A0A6I8PRU6	0.777299	14.9823	0.0604442	NA	NA
O14617	0.776981	13.3543	0.0219093	AP3D1	adaptor related protein complex 3 subunit delta 1
P07437	0.775114	19.2488	0.00686586	TUBB	tubulin beta class I
P46781	0.77142	16.9709	0.00341408	RPS9	ribosomal protein S9
Q14697	0.765922	16.1408	0.00153187	GANAB	glucosidase II alpha subunit
Q96RT1	0.765652	14.1307	0.00189065	ERBIN	erbb2 interacting protein
E5RG44	0.764489	13.7459	0.0402257	NA	NA
Q9NSD9	0.76438	14.811	0.000748672	FARSB	phenylalanyl-tRNA synthetase subunit beta
F5GWZ1	0.763267	13.7858	0.0575631	NA	NA
P23921	0.759784	13.9961	0.00832585	RRM1	ribonucleotide reductase catalytic subunit M1
P61158	0.758802	14.9188	0.00750261	ACTR3	actin related protein 3
P18084	0.757591	15.0483	0.00140466	ITGB5	integrin subunit beta 5
P51116	0.756867	14.1164	0.000527981	FXR2	FMR1 autosomal homolog 2
Q15126	0.756728	14.3761	0.041131	PMVK	phosphomevalonate kinase
Q8WUM4	0.756319	14.9858	0.0114755	PDCD6IP	programmed cell death 6 interacting protein
A0A0A0MRM8	0.75498	15.0776	0.0107316	NA	NA
P61009	0.753718	15.2778	0.0854156	SPCS3	signal peptidase complex subunit 3
I3L1P8	0.753014	14.7128	0.0129029	NA	NA
O75477	0.752546	14.7913	0.00225137	ERLIN1	ER lipid raft associated 1
Q9P0I2	0.752076	13.6247	0.038322	EMC3	ER membrane protein complex subunit 3
A0A8I5QL30	0.748539	14.2526	0.0129324	NA	NA
A0A0G2JJD3	0.747304	17.756	0.023972	NA	NA
O14980	0.746192	14.2864	0.050331	XPO1	exportin 1
Q5JPT2	0.746013	14.5241	0.0184476	NA	NA
Q92820	0.743917	15.2991	0.00108182	GGH	gamma-glutamyl hydrolase
O00461	0.743852	14.3456	0.000310261	GOLIM4	golgi integral membrane protein 4
Q07352	0.735869	14.2934	0.0455243	ZFP36L1	ZFP36 ring finger protein like 1
P27105	0.734824	14.6325	0.0353964	STOM	stomatin
Q02543	0.732581	15.9374	0.000221698	RPL18A	ribosomal protein L18a
P31040	0.730633	14.6534	0.003234	SDHA	succinate dehydrogenase complex flavoprotein subunit A
P23526	0.730578	16.0853	0.0144695	AHCY	adenosylhomocysteinase
Q13561	0.726088	15.3285	0.00201269	DCTN2	dynactin subunit 2
Q12907	0.725991	14.87	0.0034392	LMAN2	lectin, mannose binding 2
O00479	0.725139	16.1568	0.0554549	HMGN4	high mobility group nucleosomal binding domain 4
A0A7I2V3N5	0.723265	13.6185	0.0549902	NA	NA
Q15018	0.721558	14.6428	0.0497129	ABRAXAS2	abraxas 2, BRISC complex subunit
F5H5V4	0.720824	14.0285	0.0590609	NA	NA
J3QL14	0.720133	15.971	0.00672576	NA	NA
P30622	0.71646	13.8746	0.00437678	CLIP1	CAP-Gly domain containing linker protein 1
Q00765	0.712442	15.5088	0.000841817	REEP5	receptor accessory protein 5
F2Z3J9	0.711883	13.6381	0.0775453	NA	NA
P17535	0.708098	14.1137	0.0147615	JUND	JunD proto-oncogene, AP-1 transcription factor subunit
P18031	0.70613	14.4806	0.0713605	PTPN1	protein tyrosine phosphatase non-receptor type 1
P20339	0.704762	16.0358	0.00877635	RAB5A	RAB5A, member RAS oncogene family
P51148	0.703992	16.6714	0.0011011	RAB5C	RAB5C, member RAS oncogene family
O15173	0.701914	16.593	0.000447897	PGRMC2	progesterone receptor membrane component 2
F5H7S3	0.701795	15.8547	0.049936	TPM1	tropomyosin 1
L0R6Q1	0.699333	14.6704	0.0512498	NA	NA
Q15286	0.695393	15.0058	0.00106821	RAB35	RAB35, member RAS oncogene family
H0YEF7	0.690423	16.6392	0.00820191	NA	NA
P39880	0.677997	14.369	0.0141879	CUX1	cut like homeobox 1
P55795	0.675283	15.0786	0.0691649	HNRNPH2	heterogeneous nuclear ribonucleoprotein H2
Q8IYI6	0.672962	13.8332	0.0163786	EXOC8	exocyst complex component 8
A0A6Q8PFY7	0.67286	14.8179	0.0562651	NA	NA
A0A3B3ISP1	0.66641	15.1314	0.0855913	NA	NA
Q5HYI8	0.662404	14.4927	0.0785555	RABL3	RAB, member of RAS oncogene family like 3
O14828	0.658504	15.4714	0.00149298	SCAMP3	secretory carrier membrane protein 3
P00558	0.656699	15.9909	0.00405449	PGK1	phosphoglycerate kinase 1
Q16658	0.655385	15.4233	0.0162389	FSCN1	fascin actin-bundling protein 1
P53007	0.655136	14.2328	0.0633023	SLC25A1	solute carrier family 25 member 1
Q9HBR0	0.655019	14.3389	0.0740693	SLC38A10	solute carrier family 38 member 10
Q14195	0.652353	16.0956	0.0562314	DPYSL3	dihydropyrimidinase like 3
J3KNF4	0.649931	14.1652	0.00337661	NA	NA
Q99985	0.64873	14.966	0.0888273	SEMA3C	semaphorin 3C
P53396	0.648145	14.5428	0.0698587	ACLY	ATP citrate lyase
H7C131	0.64581	14.72	0.023668	NA	NA
Q99536	0.641721	16.0206	0.0367342	VAT1	vesicle amine transport 1
O75340	0.641527	15.445	0.0109582	PDCD6	programmed cell death 6
P61106	0.638076	15.2465	0.0233606	RAB14	RAB14, member RAS oncogene family
Q9NR50	0.637047	13.476	0.0966024	EIF2B3	eukaryotic translation initiation factor 2B subunit gamma
P84022	0.634395	14.5793	0.0492525	SMAD3	SMAD family member 3
Q9Y2A7	0.631957	14.5152	0.0119289	NCKAP1	NCK associated protein 1
Q9BVC6	0.631162	16.6874	0.0364309	TMEM109	transmembrane protein 109
J3QTA6	0.629746	14.4391	0.0272587	NA	NA
P20338	0.629118	13.9892	0.0972768	RAB4A	RAB4A, member RAS oncogene family
A0A1B0GV23	0.62611	16.7617	0.00651382	NA	NA
Q8TCU6	0.624056	16.1479	0.00888332	PREX1	phosphatidylinositol-3,4,5-trisphosphate dependent Rac exchange factor 1
Q8WUD1	0.623197	16.2451	0.0154844	RAB2B	RAB2B, member RAS oncogene family
Q12965	0.622739	14.8457	0.0890954	MYO1E	myosin IE
Q9P270	0.621234	14.8092	0.0399324	SLAIN2	SLAIN motif family member 2
Q5SW79	0.621221	14.4228	0.00407096	CEP170	centrosomal protein 170
Q13200	0.619805	14.4544	0.0393446	PSMD2	proteasome 26S subunit ubiquitin receptor, non-ATPase 2
P45974	0.614907	14.538	0.0437589	USP5	ubiquitin specific peptidase 5
P54136	0.612932	14.4447	0.0723651	RARS1	arginyl-tRNA synthetase 1
Q15008	0.612443	14.0315	0.021129	PSMD6	proteasome 26S subunit, non-ATPase 6
A0A087X1Z3	0.609141	14.241	0.0152772	NA	NA
Q13126	0.609006	13.9899	0.0890703	MTAP	methylthioadenosine phosphorylase
A0A7P0T8Z7	0.607667	14.7835	0.0651037	NA	NA
Q15293	0.60259	14.9935	0.0148566	RCN1	reticulocalbin 1
Q71U36	0.602329	17.838	0.0312363	TUBA1A	tubulin alpha 1a
P55145	-0.600625	15.9168	0.00287054	MANF	mesencephalic astrocyte derived neurotrophic factor
O43684	-0.601985	15.1053	0.0255498	BUB3	BUB3 mitotic checkpoint protein
A0A0A0MRI1	-0.602117	13.876	0.0299991	NA	NA
P49419	-0.60301	14.9186	0.0219722	ALDH7A1	aldehyde dehydrogenase 7 family member A1
O75439	-0.603813	14.905	0.0339423	PMPCB	peptidase, mitochondrial processing subunit beta
E9PIM6	-0.604277	17.064	0.0292405	NA	NA
D6RAD4	-0.604657	13.5761	0.057092	NA	NA
Q9UBE0	-0.60515	14.3905	0.0180621	SAE1	SUMO1 activating enzyme subunit 1
Q9NR28	-0.607406	16.4039	0.00373116	DIABLO	diablo IAP-binding mitochondrial protein
P62244	-0.607537	16.2319	0.00406426	RPS15A	ribosomal protein S15a
Q92598	-0.60757	14.5208	0.0107481	HSPH1	heat shock protein family H (Hsp110) member 1
P61964	-0.607802	14.7673	0.0268693	WDR5	WD repeat domain 5
Q9UNF1	-0.607829	14.7192	0.0152241	MAGED2	MAGE family member D2
Q5JTZ9	-0.60999	13.8801	0.0881185	AARS2	alanyl-tRNA synthetase 2, mitochondrial
Q9UKM9	-0.613959	15.7073	0.00252596	RALY	RALY heterogeneous nuclear ribonucleoprotein
Q7Z4V5	-0.616587	14.5351	0.0129638	HDGFL2	HDGF like 2
I3L2L5	-0.619412	15.9048	0.0402048	NA	NA
Q9Y3T9	-0.625703	14.197	0.0604146	NOC2L	NOC2 like nucleolar associated transcriptional repressor
Q86TN4	-0.627117	14.2083	0.0634233	TRPT1	tRNA phosphotransferase 1
Q9P0U1	-0.627471	15.0153	0.0553918	TOMM7	translocase of outer mitochondrial membrane 7
Q9UQB8	-0.627868	14.461	0.0337479	BAIAP2	BAR/IMD domain containing adaptor protein 2
P30048	-0.628517	15.9543	0.0275605	PRDX3	peroxiredoxin 3
Q9BPX5	-0.629102	15.0176	0.0173177	ARPC5L	actin related protein 2/3 complex subunit 5 like
A0A7I2YQ95	-0.631193	14.812	0.000841817	NA	NA
O00401	-0.632215	14.6228	0.0269023	WASL	WASP like actin nucleation promoting factor
Q16836	-0.634078	14.4934	0.0851514	HADH	hydroxyacyl-CoA dehydrogenase
O14562	-0.635039	14.5395	0.025957	UBFD1	ubiquitin family domain containing 1
A0A8I5KX72	-0.635573	14.2607	0.0108612	NA	NA
A0A0B4J1W3	-0.635916	13.9935	0.0293778	NA	NA
Q8IVL1	-0.635918	14.0955	0.0741544	NAV2	neuron navigator 2
O15085	-0.636306	13.2423	0.0786693	ARHGEF11	Rho guanine nucleotide exchange factor 11
Q9NW68	-0.636883	13.4825	0.0590274	BSDC1	BSD domain containing 1
H7BXY3	-0.637719	13.7671	0.0165273	DHX30	DExH-box helicase 30
Q92974	-0.640213	15.0094	0.00861174	ARHGEF2	Rho/Rac guanine nucleotide exchange factor 2
P52594	-0.640825	14.8393	0.0245647	AGFG1	ArfGAP with FG repeats 1
Q9UHD9	-0.641979	14.9532	0.00128706	UBQLN2	ubiquilin 2
P26373	-0.642822	17.6527	1.72456e-05	RPL13	ribosomal protein L13
Q9H1B7	-0.643101	15.1972	0.0170762	IRF2BPL	interferon regulatory factor 2 binding protein like
Q16740	-0.643548	15.5839	0.0935587	CLPP	caseinolytic mitochondrial matrix peptidase proteolytic subunit
Q9Y383	-0.644221	14.5275	0.00579734	LUC7L2	LUC7 like 2, pre-mRNA splicing factor
Q9UQ80	-0.646747	15.0652	0.0170349	PA2G4	proliferation-associated 2G4
Q9UG54	-0.647589	14.664	0.0820187	NA	NA
A0A087WYV9	-0.647608	15.2257	0.0304487	SYNJ2BP-COX16	SYNJ2BP-COX16 readthrough
Q8NHV4	-0.647841	15.6356	0.0139976	NEDD1	NEDD1 gamma-tubulin ring complex targeting factor
P28838	-0.648365	14.3712	0.0362733	LAP3	leucine aminopeptidase 3
Q14677	-0.648454	15.011	0.000732465	CLINT1	clathrin interactor 1
A0A5F9ZHY7	-0.648932	14.3787	0.0842518	NA	NA
P18206	-0.648995	15.5517	0.00419003	VCL	vinculin
Q96I24	-0.649253	15.8742	0.000235619	FUBP3	far upstream element binding protein 3
P35611	-0.649916	15.0387	0.010204	ADD1	adducin 1
P38919	-0.650188	15.2337	0.0184214	EIF4A3	eukaryotic translation initiation factor 4A3
E7EMW7	-0.651697	13.8604	0.00424177	NA	NA
P84098	-0.653685	16.533	0.00200382	RPL19	ribosomal protein L19
Q08211	-0.654006	15.7088	0.00950821	DHX9	DExH-box helicase 9
P10599	-0.654483	17.2209	0.045303	TXN	thioredoxin
P56134	-0.655711	16.6287	0.000585974	ATP5MF	ATP synthase membrane subunit f
Q7Z422	-0.655773	15.2329	0.0886987	SZRD1	SUZ RNA binding domain containing 1
A0A087WTZ5	-0.655985	15.217	0.0237326	UBXN1	UBX domain protein 1
H0YNP9	-0.657716	13.8095	0.0322689	NA	NA
P42765	-0.658119	15.4518	0.0201219	ACAA2	acetyl-CoA acyltransferase 2
Q9NXH9	-0.658557	14.1951	0.0197571	TRMT1	tRNA methyltransferase 1
H3BP71	-0.659089	13.8027	0.017733	NA	NA
O75182	-0.659493	14.8113	0.00668888	SIN3B	SIN3 transcription regulator family member B
Q9C0C2	-0.663618	14.9534	0.000669124	TNKS1BP1	tankyrase 1 binding protein 1
P49411	-0.663789	16.1039	0.00649396	TUFM	Tu translation elongation factor, mitochondrial
Q14331	-0.665228	14.3188	0.0335629	FRG1	FSHD region gene 1
Q9Y3X0	-0.665651	14.2201	0.0245647	CCDC9	coiled-coil domain containing 9
O43815	-0.668824	14.91	0.0051014	STRN	striatin
Q9NVI7	-0.668933	15.5128	0.00752849	ATAD3A	ATPase family AAA domain containing 3A
Q8WUI4	-0.672788	13.9276	0.0263706	HDAC7	histone deacetylase 7
P62081	-0.674791	16.1286	1.30535e-05	RPS7	ribosomal protein S7
M0R2A0	-0.67872	16.0754	0.0936249	NA	NA
H3BSC1	-0.679846	16.6155	0.000475608	NA	NA
P29692	-0.680952	17.0146	0.0355659	EEF1D	eukaryotic translation elongation factor 1 delta
Q16718	-0.682294	14.6405	0.00193438	NDUFA5	NADH:ubiquinone oxidoreductase subunit A5
Q92609	-0.682363	14.9487	0.0668539	TBC1D5	TBC1 domain family member 5
E7EX04	-0.682794	13.3769	0.0200032	NA	NA
Q7Z460	-0.683645	14.1565	0.000487738	CLASP1	cytoplasmic linker associated protein 1
Q15102	-0.686374	15.8339	0.0121629	PAFAH1B3	platelet activating factor acetylhydrolase 1b catalytic subunit 3
Q9Y6M5	-0.686921	14.9254	0.0582553	SLC30A1	solute carrier family 30 member 1
B7ZBQ1	-0.687117	15.3316	0.0305098	NA	NA
Q9UKK9	-0.687524	14.9528	0.0307254	NUDT5	nudix hydrolase 5
O75376	-0.68789	13.4694	0.00201269	NCOR1	nuclear receptor corepressor 1
C9JG41	-0.688937	15.5834	0.029582	NA	NA
Q92552	-0.689096	13.9291	0.0789997	MRPS27	mitochondrial ribosomal protein S27
X6R3N0	-0.689814	13.9206	0.0673225	SLC27A3	solute carrier family 27 member 3
Q8NBU5	-0.690323	14.2483	0.0696136	ATAD1	ATPase family AAA domain containing 1
Q96Q45	-0.690708	15.032	0.00112246	TMEM237	transmembrane protein 237
J3QR07	-0.69111	14.6523	0.000148762	YTHDC1	YTH N6-methyladenosine RNA binding protein C1
Q9NPJ3	-0.693778	15.1455	0.025497	ACOT13	acyl-CoA thioesterase 13
Q9H7N4	-0.694225	14.2909	0.0104303	SCAF1	SR-related CTD associated factor 1
P55010	-0.696019	14.412	0.0124813	EIF5	eukaryotic translation initiation factor 5
F5H1U9	-0.696592	13.7089	0.0588446	NA	NA
Q9UMS4	-0.696834	14.8825	0.00128681	PRPF19	pre-mRNA processing factor 19
Q9NUU7	-0.697211	15.2895	0.00695703	DDX19A	DEAD-box helicase 19A
Q15773	-0.698247	14.6026	0.0170077	MLF2	myeloid leukemia factor 2
P62277	-0.699669	17.3404	0.000492511	RPS13	ribosomal protein S13
Q16204	-0.700696	14.2857	0.0275605	CCDC6	coiled-coil domain containing 6
Q16543	-0.700919	14.9583	0.000803415	CDC37	cell division cycle 37, HSP90 cochaperone
Q13505	-0.702707	15.2898	0.00184092	MTX1	metaxin 1
A0A087WW76	-0.705745	13.6388	0.0323821	NA	NA
F8VU90	-0.707701	15.0619	0.0874595	NA	NA
Q7L0J3	-0.709032	14.0635	0.0912871	SV2A	synaptic vesicle glycoprotein 2A
A0A7I2V697	-0.709105	14.6476	0.0175467	NA	NA
Q15555	-0.709751	14.3104	0.0550921	MAPRE2	microtubule associated protein RP/EB family member 2
Q9NVM1	-0.710906	15.7138	0.0676191	EVA1B	eva-1 homolog B
Q5T5P2	-0.711089	13.9348	0.0250843	KIAA1217	KIAA1217
Q5T653	-0.711854	14.3509	0.00188458	MRPL2	mitochondrial ribosomal protein L2
Q5HY81	-0.715936	14.6354	0.0236612	NA	NA
Q9UKG1	-0.717871	14.1613	0.0830582	APPL1	adaptor protein, phosphotyrosine interacting with PH domain and leucine zipper 1
P35232	-0.718307	15.9553	0.00115689	PHB1	prohibitin 1
Q06481	-0.719472	14.0919	0.0208612	APLP2	amyloid beta precursor like protein 2
Q9Y265	-0.720442	14.9035	0.00931761	RUVBL1	RuvB like AAA ATPase 1
P14923	-0.72174	14.6106	0.0419213	JUP	junction plakoglobin
Q9P291	-0.723619	14.5154	0.00307801	ARMCX1	armadillo repeat containing X-linked 1
P26196	-0.726627	14.749	0.0373842	DDX6	DEAD-box helicase 6
P11233	-0.727863	15.678	0.00869082	RALA	RAS like proto-oncogene A
B9A018	-0.728257	14.1751	0.0482185	NA	NA
O95182	-0.72963	16.4449	0.000385884	NDUFA7	NADH:ubiquinone oxidoreductase subunit A7
O95298	-0.731115	15.0675	0.0252533	NDUFC2	NADH:ubiquinone oxidoreductase subunit C2
O75608	-0.731259	14.4189	0.00431215	LYPLA1	lysophospholipase 1
E9PD53	-0.732092	14.2479	0.00454232	SMC4	structural maintenance of chromosomes 4
Q68E01	-0.732103	14.5994	0.0760405	INTS3	integrator complex subunit 3
Q9Y6G9	-0.732516	15.7592	0.00590566	DYNC1LI1	dynein cytoplasmic 1 light intermediate chain 1
O14949	-0.733115	16.8435	0.00185221	UQCRQ	ubiquinol-cytochrome c reductase complex III subunit VII
O00115	-0.733276	15.8466	0.00610276	DNASE2	deoxyribonuclease 2, lysosomal
O43491	-0.734179	14.894	0.00532848	EPB41L2	erythrocyte membrane protein band 4.1 like 2
Q9Y2Z4	-0.735067	13.9849	0.0170629	YARS2	tyrosyl-tRNA synthetase 2
E7ER32	-0.736871	12.7646	0.0520023	MRTFA	myocardin related transcription factor A
E5RJC2	-0.737586	15.6889	0.0422255	NA	NA
J3KPD3	-0.73804	14.5887	0.000370192	RBM7	RNA binding motif protein 7
B1ALM5	-0.738308	14.5772	0.00522418	TMEM9	transmembrane protein 9
Q92733	-0.738828	15.0092	0.0013815	PRCC	proline rich mitotic checkpoint control factor
Q8WXX5	-0.740127	14.0537	0.038322	DNAJC9	DnaJ heat shock protein family (Hsp40) member C9
P55011	-0.741258	14.948	0.0276007	SLC12A2	solute carrier family 12 member 2
A0A5H1ZRP4	-0.741943	13.572	0.0734108	NA	NA
B1AMS2	-0.742192	14.5625	0.0260376	NA	NA
Q9UPQ9	-0.743028	13.6006	0.00273846	TNRC6B	trinucleotide repeat containing adaptor 6B
O00505	-0.74365	15.0014	0.00457192	KPNA3	karyopherin subunit alpha 3
A0A499FI31	-0.744229	15.2461	0.000442541	NA	NA
A6NIH7	-0.744758	14.3167	0.0552886	UNC119B	unc-119 lipid binding chaperone B
Q92896	-0.745123	15.0525	0.000506993	GLG1	golgi glycoprotein 1
P55060	-0.745249	14.3006	0.0160153	CSE1L	chromosome segregation 1 like
Q9NT62	-0.745664	14.6033	0.0535139	ATG3	autophagy related 3
P49711	-0.746471	13.091	0.0615282	CTCF	CCCTC-binding factor
P49069	-0.746537	14.8655	0.0113169	CAMLG	calcium modulating ligand
Q15056	-0.74888	15.8318	0.00601232	EIF4H	eukaryotic translation initiation factor 4H
P12270	-0.749273	14.7592	0.00144746	TPR	translocated promoter region, nuclear basket protein
Q8IYB8	-0.750631	14.4287	0.0698466	SUPV3L1	Suv3 like RNA helicase
Q06203	-0.75117	14.0199	0.0610395	PPAT	phosphoribosyl pyrophosphate amidotransferase
Q96EY7	-0.751545	14.1124	0.0140341	PTCD3	pentatricopeptide repeat domain 3
D6R9Z7	-0.752034	17.8433	0.00487387	NA	NA
P17174	-0.752206	14.3686	0.0569793	GOT1	glutamic-oxaloacetic transaminase 1
O96005	-0.752943	15.5425	0.00425863	CLPTM1	CLPTM1 regulator of GABA type A receptor forward trafficking
P11940	-0.753303	16.0213	5.80857e-05	PABPC1	poly(A) binding protein cytoplasmic 1
P48047	-0.753537	16.5265	8.63721e-05	ATP5PO	ATP synthase peripheral stalk subunit OSCP
Q9NUQ6	-0.755415	15.2807	3.85888e-05	SPATS2L	spermatogenesis associated serine rich 2 like
O60684	-0.755796	13.5858	0.0649625	KPNA6	karyopherin subunit alpha 6
Q96A33	-0.758208	14.8328	0.000169948	CCDC47	coiled-coil domain containing 47
Q92522	-0.760851	15.7947	0.00404413	H1-10	H1.10 linker histone
A0A5F9ZHN7	-0.761513	13.6781	0.0671711	NA	NA
E9PKN9	-0.76166	14.1375	0.027882	NA	NA
Q8WUR7	-0.762118	15.287	0.0833516	C15orf40	chromosome 15 open reading frame 40
A0A6Q8PHK0	-0.763045	14.317	0.0236529	NA	NA
Q9BQ95	-0.769377	14.6098	0.0183786	ECSIT	ECSIT signaling integrator
P35221	-0.769711	15.5152	0.000156455	CTNNA1	catenin alpha 1
O96019	-0.76994	14.3053	0.0151715	ACTL6A	actin like 6A
Q9Y5J6	-0.770077	15.16	0.023744	TIMM10B	translocase of inner mitochondrial membrane 10B
Q9NQG5	-0.771292	14.4507	0.00103923	RPRD1B	regulation of nuclear pre-mRNA domain containing 1B
Q9HD42	-0.773464	14.6439	0.00301023	CHMP1A	charged multivesicular body protein 1A
P62328	-0.775084	18.371	0.0842755	TMSB4X	thymosin beta 4 X-linked
Q6NVY1	-0.775847	15.0621	0.016136	HIBCH	3-hydroxyisobutyryl-CoA hydrolase
Q9NQT4	-0.776126	14.4668	0.0208612	EXOSC5	exosome component 5
F8WAL6	-0.776758	14.5665	0.0303546	ABI2	abl interactor 2
B4DY09	-0.779508	15.2144	0.0252282	ILF2	interleukin enhancer binding factor 2
Q32NC0	-0.780949	14.1922	0.010111	C18orf21	chromosome 18 open reading frame 21
F8W8Z9	-0.782598	14.4098	0.0213064	NA	NA
O15091	-0.783461	13.6463	0.0340096	PRORP	protein only RNase P catalytic subunit
P62269	-0.784279	17.2436	2.3878e-05	RPS18	ribosomal protein S18
P52788	-0.784741	14.2094	0.0548727	SMS	spermine synthase
Q96SQ9	-0.785802	14.6808	0.072718	CYP2S1	cytochrome P450 family 2 subfamily S member 1
Q9Y295	-0.787335	15.0597	0.0548743	DRG1	developmentally regulated GTP binding protein 1
Q86WR0	-0.78744	13.8769	0.0537328	CCDC25	coiled-coil domain containing 25
P48723	-0.788052	14.5186	0.0585207	HSPA13	heat shock protein family A (Hsp70) member 13
L0R819	-0.788574	15.4933	0.0250678	NA	NA
Q9NTI5	-0.789013	13.8785	0.00254643	PDS5B	PDS5 cohesin associated factor B
O43920	-0.790242	16.3207	0.00125924	NDUFS5	NADH:ubiquinone oxidoreductase subunit S5
P13984	-0.790303	14.6129	2.3878e-05	GTF2F2	general transcription factor IIF subunit 2
Q5VVQ1	-0.790363	14.2663	0.00510859	NA	NA
P63218	-0.79081	16.5922	0.000765752	GNG5	G protein subunit gamma 5
O94776	-0.794611	14.5584	0.000377668	MTA2	metastasis associated 1 family member 2
Q9H8Y5	-0.794688	13.8855	0.0198258	ANKZF1	ankyrin repeat and zinc finger peptidyl tRNA hydrolase 1
P07195	-0.795351	16.313	0.0014237	LDHB	lactate dehydrogenase B
Q99733	-0.795926	15.6822	0.000990218	NAP1L4	nucleosome assembly protein 1 like 4
Q12972	-0.796384	14.6875	0.00250193	PPP1R8	protein phosphatase 1 regulatory subunit 8
Q9HCM4	-0.796496	13.8171	0.0080174	EPB41L5	erythrocyte membrane protein band 4.1 like 5
Q15554	-0.797731	14.297	0.0330911	TERF2	telomeric repeat binding factor 2
C9J9K3	-0.798013	17.4038	5.54411e-05	NA	NA
E7EPT4	-0.79927	16.0125	0.00015357	NA	NA
A6NLN1	-0.799531	14.7184	0.000783687	NA	NA
O76003	-0.800825	14.1817	0.016853	GLRX3	glutaredoxin 3
A0A1B0GU86	-0.801231	14.397	0.0840334	NA	NA
Q9BUQ8	-0.802445	13.8659	0.00027376	DDX23	DEAD-box helicase 23
Q9Y5X3	-0.803042	14.7215	0.00999338	SNX5	sorting nexin 5
P11142	-0.803311	17.2392	0.000640974	HSPA8	heat shock protein family A (Hsp70) member 8
X6R6D0	-0.803585	15.0217	0.00254907	NA	NA
Q9UNW9	-0.806598	14.0077	0.083158	NOVA2	NOVA alternative splicing regulator 2
Q13232	-0.806611	15.1004	0.0201197	NME3	NME/NM23 nucleoside diphosphate kinase 3
I3L2B0	-0.806792	13.9926	0.0427169	NA	NA
Q9P2W9	-0.807566	13.2011	0.0643362	STX18	syntaxin 18
Q9GZL7	-0.808289	14.3581	0.0535837	WDR12	WD repeat domain 12
P29083	-0.808361	13.9789	0.022825	GTF2E1	general transcription factor IIE subunit 1
M0R3D4	-0.808869	15.2864	0.0445768	NA	NA
P40222	-0.809557	14.6721	0.000234105	TXLNA	taxilin alpha
Q5TD07	-0.809879	14.2557	0.0810869	NQO2	N-ribosyldihydronicotinamide:quinone dehydrogenase 2
Q5RI15	-0.809974	15.6679	0.00238266	COX20	cytochrome c oxidase assembly factor COX20
P61353	-0.812157	17.1211	7.11645e-05	RPL27	ribosomal protein L27
P09132	-0.81412	14.6266	5.49882e-05	SRP19	signal recognition particle 19
P46937	-0.815417	15.2973	0.000640076	YAP1	Yes1 associated transcriptional regulator
Q9HB07	-0.816026	14.045	0.0405092	NA	NA
Q5VTR2	-0.817363	13.4693	0.0134487	RNF20	ring finger protein 20
Q9NY93	-0.820543	13.9939	0.0564024	DDX56	DEAD-box helicase 56
O15294	-0.822046	14.2588	0.0626117	OGT	O-linked N-acetylglucosamine (GlcNAc) transferase
Q9BUJ2	-0.822532	15.4762	1.48203e-05	HNRNPUL1	heterogeneous nuclear ribonucleoprotein U like 1
P40818	-0.822582	14.869	0.0419515	USP8	ubiquitin specific peptidase 8
Q9UM47	-0.826098	13.8457	0.00895856	NOTCH3	notch receptor 3
O14957	-0.826732	14.5206	0.009737	UQCR11	ubiquinol-cytochrome c reductase, complex III subunit XI
O00425	-0.827458	15.5297	7.44153e-05	IGF2BP3	insulin like growth factor 2 mRNA binding protein 3
P13010	-0.827644	15.5285	0.000590542	XRCC5	X-ray repair cross complementing 5
Q86XL3	-0.829498	14.7064	0.00750261	ANKLE2	ankyrin repeat and LEM domain containing 2
Q96HR9	-0.832217	13.9077	0.026433	REEP6	receptor accessory protein 6
Q8IWA4	-0.833387	13.3326	0.0642208	MFN1	mitofusin 1
Q9H3N1	-0.834073	15.2764	0.000469581	TMX1	thioredoxin related transmembrane protein 1
Q9UHV9	-0.836039	16.0633	0.00023579	PFDN2	prefoldin subunit 2
Q9BW61	-0.836261	15.4331	0.0104303	DDA1	DET1 and DDB1 associated 1
O60506	-0.836333	15.2616	0.000104689	SYNCRIP	synaptotagmin binding cytoplasmic RNA interacting protein
Q969S3	-0.837968	14.5038	0.0465775	ZNF622	zinc finger protein 622
P09972	-0.838328	13.7777	0.010204	ALDOC	aldolase, fructose-bisphosphate C
P26368	-0.838913	15.0818	0.00325033	U2AF2	U2 small nuclear RNA auxiliary factor 2
P30519	-0.838944	14.8869	0.00856076	HMOX2	heme oxygenase 2
P62899	-0.841271	16.3195	0.00188173	RPL31	ribosomal protein L31
P03928	-0.844075	18.5756	5.01438e-06	ATP8	ATP synthase F0 subunit 8
Q9UER7	-0.844561	14.2842	0.0287602	DAXX	death domain associated protein
O95777	-0.844987	15.1241	0.00528104	LSM8	LSM8 homolog, U6 small nuclear RNA associated
P55036	-0.848288	15.4864	0.000590616	PSMD4	proteasome 26S subunit ubiquitin receptor, non-ATPase 4
P49773	-0.850237	16.3784	0.00429085	HINT1	histidine triad nucleotide binding protein 1
C9J4K0	-0.850713	14.0462	0.00411685	C2orf49	chromosome 2 open reading frame 49
Q16512	-0.851583	14.6347	0.051297	PKN1	protein kinase N1
P61457	-0.851651	13.1686	0.0988559	PCBD1	pterin-4 alpha-carbinolamine dehydratase 1
O15235	-0.852747	13.4649	0.0126527	MRPS12	mitochondrial ribosomal protein S12
P56381	-0.853935	16.8824	0.00189937	ATP5F1E	ATP synthase F1 subunit epsilon
A0A7P0TA76	-0.854397	14.8431	0.00217705	NA	NA
A0A1B0GV47	-0.856081	12.8828	0.0476446	NA	NA
A0A8I5QJM6	-0.85696	14.2363	0.0133167	NA	NA
P30533	-0.857423	15.6426	0.000250774	LRPAP1	LDL receptor related protein associated protein 1
P00519	-0.857469	14.5482	0.00814352	ABL1	ABL proto-oncogene 1, non-receptor tyrosine kinase
Q9H0A0	-0.857828	13.9311	0.0136977	NAT10	N-acetyltransferase 10
A0A096LPI6	-0.858761	15.8147	0.000110117	NA	NA
Q12800	-0.860261	13.4302	0.0949972	TFCP2	transcription factor CP2
O43278	-0.860424	14.5983	0.00885254	SPINT1	serine peptidase inhibitor, Kunitz type 1
A0A0A0MQV6	-0.862054	16.0949	0.00234669	NA	NA
Q9Y4C1	-0.864252	13.3146	0.00970336	KDM3A	lysine demethylase 3A
Q96RN5	-0.864465	13.931	0.00138597	MED15	mediator complex subunit 15
Q52LJ0	-0.864806	14.2165	0.0250312	FAM98B	family with sequence similarity 98 member B
Q01167	-0.865334	15.0983	0.00944246	FOXK2	forkhead box K2
O95169	-0.865516	15.8393	0.00169916	NDUFB8	NADH:ubiquinone oxidoreductase subunit B8
P42677	-0.867164	16.6927	2.37723e-05	RPS27	ribosomal protein S27
O75947	-0.867627	16.6362	4.96238e-05	ATP5PD	ATP synthase peripheral stalk subunit d
P31689	-0.867867	15.1811	1.54234e-05	DNAJA1	DnaJ heat shock protein family (Hsp40) member A1
O60341	-0.868241	14.5889	0.00301543	KDM1A	lysine demethylase 1A
O95168	-0.868381	16.8694	0.000341532	NDUFB4	NADH:ubiquinone oxidoreductase subunit B4
O15355	-0.870612	15.0512	0.00105146	PPM1G	protein phosphatase, Mg2+/Mn2+ dependent 1G
P51858	-0.871478	15.7553	0.00145898	HDGF	heparin binding growth factor
O43752	-0.871618	13.9191	0.00275305	STX6	syntaxin 6
P30414	-0.872319	13.7924	0.0212465	NKTR	natural killer cell triggering receptor
Q15819	-0.875178	15.6196	0.00333809	UBE2V2	ubiquitin conjugating enzyme E2 V2
P16104	-0.875814	17.4346	0.000136076	H2AX	H2A.X variant histone
A0A804HL29	-0.876222	15.0709	0.0313919	NA	NA
E7ESL0	-0.876314	13.1589	0.0943621	NA	NA
P27694	-0.876631	14.7735	0.000512499	RPA1	replication protein A1
Q9UGQ3	-0.876929	13.7685	0.0675735	SLC2A6	solute carrier family 2 member 6
Q06830	-0.877322	17.672	6.7491e-05	PRDX1	peroxiredoxin 1
Q9UI10	-0.878114	14.4888	0.00766534	EIF2B4	eukaryotic translation initiation factor 2B subunit delta
F5H5P2	-0.881673	14.4043	0.00304805	NA	NA
Q9ULR0	-0.882996	13.7109	7.39667e-05	ISY1	ISY1 splicing factor homolog
O94888	-0.883192	14.3521	0.000478789	UBXN7	UBX domain protein 7
P18669	-0.884905	16.2056	0.00189886	PGAM1	phosphoglycerate mutase 1
J3KPP4	-0.885253	14.059	0.000471786	LUC7L3	LUC7 like 3 pre-mRNA splicing factor
Q04760	-0.885657	15.1572	0.00391658	GLO1	glyoxalase I
Q86Y07	-0.886712	13.6147	0.0715998	VRK2	VRK serine/threonine kinase 2
Q8WY91	-0.886932	13.3284	0.0349416	THAP4	THAP domain containing 4
A0A087WZ85	-0.887423	14.0676	0.0274596	NA	NA
Q3ZCM7	-0.889078	15.333	0.0695835	TUBB8	tubulin beta 8 class VIII
O60293	-0.89101	14.0968	0.0105769	ZFC3H1	zinc finger C3H1-type containing
Q9BTY7	-0.89114	14.3129	0.019637	HGH1	HGH1 homolog
Q99567	-0.892859	14.1962	0.00787898	NUP88	nucleoporin 88
P50151	-0.893275	15.896	0.00907431	GNG10	G protein subunit gamma 10
Q9BY44	-0.893292	15.5291	0.000221043	EIF2A	eukaryotic translation initiation factor 2A
A1X283	-0.894914	14.573	0.00156492	SH3PXD2B	SH3 and PX domains 2B
Q9H0G5	-0.897621	13.7273	0.0120943	NSRP1	nuclear speckle splicing regulatory protein 1
Q99583	-0.8979	14.321	0.011119	MNT	MAX network transcriptional repressor
Q5JRG1	-0.898321	14.319	0.00105938	NA	NA
Q13015	-0.899474	13.3944	0.0155383	MLLT11	MLLT11 transcription factor 7 cofactor
A0A7P0T8Y1	-0.903436	13.7938	0.0592789	NA	NA
Q8N5C6	-0.903575	15.9835	0.0688841	SRBD1	S1 RNA binding domain 1
P11387	-0.90502	14.4818	2.75607e-05	TOP1	DNA topoisomerase I
Q16706	-0.905475	13.4151	0.0144256	MAN2A1	mannosidase alpha class 2A member 1
P14174	-0.906958	16.6759	0.0330415	MIF	macrophage migration inhibitory factor
O96000	-0.908055	15.7601	3.90777e-05	NDUFB10	NADH:ubiquinone oxidoreductase subunit B10
Q96DI7	-0.908073	14.7441	0.00217325	SNRNP40	small nuclear ribonucleoprotein U5 subunit 40
A0A7I2V5T7	-0.908912	13.7698	0.02149	NA	NA
P09211	-0.909174	17.6699	0.0031215	GSTP1	glutathione S-transferase pi 1
A0A3B3ISI9	-0.909388	16.7694	0.0887715	NA	NA
Q9Y3C8	-0.90961	14.3671	0.0273427	UFC1	ubiquitin-fold modifier conjugating enzyme 1
P42126	-0.910358	15.7708	0.0157324	ECI1	enoyl-CoA delta isomerase 1
A0A0B4J2C2	-0.913118	16.4199	0.00051234	DLGAP4	DLG associated protein 4
Q99714	-0.915046	15.9352	0.0163028	HSD17B10	hydroxysteroid 17-beta dehydrogenase 10
Q9BW72	-0.915126	15.8584	0.0474863	HIGD2A	HIG1 hypoxia inducible domain family member 2A
O95347	-0.916335	14.0321	0.00335096	SMC2	structural maintenance of chromosomes 2
Q86U44	-0.916775	14.8449	1.45339e-05	METTL3	methyltransferase 3, N6-adenosine-methyltransferase complex catalytic subunit
P07602	-0.917049	15.0545	0.00337351	PSAP	prosaposin
Q9NXW2	-0.917383	14.1168	3.30326e-05	DNAJB12	DnaJ heat shock protein family (Hsp40) member B12
Q9NX40	-0.917634	16.2799	2.91794e-06	OCIAD1	OCIA domain containing 1
P00403	-0.918221	15.296	0.0375566	COX2	cytochrome c oxidase subunit II
Q7Z739	-0.918281	14.7451	0.000967231	YTHDF3	YTH N6-methyladenosine RNA binding protein F3
Q9HC35	-0.919436	14.0897	0.000121538	EML4	EMAP like 4
Q9Y450	-0.922313	14.6218	0.075256	HBS1L	HBS1 like translational GTPase
P51991	-0.922377	17.4018	2.18695e-06	HNRNPA3	heterogeneous nuclear ribonucleoprotein A3
Q14692	-0.922909	14.1537	1.93432e-05	BMS1	BMS1 ribosome biogenesis factor
Q14498	-0.925572	15.0195	0.000150558	RBM39	RNA binding motif protein 39
O75251	-0.925844	14.0735	0.0101548	NDUFS7	NADH:ubiquinone oxidoreductase core subunit S7
H7C1N2	-0.925863	14.4343	0.0322701	NA	NA
Q9BTA9	-0.92669	14.2785	0.000127351	WAC	WW domain containing adaptor with coiled-coil
Q8WXA9	-0.92827	14.278	0.0178547	SREK1	splicing regulatory glutamic acid and lysine rich protein 1
Q9UPN4	-0.929674	14.6161	0.00977699	CEP131	centrosomal protein 131
P05386	-0.932041	17.1076	0.000452517	RPLP1	ribosomal protein lateral stalk subunit P1
P23528	-0.933093	17.0817	0.000745437	CFL1	cofilin 1
E9PKY5	-0.93404	13.9089	0.0394607	NA	NA
Q9Y2X3	-0.934523	14.6744	0.000388495	NOP58	NOP58 ribonucleoprotein
Q8WWY3	-0.935527	15.2911	3.40434e-05	PRPF31	pre-mRNA processing factor 31
P40967	-0.935674	14.5622	0.0304156	PMEL	premelanosome protein
A0A7P0T893	-0.935698	13.6702	0.00241877	NA	NA
H0YG54	-0.936316	13.9651	0.0373796	NA	NA
P35269	-0.936419	15.4649	0.000528972	GTF2F1	general transcription factor IIF subunit 1
Q9NYP7	-0.936989	15.0609	0.0457623	ELOVL5	ELOVL fatty acid elongase 5
O94992	-0.938908	13.9907	0.00152616	HEXIM1	HEXIM P-TEFb complex subunit 1
P00505	-0.93916	15.9327	0.00290383	GOT2	glutamic-oxaloacetic transaminase 2
Q96CT7	-0.940113	15.177	0.00155963	CCDC124	coiled-coil domain containing 124
Q13332	-0.940383	14.2151	0.00342022	PTPRS	protein tyrosine phosphatase receptor type S
Q14152	-0.94147	15.1785	8.04588e-07	EIF3A	eukaryotic translation initiation factor 3 subunit A
P43897	-0.942498	14.9983	0.000820952	TSFM	Ts translation elongation factor, mitochondrial
P18858	-0.942639	14.015	0.0424924	LIG1	DNA ligase 1
Q8WVC0	-0.94367	15.1649	0.0342318	LEO1	LEO1 homolog, Paf1/RNA polymerase II complex component
P61247	-0.946008	16.289	6.36989e-08	RPS3A	ribosomal protein S3A
O00567	-0.946461	15.3061	6.20264e-06	NOP56	NOP56 ribonucleoprotein
Q6EEV4	-0.946977	15.7243	0.0402925	POLR2M	RNA polymerase II subunit M
Q96S59	-0.951476	14.1091	0.000851722	RANBP9	RAN binding protein 9
P31930	-0.952037	15.3558	0.00206696	UQCRC1	ubiquinol-cytochrome c reductase core protein 1
E9PJ24	-0.952748	13.9466	0.00211889	PHRF1	PHD and ring finger domains 1
O43719	-0.952824	14.7727	0.010299	HTATSF1	HIV-1 Tat specific factor 1
B8ZZ77	-0.955303	14.3692	0.0214038	NA	NA
Q96PU8	-0.955706	16.1685	0.00263383	QKI	QKI, KH domain containing RNA binding
Q9BY89	-0.956583	13.7528	5.33349e-05	KIAA1671	KIAA1671
Q9Y2Z0	-0.956871	14.4931	0.000855748	SUGT1	SGT1 homolog, MIS12 kinetochore complex assembly cochaperone
Q8N1G4	-0.957998	15.1984	3.80497e-05	LRRC47	leucine rich repeat containing 47
Q9NX20	-0.9615	13.5003	0.0319066	MRPL16	mitochondrial ribosomal protein L16
Q9NXG2	-0.962318	15.7413	0.00330727	THUMPD1	THUMP domain containing 1
O94826	-0.963597	15.1923	6.77063e-05	TOMM70	translocase of outer mitochondrial membrane 70
Q01081	-0.96383	14.8344	0.000337613	U2AF1	U2 small nuclear RNA auxiliary factor 1
M0R2Z9	-0.964056	14.3011	3.44862e-05	SUGP2	SURP and G-patch domain containing 2
Q9NWT8	-0.964761	16.304	0.00058634	AURKAIP1	aurora kinase A interacting protein 1
P18583	-0.967427	14.8987	1.59146e-06	SON	SON DNA and RNA binding protein
O95801	-0.968632	12.7955	0.0771808	TTC4	tetratricopeptide repeat domain 4
P56385	-0.968727	18.5534	0.000771731	ATP5ME	ATP synthase membrane subunit e
A0A8I5KQ21	-0.969423	15.7702	6.24967e-05	NA	NA
Q9UMX0	-0.969796	15.5371	1.10058e-05	UBQLN1	ubiquilin 1
Q9Y4Y9	-0.972787	15.7267	0.00157408	LSM5	LSM5 homolog, U6 small nuclear RNA and mRNA degradation associated
P12956	-0.97279	15.7311	0.000144023	XRCC6	X-ray repair cross complementing 6
Q10713	-0.973204	13.9436	0.0068528	PMPCA	peptidase, mitochondrial processing subunit alpha
Q8NFW8	-0.973344	16.3214	0.00223479	CMAS	cytidine monophosphate N-acetylneuraminic acid synthetase
Q9NYK5	-0.974201	14.3826	0.00616253	MRPL39	mitochondrial ribosomal protein L39
E9PF10	-0.97475	14.0503	0.00176171	NUP155	nucleoporin 155
Q13405	-0.976927	14.4601	0.000685132	MRPL49	mitochondrial ribosomal protein L49
Q96N64	-0.977262	14.5769	0.0696723	PWWP2A	PWWP domain containing 2A
Q9Y5B6	-0.978532	13.2246	0.0531316	PAXBP1	PAX3 and PAX7 binding protein 1
P62258	-0.978959	16.6598	0.00140717	YWHAE	tyrosine 3-monooxygenase/tryptophan 5-monooxygenase activation protein epsilon
O00151	-0.980493	16.8152	0.00105146	PDLIM1	PDZ and LIM domain 1
P18859	-0.981223	16.1628	0.000464311	ATP5PF	ATP synthase peripheral stalk subunit F6
P25685	-0.982265	14.702	0.00128926	DNAJB1	DnaJ heat shock protein family (Hsp40) member B1
Q9H9F9	-0.983615	14.68	0.0187434	ACTR5	actin related protein 5
G3V1D3	-0.985332	14.5487	0.0599801	NA	NA
P50914	-0.985398	16.6868	2.08307e-07	RPL14	ribosomal protein L14
Q6Y7W6	-0.985527	14.9841	1.26079e-07	GIGYF2	GRB10 interacting GYF protein 2
P62851	-0.986208	17.9737	5.38539e-05	RPS25	ribosomal protein S25
Q14320	-0.986559	14.6588	0.00522545	FAM50A	family with sequence similarity 50 member A
G3XAG1	-0.986983	14.5001	0.000135989	NA	NA
A8MVW0	-0.987239	14.007	0.017351	FAM171A2	family with sequence similarity 171 member A2
P05114	-0.990047	15.9184	0.00548892	HMGN1	high mobility group nucleosome binding domain 1
Q9BPW8	-0.99117	16.124	0.000124913	NIPSNAP1	nipsnap homolog 1
Q9BXY0	-0.994317	13.5537	0.0240125	MAK16	MAK16 homolog
O00154	-0.994678	14.965	0.0171822	ACOT7	acyl-CoA thioesterase 7
A0A0G2JLK6	-0.994764	12.5366	0.0969977	NA	NA
Q8WUQ7	-0.994979	13.2653	0.00740143	CACTIN	cactin, spliceosome C complex subunit
P04080	-0.995027	17.0526	0.0374347	CSTB	cystatin B
Q86XX4	-0.996331	14.1451	0.0929371	FRAS1	Fraser extracellular matrix complex subunit 1
Q16576	-0.996457	14.9803	0.000308306	RBBP7	RB binding protein 7, chromatin remodeling factor
Q8IZL8	-0.996869	14.9059	8.63152e-05	PELP1	proline, glutamate and leucine rich protein 1
O43809	-0.996975	15.9059	5.49882e-05	NUDT21	nudix hydrolase 21
Q9H6E4	-0.997833	14.9764	0.00823981	CCDC134	coiled-coil domain containing 134
A0A075B6E4	-0.99803	14.2236	0.000127175	VGLL4	vestigial like family member 4
Q9H2W6	-0.998313	14.3774	0.00383133	MRPL46	mitochondrial ribosomal protein L46
Q9H4A6	-0.9986	13.6458	0.0412024	GOLPH3	golgi phosphoprotein 3
J3QLE5	-0.999228	17.3263	1.82387e-05	NA	NA
Q8N4C8	-0.999309	15.106	0.000319541	MINK1	misshapen like kinase 1
Q9P0J0	-1.00013	15.293	0.000188006	NDUFA13	NADH:ubiquinone oxidoreductase subunit A13
P05204	-1.0006	17.3375	9.05519e-05	HMGN2	high mobility group nucleosomal binding domain 2
Q8N1F7	-1.00062	14.6951	0.00392854	NUP93	nucleoporin 93
O15234	-1.00176	14.1814	0.0183981	CASC3	CASC3 exon junction complex subunit
P63173	-1.00206	16.6738	0.0106526	RPL38	ribosomal protein L38
F8VYE8	-1.00301	15.8297	0.000745584	NA	NA
Q9NXV6	-1.00394	15.0033	3.32406e-06	CDKN2AIP	CDKN2A interacting protein
Q9Y3D2	-1.00429	14.5215	0.0389202	MSRB2	methionine sulfoxide reductase B2
E5RFP0	-1.0083	14.7956	0.0223547	NA	NA
C9JRZ6	-1.00949	15.395	2.2737e-07	CHCHD3	coiled-coil-helix-coiled-coil-helix domain containing 3
P50552	-1.0095	15.6019	4.42324e-06	VASP	vasodilator stimulated phosphoprotein
Q9NY12	-1.01022	15.8103	1.58249e-05	GAR1	GAR1 ribonucleoprotein
Q15058	-1.01037	14.255	0.0569793	KIF14	kinesin family member 14
Q7Z7F0	-1.01162	13.6188	0.0014194	KHDC4	KH domain containing 4, pre-mRNA splicing factor
Q8N2K0	-1.01181	14.8008	0.00073537	ABHD12	abhydrolase domain containing 12, lysophospholipase
Q14694	-1.01249	14.5869	8.80603e-05	USP10	ubiquitin specific peptidase 10
O14545	-1.01321	15.3871	0.0428108	TRAFD1	TRAF-type zinc finger domain containing 1
O43396	-1.01378	15.5649	0.000239229	TXNL1	thioredoxin like 1
Q8IXM2	-1.01378	15.1518	0.00109662	C17orf49	chromosome 17 open reading frame 49
Q92541	-1.01379	13.5939	4.72234e-05	RTF1	RTF1 homolog, Paf1/RNA polymerase II complex component
P62854	-1.01557	16.9211	0.00108097	RPS26	ribosomal protein S26
P26232	-1.01729	17.6458	0.093795	CTNNA2	catenin alpha 2
Q6ZSJ8	-1.01838	14.6342	0.090234	C1orf122	chromosome 1 open reading frame 122
Q96KR1	-1.01959	15.1248	1.67746e-05	ZFR	zinc finger RNA binding protein
A0A8I5KSH6	-1.02064	14.4092	0.00265188	NA	NA
F5H039	-1.02108	14.555	0.0180555	NA	NA
A0A2R8YFH5	-1.02137	13.1683	0.00547613	NA	NA
Q9BQ61	-1.02153	15.2167	0.000349896	TRIR	telomerase RNA component interacting RNase
A0A0U1RQS5	-1.02223	15.0075	0.00269645	NA	NA
P08238	-1.02289	16.5508	9.90104e-05	HSP90AB1	heat shock protein 90 alpha family class B member 1
E9PM92	-1.02522	15.1976	0.0177726	NA	NA
P49674	-1.02548	15.1546	3.75292e-05	CSNK1E	casein kinase 1 epsilon
P27448	-1.02616	14.0594	1.75937e-05	MARK3	microtubule affinity regulating kinase 3
Q2TAL8	-1.02664	13.8574	0.000707125	QRICH1	glutamine rich 1
Q8TCD1	-1.02805	15.0898	0.0545773	C18orf32	chromosome 18 open reading frame 32
Q9HCS4	-1.03002	14.8383	0.0236589	TCF7L1	transcription factor 7 like 1
Q8NAV1	-1.03021	14.2568	0.000829837	PRPF38A	pre-mRNA processing factor 38A
F5GXB9	-1.03067	13.528	0.0894979	NA	NA
O75821	-1.03208	15.2	1.70254e-06	EIF3G	eukaryotic translation initiation factor 3 subunit G
P60520	-1.03209	14.6724	0.00322537	GABARAPL2	GABA type A receptor associated protein like 2
O43290	-1.03223	15.0299	1.77388e-07	SART1	spliceosome associated factor 1, recruiter of U4/U6.U5 tri-snRNP
O75380	-1.03276	14.8287	2.24372e-05	NDUFS6	NADH:ubiquinone oxidoreductase subunit S6
E7ETK0	-1.03323	16.9729	0.000198554	NA	NA
Q92917	-1.03535	14.0216	4.74512e-05	GPKOW	G-patch domain and KOW motifs
F5H5N2	-1.03572	14.6856	0.00103116	NA	NA
Q29RF7	-1.0358	14.331	4.18553e-06	PDS5A	PDS5 cohesin associated factor A
Q53FT3	-1.03587	14.4344	0.0467209	HIKESHI	heat shock protein nuclear import factor hikeshi
P51659	-1.0364	15.5209	0.00799504	HSD17B4	hydroxysteroid 17-beta dehydrogenase 4
O94903	-1.03676	13.8884	0.0182413	PLPBP	pyridoxal phosphate binding protein
Q3LXA3	-1.03811	13.4515	0.0384085	TKFC	triokinase and FMN cyclase
Q8WTW3	-1.03837	15.9656	0.027882	COG1	component of oligomeric golgi complex 1
O14548	-1.04311	15.3073	3.3217e-05	COX7A2L	cytochrome c oxidase subunit 7A2 like
O43324	-1.04313	16.3333	2.58045e-06	EEF1E1	eukaryotic translation elongation factor 1 epsilon 1
Q9UJA5	-1.04373	13.8865	0.0162239	TRMT6	tRNA methyltransferase 6 non-catalytic subunit
Q8NFH3	-1.0442	15.1014	0.000312485	NUP43	nucleoporin 43
A0A0A0MQR2	-1.0451	14.0434	0.00608196	RTF2	replication termination factor 2
P52815	-1.04576	16.1505	1.22244e-06	MRPL12	mitochondrial ribosomal protein L12
Q9UBF2	-1.04731	14.2646	0.00271414	COPG2	COPI coat complex subunit gamma 2
F5GZY7	-1.04876	14.1941	0.00169265	NA	NA
Q15797	-1.04943	14.1341	0.0857634	SMAD1	SMAD family member 1
Q9UBP9	-1.05005	14.9145	0.000562881	GULP1	GULP PTB domain containing engulfment adaptor 1
O60610	-1.05251	14.6587	4.34177e-05	DIAPH1	diaphanous related formin 1
A0A087WTY1	-1.05289	13.4445	0.0771042	POLR1D	RNA polymerase I and III subunit D
P51398	-1.05326	14.2439	9.26914e-06	DAP3	death associated protein 3
C9JJX6	-1.05427	15.4984	0.0437589	NA	NA
A0A804HLH2	-1.05428	14.1251	0.00271662	NA	NA
P46379	-1.05429	14.9467	1.70612e-05	BAG6	BAG cochaperone 6
Q9BYT8	-1.05433	13.8618	0.0201168	NLN	neurolysin
P61586	-1.05433	16.254	3.03208e-05	RHOA	ras homolog family member A
Q9BU61	-1.05725	14.1115	0.0857921	NDUFAF3	NADH:ubiquinone oxidoreductase complex assembly factor 3
P21127	-1.05747	14.0446	3.48914e-06	CDK11B	cyclin dependent kinase 11B
O43447	-1.05779	13.6076	0.000103622	PPIH	peptidylprolyl isomerase H
O15270	-1.05821	14.0046	0.0615282	SPTLC2	serine palmitoyltransferase long chain base subunit 2
Q9NWZ8	-1.05913	14.3133	0.001689	GEMIN8	gem nuclear organelle associated protein 8
P50502	-1.05932	15.9609	0.00109144	ST13	ST13 Hsp70 interacting protein
Q8WWM7	-1.05959	15.781	2.71541e-08	ATXN2L	ataxin 2 like
P56537	-1.05965	15.1525	1.69262e-06	EIF6	eukaryotic translation initiation factor 6
P14927	-1.06145	16.2239	1.04076e-05	UQCRB	ubiquinol-cytochrome c reductase binding protein
Q9NW82	-1.06155	14.0777	0.00150107	WDR70	WD repeat domain 70
P56556	-1.06215	15.5949	1.21463e-05	NDUFA6	NADH:ubiquinone oxidoreductase subunit A6
O60934	-1.06289	13.8864	0.00378387	NBN	nibrin
P51970	-1.06302	15.1067	9.7276e-05	NDUFA8	NADH:ubiquinone oxidoreductase subunit A8
A0A804HJG7	-1.06348	13.9401	5.14372e-06	NA	NA
A0A3B3ITJ4	-1.06367	15.6129	0.0976003	NA	NA
A0A2R8Y7W8	-1.06515	14.4229	0.0230271	NA	NA
A0A0A0MR08	-1.06636	14.7074	0.019955	NA	NA
Q9HC38	-1.06833	13.1771	0.00312823	GLOD4	glyoxalase domain containing 4
Q8WWC4	-1.06868	14.5408	0.0547749	MAIP1	matrix AAA peptidase interacting protein 1
A0A0A0MSK2	-1.06974	13.7522	0.0276818	NA	NA
O95218	-1.07096	14.7145	0.0100067	ZRANB2	zinc finger RANBP2-type containing 2
Q9HD34	-1.07201	14.7282	7.07515e-06	LYRM4	LYR motif containing 4
Q15654	-1.07468	15.1068	0.000146075	TRIP6	thyroid hormone receptor interactor 6
G3V5Q1	-1.07646	15.7224	5.0691e-06	NA	NA
Q15843	-1.07646	16.2891	0.00549942	NEDD8	NEDD8 ubiquitin like modifier
H3BS42	-1.07685	13.77	0.022029	ZNF768	zinc finger protein 768
A0A1C7CYX1	-1.07686	14.5743	0.00960608	MIDEAS	mitotic deacetylase associated SANT domain protein
O75438	-1.07699	16.1431	1.61595e-05	NDUFB1	NADH:ubiquinone oxidoreductase subunit B1
Q9Y4X4	-1.07761	13.065	0.00703691	KLF12	KLF transcription factor 12
F8W1A4	-1.07846	16.4105	1.72456e-05	AK2	adenylate kinase 2
Q6ZU35	-1.0786	13.533	0.00971918	CRACD	capping protein inhibiting regulator of actin dynamics
C9J6P4	-1.07974	15.4039	1.11027e-05	NA	NA
O43390	-1.08025	15.1176	0.00281981	HNRNPR	heterogeneous nuclear ribonucleoprotein R
Q12931	-1.08096	14.4424	0.000968595	TRAP1	TNF receptor associated protein 1
E9PH64	-1.08188	15.2524	0.0270491	NDUFB9	NADH:ubiquinone oxidoreductase subunit B9
Q96IZ0	-1.08227	15.3382	0.00115726	PAWR	pro-apoptotic WT1 regulator
H0YE88	-1.0823	14.3087	0.00189353	NA	NA
Q9Y2W2	-1.08344	15.1644	3.93872e-07	WBP11	WW domain binding protein 11
Q9UBB6	-1.08436	15.102	0.0492525	NCDN	neurochondrin
Q96ER9	-1.08503	14.0116	0.000482075	CCDC51	coiled-coil domain containing 51
A0A7P0T915	-1.08503	14.1947	0.0216888	NA	NA
Q9Y508	-1.08525	13.8112	0.0372486	RNF114	ring finger protein 114
P52298	-1.08624	14.3058	9.37434e-06	NCBP2	nuclear cap binding protein subunit 2
D6RAW2	-1.08647	14.7819	0.000248363	NA	NA
Q8ND24	-1.08673	13.8295	0.00168711	RNF214	ring finger protein 214
P22087	-1.08765	16.3595	3.92641e-06	FBL	fibrillarin
P22102	-1.08835	14.0706	0.000731062	GART	phosphoribosylglycinamide formyltransferase, phosphoribosylglycinamide synthetase, phosphoribosylaminoimidazole synthetase
E9PCW1	-1.08841	14.8915	4.01847e-05	GOSR1	golgi SNAP receptor complex member 1
O00515	-1.08871	14.4226	0.00408434	LAD1	ladinin 1
Q9NUL7	-1.09031	14.1524	0.0677872	DDX28	DEAD-box helicase 28
A0A590UJS8	-1.09042	13.0797	0.062003	NA	NA
Q15678	-1.09377	13.8757	0.00804045	PTPN14	protein tyrosine phosphatase non-receptor type 14
P18754	-1.09447	14.3348	0.00310138	RCC1	regulator of chromosome condensation 1
Q12788	-1.09487	13.5659	0.00935738	TBL3	transducin beta like 3
Q9NZ45	-1.09494	14.0593	0.00190209	CISD1	CDGSH iron sulfur domain 1
Q7Z417	-1.09571	15.5902	6.41997e-08	NUFIP2	nuclear FMR1 interacting protein 2
P36969	-1.09662	14.4717	0.000726108	GPX4	glutathione peroxidase 4
Q14318	-1.09862	15.8536	1.42412e-06	FKBP8	FKBP prolyl isomerase 8
P30049	-1.09929	16.6483	0.0031742	ATP5F1D	ATP synthase F1 subunit delta
A0A0A6YYL4	-1.0993	14.8256	2.23181e-06	CORO7-PAM16	CORO7-PAM16 readthrough
F8W038	-1.10228	15.7223	5.33964e-06	NA	NA
Q13523	-1.10231	14.4669	2.98125e-05	PRPF4B	pre-mRNA processing factor 4B
A6NDG6	-1.1026	15.3175	0.00754104	PGP	phosphoglycolate phosphatase
I3L072	-1.10677	14.8085	0.0285715	NA	NA
Q86WV7	-1.10957	15.4156	0.000120119	NA	NA
O43379	-1.10996	17.67	0.00329381	WDR62	WD repeat domain 62
A0A0A0MS99	-1.1103	13.8493	0.00309426	NA	NA
Q96G25	-1.11196	14.0697	0.00558481	MED8	mediator complex subunit 8
Q9UQ35	-1.11273	15.7468	5.80862e-09	SRRM2	serine/arginine repetitive matrix 2
Q8NBY1	-1.11291	15.9742	0.00736193	NA	NA
Q8WW12	-1.11411	15.7936	0.000277331	PCNP	PEST proteolytic signal containing nuclear protein
P04066	-1.11421	14.0906	0.0720083	FUCA1	alpha-L-fucosidase 1
P78332	-1.11657	13.8146	2.32656e-05	RBM6	RNA binding motif protein 6
Q9BRX5	-1.11738	13.9921	0.0237993	GINS3	GINS complex subunit 3
P34897	-1.11797	15.5952	0.000387654	SHMT2	serine hydroxymethyltransferase 2
A0A087WTV6	-1.11823	15.3544	6.77071e-05	PYCR2	pyrroline-5-carboxylate reductase 2
Q96D09	-1.11857	13.6734	0.0261923	GPRASP2	G protein-coupled receptor associated sorting protein 2
Q06265	-1.11873	15.6417	0.0441004	EXOSC9	exosome component 9
S5FZ81	-1.11913	13.8398	0.00455133	NA	NA
Q5VTL8	-1.11941	14.4393	0.00291408	PRPF38B	pre-mRNA processing factor 38B
O75534	-1.11942	15.2287	7.05216e-07	CSDE1	cold shock domain containing E1
Q9UMZ2	-1.12028	15.2729	0.0119373	SYNRG	synergin gamma
Q13404	-1.12188	17.765	0.000680707	UBE2V1	ubiquitin conjugating enzyme E2 V1
P22670	-1.12305	15.673	0.000690667	RFX1	regulatory factor X1
Q68D10	-1.12481	14.4237	0.00455484	SPTY2D1	SPT2 chromatin protein domain containing 1
Q8TEW01	-1.12738	13.955	3.43103e-06	NA	NA
P40926	-1.1283	17.8513	3.59861e-07	MDH2	malate dehydrogenase 2
Q9BZZ5	-1.12851	14.6797	0.00132963	API5	apoptosis inhibitor 5
A0A1X7SBZ2	-1.13018	15.6728	0.0553801	NA	NA
Q5SY16	-1.13084	15.0863	0.0231942	NOL9	nucleolar protein 9
Q92692	-1.13117	15.2077	4.98388e-05	NECTIN2	nectin cell adhesion molecule 2
E9PKW1	-1.13143	15.9093	0.0611859	NA	NA
Q17RL8	-1.13204	14.5732	0.00251708	PDZD4	PDZ domain containing 4
O60832	-1.13213	14.4896	7.16427e-07	DKC1	dyskerin pseudouridine synthase 1
A0A590UJK4	-1.13222	15.877	6.41749e-08	NA	NA
A0A0A0MSI2	-1.13457	13.6204	0.0298988	PHC2	polyhomeotic homolog 2
Q9NRL3	-1.13465	15.3465	1.63317e-05	STRN4	striatin 4
Q8N7H5	-1.13468	14.0693	0.00011155	PAF1	PAF1 homolog, Paf1/RNA polymerase II complex component
P52435	-1.13488	11.7426	0.0760828	POLR2J	RNA polymerase II subunit J
Q8IX12	-1.13512	15.1732	8.08992e-07	CCAR1	cell division cycle and apoptosis regulator 1
A0A494C0V9	-1.13599	15.7209	7.46652e-05	NA	NA
F8W6D9	-1.13719	14.0832	0.0182893	SENP6	SUMO specific peptidase 6
A0A087X0S7	-1.13893	13.797	0.000195471	NA	NA
Q9NVH0	-1.13907	13.0705	0.0222979	EXD2	exonuclease 3'-5' domain containing 2
P67809	-1.13945	16.543	2.24451e-06	YBX1	Y-box binding protein 1
P62263	-1.13966	17.8079	7.66936e-09	RPS14	ribosomal protein S14
A0A087WWH3	-1.14203	13.9514	0.0449356	NA	NA
Q6P3W7	-1.14206	15.0623	0.00384156	SCYL2	SCY1 like pseudokinase 2
F8W8M4	-1.14233	14.2685	0.0124687	NA	NA
O94906	-1.1425	14.9138	3.74686e-07	PRPF6	pre-mRNA processing factor 6
Q5STZ8	-1.14318	14.6276	4.05837e-06	NA	NA
H0YEK2	-1.14583	14.3785	2.06227e-06	NA	NA
P61978	-1.14668	17.3345	5.59697e-08	HNRNPK	heterogeneous nuclear ribonucleoprotein K
Q69YU5	-1.14693	15.0182	0.0034509	UQCC6	ubiquinol-cytochrome c reductase complex assembly factor 6
Q9NVV4	-1.14945	14.1748	0.0820187	MTPAP	mitochondrial poly(A) polymerase
P29144	-1.1503	14.9964	8.90453e-06	TPP2	tripeptidyl peptidase 2
P83731	-1.15363	16.6321	5.94178e-07	RPL24	ribosomal protein L24
P54652	-1.15426	15.3145	0.00443698	HSPA2	heat shock protein family A (Hsp70) member 2
Q16630	-1.15522	14.5658	5.62185e-05	CPSF6	cleavage and polyadenylation specific factor 6
A0A0B4J2A0	-1.15566	13.4161	0.0436187	SHPK	sedoheptulokinase
E9PM04	-1.15589	14.4699	2.17075e-05	NA	NA
P62906	-1.15616	16.7697	2.08103e-05	RPL10A	ribosomal protein L10a
Q9UN86	-1.15737	15.7619	1.53765e-06	G3BP2	G3BP stress granule assembly factor 2
O00264	-1.15811	17.6497	9.06503e-07	PGRMC1	progesterone receptor membrane component 1
O95684	-1.15874	13.8266	0.00188943	CEP43	centrosomal protein 43
Q92769	-1.16016	14.8523	0.000235796	HDAC2	histone deacetylase 2
P30041	-1.1604	15.4915	0.00043608	PRDX6	peroxiredoxin 6
A0A087WUE9	-1.16041	14.6434	0.000646896	NA	NA
P20674	-1.1606	16.9373	2.44734e-06	COX5A	cytochrome c oxidase subunit 5A
Q5JXX2	-1.16067	15.1318	1.5562e-06	NA	NA
Q9Y4F5	-1.16182	14.5231	0.000182049	CEP170B	centrosomal protein 170B
Q13619	-1.16186	14.5931	0.000165882	CUL4A	cullin 4A
Q9Y3D5	-1.1619	14.4501	0.0290307	MRPS18C	mitochondrial ribosomal protein S18C
Q00839	-1.16247	16.9654	2.5977e-08	HNRNPU	heterogeneous nuclear ribonucleoprotein U
Q9BYD6	-1.16302	14.1501	0.013371	MRPL1	mitochondrial ribosomal protein L1
Q12841	-1.16362	14.8857	3.39993e-05	FSTL1	follistatin like 1
Q9GZT4	-1.16432	13.229	0.0093983	SRR	serine racemase
Q99797	-1.16472	13.7814	0.0854497	MIPEP	mitochondrial intermediate peptidase
P37108	-1.16473	17.3925	1.61595e-05	SRP14	signal recognition particle 14
Q8N163	-1.16507	15.1666	3.4269e-09	CCAR2	cell cycle and apoptosis regulator 2
Q9NY61	-1.1655	14.184	0.000148896	AATF	apoptosis antagonizing transcription factor
Q8N201	-1.16602	14.3447	0.0227787	INTS1	integrator complex subunit 1
Q9H1Z4	-1.1683	13.3084	0.000952198	WDR13	WD repeat domain 13
P30050	-1.16877	17.0999	2.38572e-06	RPL12	ribosomal protein L12
A0A590UKC9	-1.17007	14.0756	0.000739636	NA	NA
H3BNC9	-1.17129	16.6637	0.000606213	NA	NA
Q9NV56	-1.17204	12.9767	0.00267638	MRGBP	MRG domain binding protein
Q15785	-1.17495	14.5653	0.000104729	TOMM34	translocase of outer mitochondrial membrane 34
Q96G61	-1.17524	13.8968	0.0411645	NUDT11	nudix hydrolase 11
B1AKN3	-1.17601	13.929	0.0130128	NA	NA
Q9UNK0	-1.17632	15.5139	0.00284053	STX8	syntaxin 8
Q13451	-1.17667	13.705	0.00428841	FKBP5	FKBP prolyl isomerase 5
A0A7I2V5Y7	-1.17671	16.247	1.2325e-07	NA	NA
Q8IWS0	-1.17695	13.9392	8.38521e-07	PHF6	PHD finger protein 6
P62750	-1.17774	17.8692	4.34812e-08	RPL23A	ribosomal protein L23a
P07948	-1.17809	14.2655	0.0745549	LYN	LYN proto-oncogene, Src family tyrosine kinase
O15067	-1.17961	14.1946	5.90422e-05	PFAS	phosphoribosylformylglycinamidine synthase
Q8TDN6	-1.1804	15.3078	0.00353131	BRIX1	biogenesis of ribosomes BRX1
A0A6Q8PGP5	-1.18077	14.795	6.96061e-05	NA	NA
Q9BRJ6	-1.181	14.4822	0.000753147	C7orf50	chromosome 7 open reading frame 50
O14647	-1.18164	14.0556	5.54599e-05	CHD2	chromodomain helicase DNA binding protein 2
Q8WXI9	-1.18248	14.7828	7.15242e-07	GATAD2B	GATA zinc finger domain containing 2B
A0A087WUK2	-1.18293	15.8095	6.32587e-07	HNRNPDL	heterogeneous nuclear ribonucleoprotein D like
P09936	-1.18458	16.0656	3.57576e-05	UCHL1	ubiquitin C-terminal hydrolase L1
I3L2J1	-1.18504	13.9425	0.00103891	NA	NA
Q9UII2	-1.18648	16.1486	0.0110633	ATP5IF1	ATP synthase inhibitory factor subunit 1
O43181	-1.18678	14.5911	0.00065487	NDUFS4	NADH:ubiquinone oxidoreductase subunit S4
Q9Y248	-1.18778	14.3563	0.00746619	GINS2	GINS complex subunit 2
Q3ZCQ8	-1.18926	14.7359	0.000232272	TIMM50	translocase of inner mitochondrial membrane 50
Q00688	-1.18966	16.0447	1.30906e-05	FKBP3	FKBP prolyl isomerase 3
Q9NSC2	-1.1908	13.492	0.000185284	SALL1	spalt like transcription factor 1
Q96LB3	-1.19203	13.5069	0.0149972	IFT74	intraflagellar transport 74
Q9HAV7	-1.1924	14.7609	6.55186e-07	GRPEL1	GrpE like 1, mitochondrial
Q96KP4	-1.19455	14.6265	0.0152894	CNDP2	carnosine dipeptidase 2
Q6P1K2	-1.19596	13.8079	0.0035614	PMF1	polyamine modulated factor 1
Q9H2K0	-1.19631	14.0354	6.08944e-06	MTIF3	mitochondrial translational initiation factor 3
F5H702	-1.19736	14.3165	0.0501514	NA	NA
H0YA82	-1.1975	13.6274	0.00370019	NA	NA
Q9UQN3	-1.19775	15.0782	0.00112087	CHMP2B	charged multivesicular body protein 2B
Q14004	-1.19777	14.4672	0.000155363	CDK13	cyclin dependent kinase 13
Q99504	-1.19887	14.5312	0.0230163	EYA3	EYA transcriptional coactivator and phosphatase 3
Q16643	-1.19945	15.7926	1.27895e-06	DBN1	drebrin 1
Q03164	-1.19977	14.2864	1.06215e-07	KMT2A	lysine methyltransferase 2A
Q9BX68	-1.201	16.5173	9.01542e-06	HINT2	histidine triad nucleotide binding protein 2
Q3ZAQ7	-1.20112	16.201	0.00181418	VMA21	vacuolar ATPase assembly factor VMA21
B1ALU3	-1.20181	13.8929	0.000257997	NA	NA
Q53FV1	-1.20194	16.0972	1.75827e-06	ORMDL2	ORMDL sphingolipid biosynthesis regulator 2
Q86US8	-1.20197	15.2643	0.0171833	SMG6	SMG6 nonsense mediated mRNA decay factor
H0Y4E8	-1.20263	15.5938	0.00234451	NA	NA
Q15738	-1.20346	14.2369	0.000562482	NSDHL	NAD(P) dependent steroid dehydrogenase-like
Q8IYB1	-1.20497	13.6402	0.0198258	MB21D2	Mab-21 domain containing 2
O95628	-1.20531	13.9078	0.0135407	CNOT4	CCR4-NOT transcription complex subunit 4
A0A5H1ZRQ2	-1.20552	15.7891	3.90665e-07	NA	NA
P52597	-1.20589	15.5528	7.66348e-06	HNRNPF	heterogeneous nuclear ribonucleoprotein F
Q9HCN8	-1.20841	15.4897	0.00616253	SDF2L1	stromal cell derived factor 2 like 1
O43148	-1.20975	14.3774	0.00232669	RNMT	RNA guanine-7 methyltransferase
Q9Y6D6	-1.21096	13.5348	0.00108193	ARFGEF1	ADP ribosylation factor guanine nucleotide exchange factor 1
M0QZQ2	-1.21171	13.8792	0.00565305	NA	NA
P84101	-1.21233	15.4785	0.00241877	SERF2	small EDRK-rich factor 2
Q9HB40	-1.2144	14.5629	0.000379175	SCPEP1	serine carboxypeptidase 1
E9PGW7	-1.2149	14.5046	0.00415028	NA	NA
Q7Z333	-1.21675	14.5983	0.00583742	SETX	senataxin
Q9H3K6	-1.21679	14.601	0.062611	BOLA2	bolA family member 2
Q9C0C9	-1.21775	14.2263	0.000228629	UBE2O	ubiquitin conjugating enzyme E2 O
F5H8F7	-1.21794	13.8873	1.38948e-05	ASH2L	ASH2 like, histone lysine methyltransferase complex subunit
Q9BXP5	-1.21819	14.6657	6.74088e-08	SRRT	serrate, RNA effector molecule
Q8N684	-1.2195	15.3492	2.99524e-09	CPSF7	cleavage and polyadenylation specific factor 7
Q96T23	-1.22029	13.705	9.29528e-05	RSF1	remodeling and spacing factor 1
P62942	-1.22042	15.4956	0.00108137	FKBP1A	FKBP prolyl isomerase 1A
S4R357	-1.22045	14.1116	0.0335742	NA	NA
Q5SRN1	-1.22095	13.4789	0.0339516	NA	NA
P62805	-1.22132	20.6054	3.18901e-07	H4C9	H4 clustered histone 9
Q14444	-1.22134	16.6413	5.48634e-08	CAPRIN1	cell cycle associated protein 1
Q9Y617	-1.22151	14.5809	0.00233208	PSAT1	phosphoserine aminotransferase 1
J3QL56	-1.22229	16.3972	5.29408e-06	NA	NA
F5H8D7	-1.22388	14.9196	1.66985e-07	NA	NA
Q92558	-1.22509	13.2984	0.0146742	WASF1	WASP family member 1
P34932	-1.22539	14.7046	2.7641e-07	HSPA4	heat shock protein family A (Hsp70) member 4
Q9NPE3	-1.23183	14.9648	0.000556381	NOP10	NOP10 ribonucleoprotein
Q86W42	-1.23191	14.5262	0.00880318	THOC6	THO complex subunit 6
Q4U2R6	-1.23237	14.9693	1.97084e-06	MRPL51	mitochondrial ribosomal protein L51
Q02127	-1.23264	14.0425	1.56266e-05	DHODH	dihydroorotate dehydrogenase (quinone)
Q5TZA2	-1.23344	14.1538	0.000225345	CROCC	ciliary rootlet coiled-coil, rootletin
Q96SB8	-1.23488	14.2589	0.00442351	SMC6	structural maintenance of chromosomes 6
O95251	-1.23608	14.5051	0.000879127	KAT7	lysine acetyltransferase 7
Q96D71	-1.23623	14.2384	1.86556e-07	REPS1	RALBP1 associated Eps domain containing 1
B5MD17	-1.23802	14.3475	0.00693759	NA	NA
Q9UFW8	-1.23809	14.2747	0.00120184	CGGBP1	CGG triplet repeat binding protein 1
D6RIE3	-1.23906	15.926	0.00301023	NA	NA
Q59GN2	-1.24095	20.1786	1.15999e-07	NA	NA
O75319	-1.24132	13.7402	0.0263782	DUSP11	dual specificity phosphatase 11
Q9Y2B0	-1.24302	15.2617	2.89923e-05	CNPY2	canopy FGF signaling regulator 2
P52888	-1.24325	15.1237	0.0187438	THOP1	thimet oligopeptidase 1
C9JYM0	-1.2437	13.948	0.00754889	NA	NA
Q9H7B2	-1.24404	14.3946	0.0015891	RPF2	ribosome production factor 2 homolog
Q5T3J3	-1.24422	14.419	0.000569219	LRIF1	ligand dependent nuclear receptor interacting factor 1
Q9P206	-1.24428	13.7638	9.01039e-05	NHSL3	NHS like 3
A0A494C1L1	-1.24517	14.6674	7.38002e-06	NA	NA
Q9NP92	-1.24548	14.3449	0.00703802	MRPS30	mitochondrial ribosomal protein S30
A0A7I2V5Y3	-1.24605	17.3925	0.000882357	NA	NA
O75909	-1.24985	13.9008	0.00744107	CCNK	cyclin K
A0A087WT99	-1.24988	13.9156	0.0587371	C11orf54	chromosome 11 open reading frame 54
C9J0I9	-1.2502	14.6807	1.1783e-06	NA	NA
Q13541	-1.25066	14.8701	0.00426163	EIF4EBP1	eukaryotic translation initiation factor 4E binding protein 1
P26447	-1.2515	15.0307	0.00637676	S100A4	S100 calcium binding protein A4
Q8N5I9	-1.25293	14.0396	0.00130862	NOPCHAP1	NOP protein chaperone 1
Q15651	-1.253	14.157	0.0630342	HMGN3	high mobility group nucleosomal binding domain 3
Q8N0T1	-1.25337	14.9749	0.0425542	RBIS	ribosomal biogenesis factor
O75531	-1.25504	16.4584	5.94905e-05	BANF1	BAF nuclear assembly factor 1
O95429	-1.25523	13.9422	3.08828e-05	BAG4	BAG cochaperone 4
Q8IZD4	-1.2554	14.1616	0.0505444	DCP1B	decapping mRNA 1B
Q7L2J0	-1.25543	14.3004	0.00141856	MEPCE	methylphosphate capping enzyme
Q8IXM3	-1.25555	15.0455	8.53408e-05	MRPL41	mitochondrial ribosomal protein L41
P98179	-1.25582	16.2702	3.77281e-06	RBM3	RNA binding motif protein 3
P42766	-1.2575	16.6687	1.99786e-06	RPL35	ribosomal protein L35
O14519	-1.25793	13.9608	0.0114218	CDK2AP1	cyclin dependent kinase 2 associated protein 1
P09601	-1.25805	14.5959	0.0031215	HMOX1	heme oxygenase 1
Q92804	-1.25913	15.0335	3.49614e-06	TAF15	TATA-box binding protein associated factor 15
Q14683	-1.25937	14.2155	9.06503e-07	SMC1A	structural maintenance of chromosomes 1A
O00483	-1.25939	16.18	3.8177e-05	NDUFA4	NDUFA4 mitochondrial complex associated
P78345	-1.25962	14.911	0.000325929	RPP38	ribonuclease P/MRP subunit p38
K7ES96	-1.2599	13.8105	6.3428e-06	NA	NA
H0YDE2	-1.26099	15.2863	0.0730511	NA	NA
J3KPZ4	-1.26105	14.7496	0.0155242	NA	NA
B1AHJ5	-1.2613	14.5002	8.73056e-05	NA	NA
Q9BXB5	-1.26158	13.0989	0.0476631	OSBPL10	oxysterol binding protein like 10
E7EX17	-1.26306	15.3861	4.92221e-06	EIF4B	eukaryotic translation initiation factor 4B
P46783	-1.26483	16.7281	4.76623e-08	RPS10	ribosomal protein S10
Q9Y5Q8	-1.2654	14.3178	3.80088e-05	GTF3C5	general transcription factor IIIC subunit 5
O75446	-1.26543	13.2949	0.000879766	SAP30	Sin3A associated protein 30
P20700	-1.26587	15.6962	1.2238e-05	LMNB1	lamin B1
P18615	-1.2666	15.1788	3.87458e-08	NELFE	negative elongation factor complex member E
Q9NRA8	-1.26698	13.4293	0.0204783	EIF4ENIF1	eukaryotic translation initiation factor 4E nuclear import factor 1
Q9BPX3	-1.26722	15.2635	0.00127935	NCAPG	non-SMC condensin I complex subunit G
Q14118	-1.2674	14.618	2.16254e-05	DAG1	dystroglycan 1
P98175	-1.26908	14.8216	7.99616e-10	RBM10	RNA binding motif protein 10
P09661	-1.27139	15.7534	2.08731e-10	SNRPA1	small nuclear ribonucleoprotein polypeptide A'
P09429	-1.27346	17.9415	2.69842e-06	HMGB1	high mobility group box 1
P40938	-1.27372	14.3239	0.00136468	RFC3	replication factor C subunit 3
H0Y3N9	-1.27521	14.7834	6.28932e-07	NA	NA
O00330	-1.27563	14.6826	1.40229e-05	PDHX	pyruvate dehydrogenase complex component X
O76031	-1.27608	13.8469	1.5709e-06	CLPX	caseinolytic mitochondrial matrix peptidase chaperone subunit X
Q8NBN7	-1.27822	14.5404	3.11916e-07	RDH13	retinol dehydrogenase 13
Q8TCS8	-1.27912	14.1814	7.61807e-06	PNPT1	polyribonucleotide nucleotidyltransferase 1
P29084	-1.2793	13.7268	0.00240134	GTF2E2	general transcription factor IIE subunit 2
Q9BXR0	-1.28024	14.7303	5.90083e-05	QTRT1	queuine tRNA-ribosyltransferase catalytic subunit 1
P05455	-1.28053	14.8632	4.69537e-08	SSB	small RNA binding exonuclease protection factor La
Q9UQE7	-1.28188	14.3346	3.1386e-07	SMC3	structural maintenance of chromosomes 3
Q8N474	-1.28465	14.3211	0.0284863	SFRP1	secreted frizzled related protein 1
Q9P2X0	-1.28517	15.7352	0.0209927	DPM3	dolichyl-phosphate mannosyltransferase subunit 3, regulatory
O75934	-1.28523	15.0193	1.13986e-05	BCAS2	BCAS2 pre-mRNA processing factor
C9JSR1	-1.28626	12.8769	0.0060639	NA	NA
Q9Y5A9	-1.28631	14.9934	3.46996e-07	YTHDF2	YTH N6-methyladenosine RNA binding protein F2
K7EIN1	-1.28667	13.5653	0.013673	NA	NA
[truncated: 1,416 more rows]

## Sheet: 2B_AS_vs_iPSC_Jc patient
Supplementary Table 2B. Differetially expressed proteins (DEPs) identified during iPSC to astrocyte differentiation in the CLN3 patient group (adj.P-value > 0.1, -0.6 ≥ Log2FC ≥ 0.6)
protein	Log2FC	AveExpr	adj.P.Val	gene_name	gene_describe
O75347	7.94666	16.5695	3.62051e-10	TBCA	tubulin folding cofactor A
P08670	6.55412	16.8642	9.38635e-17	VIM	vimentin
P48751	6.54386	17.4225	6.24823e-10	SLC4A3	solute carrier family 4 member 3
P37235	6.47169	15.2416	2.06273e-05	HPCAL1	hippocalcin like 1
Q6P179	6.38937	17.038	1.36204e-05	ERAP2	endoplasmic reticulum aminopeptidase 2
Q9HCH3	6.28178	17.4433	8.43704e-06	CPNE5	copine 5
P21810	6.27089	15.6138	0.00102182	BGN	biglycan
P02751	6.01476	15.5388	1.36065e-07	FN1	fibronectin 1
Q15582	6.01406	15.0306	8.23254e-09	TGFBI	transforming growth factor beta induced
F8VU10	5.89586	15.9712	4.35214e-05	NA	NA
R4GN98	5.83666	13.9877	6.89676e-07	NA	NA
Q04941	5.7987	17.7185	1.75391e-09	PLP2	proteolipid protein 2
Q96KN3	5.79548	17.6841	1.96714e-13	NA	NA
Q9Y570	5.76055	15.4272	1.01633e-06	PPME1	protein phosphatase methylesterase 1
P21589	5.75478	14.1872	4.69371e-12	NT5E	5'-nucleotidase ecto
A0A075B6F3	5.6807	18.1199	1.53998e-10	DNAH8	dynein axonemal heavy chain 8
P16070	5.65975	14.7166	2.68044e-09	CD44	CD44 molecule (Indian blood group)
H0YNS7	5.63776	14.3047	3.84443e-09	NA	NA
P21675	5.60319	15.9161	3.4535e-08	TAF1	TATA-box binding protein associated factor 1
Q9NRL2	5.59439	16.4693	2.88616e-06	BAZ1A	bromodomain adjacent to zinc finger domain 1A
P35475	5.54351	14.4392	0.000284148	IDUA	alpha-L-iduronidase
P26006	5.53212	14.0062	1.53998e-10	ITGA3	integrin subunit alpha 3
Q9NZ72	5.38495	17.0172	6.68104e-08	STMN3	stathmin 3
Q9UHL4	5.37618	14.5064	3.36889e-08	DPP7	dipeptidyl peptidase 7
C9JS50	5.35437	17.337	6.3426e-12	NA	NA
A0AVK6	5.32257	16.9423	1.06591e-11	E2F8	E2F transcription factor 8
Q9UJX6	5.30208	15.6231	0.0109927	ANAPC2	anaphase promoting complex subunit 2
C9JG15	5.27951	15.7577	0.000568045	NA	NA
Q03135	5.23353	15.0063	1.01118e-11	CAV1	caveolin 1
P17931	5.16957	15.4132	2.70131e-10	LGALS3	galectin 3
Q7Z4F1	5.13976	15.3592	1.51639e-07	LRP10	LDL receptor related protein 10
P09382	5.13125	16.4624	4.17958e-15	LGALS1	galectin 1
P52943	5.11923	14.3892	1.39336e-08	CRIP2	cysteine rich protein 2
A0A2R8YDM0	5.07848	14.5295	0.0524144	NA	NA
Q9H8V3	5.05641	18.6011	0.000314324	ECT2	epithelial cell transforming 2
P04083	5.05314	14.3998	7.19869e-10	ANXA1	annexin A1
O43708	5.05077	14.4272	0.000546859	GSTZ1	glutathione S-transferase zeta 1
O14558	5.03287	14.5098	4.26293e-05	HSPB6	heat shock protein family B (small) member 6
Q92743	5.0267	14.7037	7.62526e-10	HTRA1	HtrA serine peptidase 1
A0A0A0MSI2	4.96373	13.6204	0.000130651	PHC2	polyhomeotic homolog 2
Q5NDL2	4.93536	16.3336	2.46232e-05	EOGT	EGF domain specific O-linked N-acetylglucosamine transferase
Q92597	4.88525	14.621	3.52995e-05	NDRG1	N-myc downstream regulated 1
A4GXA9	4.88074	19.4316	1.96714e-13	EME2	essential meiotic structure-specific endonuclease subunit 2
F5H265	4.85719	14.1721	0.000102606	NA	NA
Q5JWQ6	4.84895	14.1104	3.286e-06	NA	NA
P17275	4.82799	14.1173	0.00319193	JUNB	JunB proto-oncogene, AP-1 transcription factor subunit
F8W7D1	4.80055	18.3459	1.23474e-13	NA	NA
A0A1X7SBR3	4.77953	14.9105	0.000911862	NA	NA
Q9UBG0	4.76295	14.2567	1.03409e-08	MRC2	mannose receptor C type 2
P35555	4.72381	13.956	2.82657e-06	FBN1	fibrillin 1
P33897	4.7104	13.8637	3.35808e-05	ABCD1	ATP binding cassette subfamily D member 1
J3QQV2	4.65151	15.0141	0.00278019	NA	NA
Q6NZI2	4.61331	14.64	1.32928e-11	CAVIN1	caveolae associated protein 1
Q09666	4.56863	14.5799	5.53903e-15	AHNAK	AHNAK nucleoprotein
A0A8I5QJC8	4.56253	14.4494	2.02237e-05	NA	NA
P55290	4.54357	15.4158	0.000223207	CDH13	cadherin 13
R4GND3	4.52642	13.7746	2.61826e-05	NA	NA
P60903	4.51597	15.7209	1.17418e-10	S100A10	S100 calcium binding protein A10
Q99467	4.50276	17.4496	1.40219e-05	CD180	CD180 molecule
Q13443	4.479	15.2306	1.68145e-08	ADAM9	ADAM metallopeptidase domain 9
Q5VT06	4.45844	16.8133	0.00222676	CEP350	centrosomal protein 350
Q969G5	4.40342	14.967	4.91702e-07	CAVIN3	caveolae associated protein 3
O00468	4.3755	15.8019	0.00385074	AGRN	agrin
Q6PIU2	4.36583	14.0511	9.76047e-10	NCEH1	neutral cholesterol ester hydrolase 1
O95302	4.33522	14.4063	4.69159e-10	FKBP9	FKBP prolyl isomerase 9
P02452	4.32651	14.8643	4.45088e-06	COL1A1	collagen type I alpha 1 chain
Q9BR39	4.31255	14.0877	0.0298529	JPH2	junctophilin 2
A0A087WYV5	4.29894	14.0899	4.08552e-09	NA	NA
Q8IUX7	4.27905	15.1009	0.00209368	AEBP1	AE binding protein 1
Q14315	4.26803	14.7693	6.53739e-12	FLNC	filamin C
Q9UBH6	4.24428	14.9419	0.00011091	XPR1	xenotropic and polytropic retrovirus receptor 1
Q9Y646	4.21496	14.7258	2.79217e-05	CPQ	carboxypeptidase Q
Q8WX93	4.21261	14.819	1.17418e-10	PALLD	palladin, cytoskeletal associated protein
P50479	4.2063	14.6571	1.50976e-13	PDLIM4	PDZ and LIM domain 4
P24821	4.19638	15.0619	1.53998e-10	TNC	tenascin C
H3BUU9	4.18643	14.8792	0.000125535	CDH11	cadherin 11
P12110	4.18053	14.3293	8.50832e-07	COL6A2	collagen type VI alpha 2 chain
C9JP00	4.17122	14.3264	1.55811e-05	NA	NA
P51688	4.14734	14.5226	2.37315e-08	SGSH	N-sulfoglucosamine sulfohydrolase
P08123	4.14245	14.7367	3.50159e-07	COL1A2	collagen type I alpha 2 chain
P28300	4.14245	15.1121	0.00105508	LOX	lysyl oxidase
O43301	4.11691	14.2319	9.51267e-06	HSPA12A	heat shock protein family A (Hsp70) member 12A
E9PGC8	4.11307	13.9515	1.21271e-05	NA	NA
O60831	4.11141	14.4065	6.40463e-06	PRAF2	PRA1 domain family member 2
Q6EMK4	4.10504	14.0906	6.45786e-06	VASN	vasorin
Q9HAT2	4.09574	15.0771	0.0295299	SIAE	sialic acid acetylesterase
P07858	4.07552	16.0442	1.68264e-11	CTSB	cathepsin B
K4DIA7	4.04714	14.4846	0.0152134	NA	NA
O75781	4.04201	14.171	0.00121297	PALM	paralemmin
Q53GG5	4.04057	14.074	1.38788e-08	PDLIM3	PDZ and LIM domain 3
Q8N357	4.03013	15.7394	0.00522831	SLC35F6	solute carrier family 35 member F6
P51531	4.00939	14.1578	6.33243e-05	SMARCA2	SWI/SNF related, matrix associated, actin dependent regulator of chromatin, subfamily a, member 2
O15460	3.95793	14.1821	2.20993e-06	P4HA2	prolyl 4-hydroxylase subunit alpha 2
A0A6Q8PFJ0	3.95688	15.4977	2.07317e-13	NA	NA
A0A0C4DFZ2	3.94614	15.2327	7.71407e-08	ARSA	arylsulfatase A
O15540	3.94597	14.6878	4.71836e-05	FABP7	fatty acid binding protein 7
Q06278	3.94531	15.3599	0.0928096	AOX1	aldehyde oxidase 1
O60565	3.92253	14.6236	0.000305479	GREM1	gremlin 1, DAN family BMP antagonist
E9PGR5	3.85361	16.772	0.00020194	NA	NA
A0A804HLG6	3.83021	16.3465	2.67548e-05	NA	NA
O00469	3.82659	14.4423	6.24823e-10	PLOD2	procollagen-lysine,2-oxoglutarate 5-dioxygenase 2
P12109	3.81824	15.0082	5.04794e-06	COL6A1	collagen type VI alpha 1 chain
Q8NHH9	3.80499	16.9754	1.61153e-10	ATL2	atlastin GTPase 2
P17050	3.79948	14.7366	3.3689e-08	NAGA	alpha-N-acetylgalactosaminidase
P61769	3.79589	17.5047	4.51823e-07	B2M	beta-2-microglobulin
O43854	3.79279	14.2067	1.06028e-09	EDIL3	EGF like repeats and discoidin domains 3
P13674	3.78609	14.6746	1.69995e-11	P4HA1	prolyl 4-hydroxylase subunit alpha 1
P07355	3.76128	15.6941	1.23474e-13	ANXA2	annexin A2
Q00266	3.75516	14.5409	0.00550347	MAT1A	methionine adenosyltransferase 1A
Q9H4L7	3.75185	15.5511	1.76147e-07	SMARCAD1	SWI/SNF-related, matrix-associated actin-dependent regulator of chromatin, subfamily a, containing DEAD/H box 1
Q96S55	3.73166	17.9862	0.0540142	WRNIP1	WRN helicase interacting protein 1
A0A096LP69	3.72414	16.9536	3.50225e-07	CD99	CD99 molecule (Xg blood group)
H0YL16	3.71452	15.1604	0.00461097	NA	NA
P02511	3.69714	14.1591	0.0163236	CRYAB	crystallin alpha B
Q9H694	3.69676	14.4737	0.0611685	BICC1	BicC family RNA binding protein 1
B0QY64	3.6871	13.9932	1.23031e-07	NA	NA
Q13671	3.67606	12.9103	0.00797044	RIN1	Ras and Rab interactor 1
A0A096LNZ9	3.67468	14.6836	8.31988e-05	NA	NA
P01889	3.65438	14.5329	5.67108e-06	HLA-B	major histocompatibility complex, class I, B
P21980	3.63141	14.6629	0.000198458	TGM2	transglutaminase 2
Q96JB5	3.62951	13.3594	0.00182714	CDK5RAP3	CDK5 regulatory subunit associated protein 3
Q68CQ7	3.62581	14.2692	0.00400853	GLT8D1	glycosyltransferase 8 domain containing 1
Q9ULG6	3.62207	13.3866	0.0518798	CCPG1	cell cycle progression 1
Q00577	3.60653	13.7945	1.66136e-06	PURA	purine rich element binding protein A
Q9UH62	3.59987	15.1034	0.000711789	ARMCX3	armadillo repeat containing X-linked 3
O95084	3.59189	14.1682	0.00522218	PRSS23	serine protease 23
P12111	3.58997	14.562	0.00102937	COL6A3	collagen type VI alpha 3 chain
P41595	3.58649	15.4752	0.00453459	HTR2B	5-hydroxytryptamine receptor 2B
O60462	3.56778	13.9348	1.19401e-06	NRP2	neuropilin 2
P10619	3.56464	15.3503	3.4333e-06	CTSA	cathepsin A
Q9UJC5	3.56307	14.2123	0.0313212	SH3BGRL2	SH3 domain binding glutamate rich protein like 2
E9PMV1	3.55739	15.017	3.30008e-05	NA	NA
Q8IWE2	3.54926	14.1499	1.0611e-06	FAM114A1	family with sequence similarity 114 member A1
P42357	3.52947	16.4104	0.0292789	HAL	histidine ammonia-lyase
P05121	3.52129	14.2056	0.000203207	SERPINE1	serpin family E member 1
A0A0A0MRR1	3.51856	16.217	0.000607206	NA	NA
Q8IVL5	3.51643	14.1809	2.12326e-06	P3H2	prolyl 3-hydroxylase 2
E7ET40	3.51569	14.3133	2.94185e-06	NA	NA
C9JYY6	3.51129	14.5386	0.0157604	NRCAM	neuronal cell adhesion molecule
E9PFH7	3.50908	14.0698	0.00172159	MAPK8IP3	mitogen-activated protein kinase 8 interacting protein 3
Q13740	3.50541	14.2507	7.43877e-10	ALCAM	activated leukocyte cell adhesion molecule
Q0ZGT2	3.50214	13.4289	1.01092e-08	NEXN	nexilin F-actin binding protein
Q96F45	3.49827	14.1821	0.000243609	ZNF503	zinc finger protein 503
P17301	3.49447	14.1236	4.79954e-08	ITGA2	integrin subunit alpha 2
Q9H7C4	3.48024	13.0296	0.0024504	SYNC	syncoilin, intermediate filament protein
A0A7P0TBF3	3.48017	13.8472	0.000360521	NA	NA
Q9H492	3.47549	16.1543	0.00816853	MAP1LC3A	microtubule associated protein 1 light chain 3 alpha
M0QZE0	3.47307	14.6431	1.64165e-06	NA	NA
O00194	3.46115	14.9967	1.11174e-06	RAB27B	RAB27B, member RAS oncogene family
H3BUJ1	3.42989	12.9253	0.000167985	NA	NA
Q8WUH6	3.42601	14.3168	7.68909e-07	TMEM263	transmembrane protein 263
Q9Y6C2	3.42406	14.69	0.000221923	EMILIN1	elastin microfibril interfacer 1
A0A087WXK8	3.41374	15.0405	0.00267819	NA	NA
Q8WWX9	3.40229	13.7244	5.65612e-07	SELENOM	selenoprotein M
A0A0D9SFB1	3.39198	14.1131	0.00198878	NA	NA
P98160	3.38457	14.9422	9.52075e-08	HSPG2	heparan sulfate proteoglycan 2
Q14699	3.38445	14.3584	3.04614e-05	RFTN1	raftlin, lipid raft linker 1
Q9Y680	3.38024	15.6652	3.04519e-05	FKBP7	FKBP prolyl isomerase 7
A0A0A0MTC7	3.3359	14.1694	0.000142012	LAMA4	laminin subunit alpha 4
Q9NX05	3.31811	13.4177	0.00124008	FAM120C	family with sequence similarity 120 member C
P08648	3.31578	14.5193	4.28841e-06	ITGA5	integrin subunit alpha 5
Q14643	3.30102	14.4158	1.24457e-05	ITPR1	inositol 1,4,5-trisphosphate receptor type 1
P28289	3.29713	13.097	0.00833609	TMOD1	tropomodulin 1
P98082	3.28317	14.1762	1.39336e-08	DAB2	DAB adaptor protein 2
A0A087WYM5	3.27936	14.7403	0.0425106	KIAA0586	KIAA0586
E7ENM0	3.27374	14.5152	0.0207405	ELN	elastin
Q9UM22	3.26591	14.4738	7.48762e-05	EPDR1	ependymin related 1
Q9C0E8	3.26269	14.8951	6.07063e-09	LNPK	lunapark, ER junction formation factor
P98095	3.25704	13.8487	0.00381839	FBLN2	fibulin 2
K7ERA3	3.2558	13.7625	0.0107349	NA	NA
Q9UHQ9	3.25285	12.9812	6.95492e-05	CYB5R1	cytochrome b5 reductase 1
O15056	3.23614	14.5383	0.000163806	SYNJ2	synaptojanin 2
A0A087X0T8	3.23568	13.1757	6.98713e-06	NA	NA
P52799	3.23357	14.5273	5.28264e-05	EFNB2	ephrin B2
Q5KU26	3.22407	14.7898	0.0027252	COLEC12	collectin subfamily member 12
Q13637	3.22243	15.218	0.000579027	RAB32	RAB32, member RAS oncogene family
Q9UBB5	3.22123	13.931	0.00023939	MBD2	methyl-CpG binding domain protein 2
P32455	3.22098	15.0449	0.0439167	GBP1	guanylate binding protein 1
Q5RIP0	3.21339	14.8173	0.0476603	NA	NA
P20908	3.21237	14.5629	0.0205563	COL5A1	collagen type V alpha 1 chain
P00918	3.20795	13.6464	0.00991722	CA2	carbonic anhydrase 2
C9JEU5	3.20124	16.2409	0.00255406	NA	NA
Q8N0Z3	3.19647	17.7685	0.00525525	SPICE1	spindle and centriole associated protein 1
P55285	3.19148	14.7784	0.00919618	CDH6	cadherin 6
A0A7P0TAF7	3.18817	13.9787	2.42027e-05	NA	NA
Q15746	3.18774	13.6731	1.36146e-07	MYLK	myosin light chain kinase
P00450	3.18517	14.8703	0.0234042	CP	ceruloplasmin
P30043	3.16273	14.4942	0.000432617	BLVRB	biliverdin reductase B
Q9BUP0	3.14338	14.2671	0.00364541	EFHD1	EF-hand domain family member D1
P40261	3.14113	14.7867	0.000697956	NNMT	nicotinamide N-methyltransferase
A0A1W2PPX5	3.13506	15.2511	3.6427e-07	NA	NA
P80217	3.12704	14.2049	0.00734257	IFI35	interferon induced protein 35
A0A0J9YWL0	3.11217	16.0674	0.0117862	NA	NA
Q59FU8	3.11112	13.9069	2.07676e-05	FAS	Fas cell surface death receptor
Q9Y5F8	3.10415	15.0958	2.19181e-06	PCDHGB7	protocadherin gamma subfamily B, 7
P04424	3.08971	14.5493	0.0362466	ASL	argininosuccinate lyase
Q96PD2	3.0891	14.633	6.24823e-10	DCBLD2	discoidin, CUB and LCCL domain containing 2
Q9UI08	3.07592	12.2704	0.00441202	EVL	Enah/Vasp-like
Q9H4G4	3.06614	15.0015	1.62505e-07	GLIPR2	GLI pathogenesis related 2
P50416	3.05511	14.2413	0.000302154	CPT1A	carnitine palmitoyltransferase 1A
Q9NRA1	3.05305	12.8726	0.000401504	PDGFC	platelet derived growth factor C
Q96FN4	3.05177	14.7852	0.0581495	CPNE2	copine 2
P61601	3.05069	14.3361	0.00824994	NCALD	neurocalcin delta
C9J126	3.03957	14.9209	8.87452e-08	NA	NA
D6RGG3	3.03792	14.4909	1.25557e-05	NA	NA
Q9GZM7	3.03408	14.5272	7.06246e-06	TINAGL1	tubulointerstitial nephritis antigen like 1
Q9NVD7	3.02804	14.0686	2.77723e-06	PARVA	parvin alpha
D6RDV0	3.0193	13.1851	0.00252238	NA	NA
Q8N3D4	3.01625	13.6012	0.00281576	EHBP1L1	EH domain binding protein 1 like 1
Q8IY33	3.01161	13.9073	0.00014065	MICALL2	MICAL like 2
Q9P2B2	3.00379	13.7475	8.04944e-09	PTGFRN	prostaglandin F2 receptor inhibitor
Q16666	3.00314	14.4557	0.000223401	IFI16	interferon gamma inducible protein 16
Q00587	3.00111	13.5248	9.15731e-06	CDC42EP1	CDC42 effector protein 1
P78539	3.00041	14.2608	0.0017178	SRPX	sushi repeat containing protein X-linked
E9PCD7	2.99952	13.8895	0.0230174	MAN2B2	mannosidase alpha class 2B member 2
P06865	2.99669	14.1882	0.000102817	HEXA	hexosaminidase subunit alpha
Q8N568	2.9955	13.801	0.000452222	DCLK2	doublecortin like kinase 2
Q16352	2.9832	13.406	0.0556253	INA	internexin neuronal intermediate filament protein alpha
Q9NX76	2.97311	14.2683	0.0665352	CMTM6	CKLF like MARVEL transmembrane domain containing 6
O60353	2.94626	13.3633	2.17566e-07	FZD6	frizzled class receptor 6
Q9BU23	2.94525	14.7865	3.89262e-06	LMF2	lipase maturation factor 2
P06756	2.94034	15.0054	9.49964e-09	ITGAV	integrin subunit alpha V
Q8N129	2.93973	14.9366	8.65319e-08	CNPY4	canopy FGF signaling regulator 4
P83110	2.93897	14.9323	0.0942194	HTRA3	HtrA serine peptidase 3
P08572	2.91232	15.2402	5.97598e-07	COL4A2	collagen type IV alpha 2 chain
G3V4K3	2.90985	13.6115	0.0257813	NA	NA
E9PFD7	2.90362	14.6724	0.0164708	EGFR	epidermal growth factor receptor
A0A494C120	2.8916	13.8036	0.000615946	NA	NA
O43295	2.88567	13.6539	0.0234042	SRGAP3	SLIT-ROBO Rho GTPase activating protein 3
X5CMH5	2.88487	14.1788	0.0463924	TAP2	transporter 2, ATP binding cassette subfamily B member
Q5SQQ9	2.8781	16.7902	0.0985544	VAX1	ventral anterior homeobox 1
P05997	2.87642	14.6504	6.66471e-05	COL5A2	collagen type V alpha 2 chain
P07305	2.86617	15.7269	1.7538e-06	H1-0	H1.0 linker histone
Q8WX77	2.86614	14.295	0.00125768	IGFBPL1	insulin like growth factor binding protein like 1
P35625	2.86509	14.9106	0.0789967	TIMP3	TIMP metallopeptidase inhibitor 3
Q9BZV1	2.8636	16.3385	0.0720458	UBXN6	UBX domain protein 6
Q96SB3	2.86221	14.6469	6.48252e-08	PPP1R9B	protein phosphatase 1 regulatory subunit 9B
Q86XZ4	2.85768	15.1764	2.97796e-10	SPATS2	spermatogenesis associated serine rich 2
Q96JJ7	2.85665	14.1806	7.0777e-06	TMX3	thioredoxin related transmembrane protein 3
Q53TN4	2.85597	14.2973	4.38812e-05	CYBRD1	cytochrome b reductase 1
D6RDM7	2.84347	15.1167	0.0137787	NA	NA
Q9HC52	2.83807	13.9258	0.00110563	CBX8	chromobox 8
P08253	2.82817	12.6256	0.0294902	MMP2	matrix metallopeptidase 2
A0A087X0P4	2.8274	14.2057	3.93558e-06	NA	NA
Q135570	2.82436	14.4074	0.00557266	NA	NA
Q96D15	2.8182	13.7023	0.00104845	RCN3	reticulocalbin 3
Q70UQ0	2.81818	14.3966	1.59787e-08	IKBIP	IKBKB interacting protein
A0A0A0MS69	2.8164	13.4277	0.00572006	PDE1C	phosphodiesterase 1C
H0YDB2	2.81595	14.2211	5.86604e-09	NA	NA
Q9UDY8	2.80984	14.2451	0.0283932	MALT1	MALT1 paracaspase
Q96CV9	2.80702	14.8866	0.000502426	OPTN	optineurin
P61812	2.80078	15.3566	0.0111143	TGFB2	transforming growth factor beta 2
B4DHJ7	2.7819	13.0348	0.000665667	NA	NA
P78357	2.76336	14.2906	5.27136e-06	CNTNAP1	contactin associated protein 1
Q9P0M6	2.75872	14.0057	1.36146e-07	MACROH2A2	macroH2A.2 histone
Q9Y662	2.74712	14.755	0.015488	HS3ST3B1	heparan sulfate-glucosamine 3-sulfotransferase 3B1
P62736	2.74117	16.4618	4.71836e-05	ACTA2	actin alpha 2, smooth muscle
Q7Z7M9	2.72339	14.5252	0.0241159	GALNT5	polypeptide N-acetylgalactosaminyltransferase 5
Q15149	2.7212	14.6796	2.26133e-11	PLEC	plectin
Q96FJ2	2.71984	15.435	0.000267356	DYNLL2	dynein light chain LC8-type 2
P37802	2.71698	16.3476	7.62851e-08	TAGLN2	transgelin 2
O94851	2.71556	13.9465	9.13811e-05	MICAL2	microtubule associated monooxygenase, calponin and LIM domain containing 2
Q14192	2.7114	14.5114	0.0265923	FHL2	four and a half LIM domains 2
Q9GZV5	2.7108	14.2711	0.00419408	WWTR1	WW domain containing transcription regulator 1
A0A7I2V370	2.70596	15.9905	0.0225972	NA	NA
Q9UKX5	2.69478	13.9891	0.017106	ITGA11	integrin subunit alpha 11
P80303	2.69402	13.5086	2.85123e-07	NUCB2	nucleobindin 2
A0A2R8Y534	2.69326	14.3883	0.0067539	NA	NA
Q8WWI1	2.69193	14.1727	5.27786e-05	LMO7	LIM domain 7
Q12882	2.68708	13.6974	0.0152746	DPYD	dihydropyrimidine dehydrogenase
Q969S9	2.68212	14.8259	0.00253422	GFM2	GTP dependent ribosome recycling factor mitochondrial 2
Q9HD20	2.68135	15.0147	0.00052163	ATP13A1	ATPase 13A1
E9PJK1	2.67198	13.6672	0.0204968	CD81	CD81 molecule
P32970	2.66887	13.5766	0.00157521	CD70	CD70 molecule
A0A5F9ZHR7	2.66627	14.0584	9.3463e-07	NA	NA
Q9BY76	2.65787	14.8384	0.00375145	ANGPTL4	angiopoietin like 4
P04792	2.65677	16.7604	9.98939e-08	HSPB1	heat shock protein family B (small) member 1
P10253	2.65616	15.4538	4.37981e-06	GAA	alpha glucosidase
Q16585	2.64256	15.3782	6.42115e-06	SGCB	sarcoglycan beta
Q765P7	2.63796	14.3902	0.00140418	MTSS2	MTSS I-BAR domain containing 2
P08236	2.63553	14.4741	0.000181469	GUSB	glucuronidase beta
K7EJQ6	2.62997	15.3098	0.0304078	NA	NA
Q07065	2.62487	16.134	8.04154e-10	CKAP4	cytoskeleton associated protein 4
Q709C8	2.6195	14.7751	0.0184936	VPS13C	vacuolar protein sorting 13 homolog C
D6REL8	2.61737	16.2344	0.00273454	NA	NA
Q6PCB0	2.60863	13.6217	0.000263007	VWA1	von Willebrand factor A domain containing 1
Q7Z406	2.60779	15.3097	0.000695208	MYH14	myosin heavy chain 14
P54821	2.60363	14.1337	0.012791	PRRX1	paired related homeobox 1
E9PF16	2.60284	14.3279	0.000648747	ACSF2	acyl-CoA synthetase family member 2
Q14112	2.59581	14.6209	0.000288841	NID2	nidogen 2
Q9UPQ0	2.59468	13.5828	0.0123596	LIMCH1	LIM and calponin homology domains 1
Q96SL4	2.57714	15.1376	0.000147095	GPX7	glutathione peroxidase 7
Q9NZU5	2.57602	14.053	0.0127865	LMCD1	LIM and cysteine rich domains 1
Q53EP0	2.57602	13.5527	0.0100214	FNDC3B	fibronectin type III domain containing 3B
Q9ULD4	2.57527	15.9212	0.00244308	BRPF3	bromodomain and PHD finger containing 3
B1AJQ6	2.57447	15.0935	7.29596e-08	NA	NA
P43121	2.57333	14.6201	0.00019927	MCAM	melanoma cell adhesion molecule
P17661	2.57309	14.328	0.0132766	DES	desmin
Q13228	2.57165	14.1701	7.16453e-05	SELENBP1	selenium binding protein 1
Q5SSJ5	2.56924	15.5468	8.92185e-11	HP1BP3	heterochromatin protein 1 binding protein 3
D3DPN2	2.56089	13.2502	0.0288141	NA	NA
B4DLR8	2.56034	14.5333	1.54824e-06	NQO1	NAD(P)H quinone dehydrogenase 1
Q02809	2.5572	14.4847	1.09015e-05	PLOD1	procollagen-lysine,2-oxoglutarate 5-dioxygenase 1
F8VNT9	2.55323	14.5474	0.015345	NA	NA
H7C3P4	2.55305	15.7094	5.38531e-09	NA	NA
Q9NZC9	2.5482	14.0617	0.000846	SMARCAL1	SWI/SNF related, matrix associated, actin dependent regulator of chromatin, subfamily a like 1
O94766	2.54695	14.3212	8.41069e-06	B3GAT3	beta-1,3-glucuronyltransferase 3
Q9Y2G5	2.54684	14.3787	0.00293948	POFUT2	protein O-fucosyltransferase 2
P07996	2.53905	14.9206	0.00125465	THBS1	thrombospondin 1
Q9NR99	2.53003	14.855	0.00153145	MXRA5	matrix remodeling associated 5
Q86VS8	2.5276	13.6791	4.70138e-06	HOOK3	hook microtubule tethering protein 3
Q96DZ1	2.516	13.9466	8.03441e-07	ERLEC1	endoplasmic reticulum lectin 1
Q8N556	2.51496	14.1771	4.47955e-05	AFAP1	actin filament associated protein 1
Q9H7D3	2.51231	14.0208	0.00116873	NA	NA
O75396	2.51107	15.5165	2.64385e-10	SEC22B	SEC22 homolog B, vesicle trafficking protein
Q8N3V7	2.50863	15.0557	0.00320228	SYNPO	synaptopodin
Q96FQ6	2.50554	14.8119	4.26446e-05	S100A16	S100 calcium binding protein A16
Q969X5	2.48945	14.3453	0.000573534	ERGIC1	endoplasmic reticulum-golgi intermediate compartment 1
Q6UXV4	2.48747	14.1859	4.93492e-06	APOOL	apolipoprotein O like
Q03111	2.4864	16.2149	0.0221483	MLLT1	MLLT1 super elongation complex subunit
P98164	2.48316	15.3287	0.000175705	LRP2	LDL receptor related protein 2
G3V1U5	2.47531	14.1426	9.18708e-05	NA	NA
E9PGF5	2.46772	13.8656	5.58843e-05	TNS1	tensin 1
P20933	2.46729	13.4264	0.029014	AGA	aspartylglucosaminidase
Q92504	2.46552	16.5253	0.00807806	SLC39A7	solute carrier family 39 member 7
P10301	2.46186	14.6483	5.16783e-06	RRAS	RAS related
P49748	2.46034	14.4887	1.36146e-07	ACADVL	acyl-CoA dehydrogenase very long chain
Q9NP58	2.44993	14.2706	0.00464203	ABCB6	ATP binding cassette subfamily B member 6 (Langereis blood group)
C9JEF4	2.44803	14.2952	2.10753e-05	NA	NA
G3V1N2	2.43182	14.8756	0.0149642	NA	NA
P34896	2.4315	14.8018	0.000659566	SHMT1	serine hydroxymethyltransferase 1
O43524	2.42811	14.7469	0.0268178	FOXO3	forkhead box O3
P13807	2.42309	13.7926	0.0006508	GYS1	glycogen synthase 1
O43852	2.41996	15.0112	4.34981e-06	CALU	calumenin
E7EQ29	2.41723	15.5312	2.34068e-06	NA	NA
P11678	2.41609	14.4666	0.000465648	EPX	eosinophil peroxidase
A0A0J9YXF2	2.41462	15.7826	0.00101388	NA	NA
A0A0G2JKZ1	2.41321	15.5225	0.000375256	NA	NA
Q96P47	2.41168	14.0902	0.00903227	AGAP3	ArfGAP with GTPase domain, ankyrin repeat and PH domain 3
Q9P107	2.40966	13.5951	0.0930308	GMIP	GEM interacting protein
Q15836	2.40551	16.3144	2.64562e-09	VAMP3	vesicle associated membrane protein 3
Q9BWM7	2.40029	14.6048	0.000212286	SFXN3	sideroflexin 3
P14543	2.39832	15.2569	3.81574e-05	NID1	nidogen 1
A0A140T9T7	2.39578	14.9503	0.00441202	NA	NA
A0A2R8Y4Q2	2.3949	16.6684	0.000266477	NA	NA
A0A0A0MTB9	2.39266	15.8747	0.00630777	NA	NA
D6REA1	2.3786	14.5699	0.0220492	NA	NA
O95613	2.37598	12.2146	0.00441202	PCNT	pericentrin
P51911	2.37268	15.2153	0.00191051	CNN1	calponin 1
J3KQJ1	2.37043	15.127	9.88001e-10	NA	NA
Q9NWM8	2.36833	14.2122	0.00681158	FKBP14	FKBP prolyl isomerase 14
Q9H078	2.36746	16.6952	2.18805e-07	CLPB	ClpB family mitochondrial disaggregase
P25391	2.36608	17.2459	0.000222254	LAMA1	laminin subunit alpha 1
F5H1F6	2.36411	14.1682	0.000335655	NA	NA
B4DKF8	2.3621	13.4763	0.0175447	NA	NA
P05362	2.36126	14.3196	0.00141898	ICAM1	intercellular adhesion molecule 1
O15069	2.35759	13.3285	0.000748691	NACAD	NAC alpha domain containing
Q08722	2.35687	12.3216	0.0121404	CD47	CD47 molecule
Q92556	2.35312	12.3618	0.0137955	ELMO1	engulfment and cell motility 1
O14798	2.34917	13.9575	0.00540052	TNFRSF10C	TNF receptor superfamily member 10c
C9JB30	2.34898	14.459	0.00550347	NA	NA
Q96K37	2.34893	14.3058	4.48189e-07	SLC35E1	solute carrier family 35 member E1
Q8N392	2.34833	13.5035	0.0618661	ARHGAP18	Rho GTPase activating protein 18
P35579	2.34705	15.8596	3.31206e-05	MYH9	myosin heavy chain 9
Q9NR12	2.34421	16.3906	1.35962e-06	PDLIM7	PDZ and LIM domain 7
A0A6Q8PGI1	2.34094	15.6877	0.0121037	NA	NA
O43505	2.3381	13.8503	0.00506599	B4GAT1	beta-1,4-glucuronyltransferase 1
Q96BY7	2.33505	16.9435	0.0351795	ATG2B	autophagy related 2B
Q9BTV4	2.33414	14.0178	5.75915e-05	TMEM43	transmembrane protein 43
Q5SS57	2.32806	14.5743	0.000171363	NA	NA
A0A2R8Y4W2	2.32722	13.6001	0.0512649	NA	NA
P13929	2.32217	13.2731	0.017172	ENO3	enolase 3
P35052	2.3161	15.1086	9.15731e-06	GPC1	glypican 1
P02462	2.31237	14.7589	0.00153111	COL4A1	collagen type IV alpha 1 chain
Q9Y2Q3	2.30596	14.5157	1.46785e-06	GSTK1	glutathione S-transferase kappa 1
B8ZZB8	2.29778	13.8967	0.00176844	NA	NA
Q12797	2.29364	14.485	1.19406e-06	ASPH	aspartate beta-hydroxylase
A0A2U3TZH3	2.29341	14.0232	0.0663666	NA	NA
A0A5F9ZH52	2.28368	13.8482	0.00830457	NA	NA
Q9NX62	2.27917	14.537	0.00125725	BPNT2	3'(2'), 5'-bisphosphate nucleotidase 2
Q9Y4D7	2.27833	13.5219	0.00761559	PLXND1	plexin D1
Q8NCC3	2.27515	14.7976	0.00552914	PLA2G15	phospholipase A2 group XV
Q4LE39	2.27004	14.2504	0.00335362	ARID4B	AT-rich interaction domain 4B
C9JW74	2.26677	13.8372	0.00890961	NA	NA
O75410	2.26481	13.8709	0.00102182	TACC1	transforming acidic coiled-coil containing protein 1
Q13423	2.26211	14.4257	6.17269e-05	NNT	nicotinamide nucleotide transhydrogenase
P46821	2.25745	14.8504	0.000191713	MAP1B	microtubule associated protein 1B
P16035	2.25708	13.8796	0.000672807	TIMP2	TIMP metallopeptidase inhibitor 2
H0Y621	2.25562	13.6608	0.000194314	NA	NA
Q16563	2.2551	16.2241	0.0947168	SYPL1	synaptophysin like 1
P24593	2.25476	14.6239	0.0372364	IGFBP5	insulin like growth factor binding protein 5
Q96N76	2.25174	13.3411	0.0186551	UROC1	urocanate hydratase 1
O95248	2.24999	13.6926	0.000155598	SBF1	SET binding factor 1
Q5T4B2	2.24288	15.4271	0.0478285	CERCAM	cerebral endothelial cell adhesion molecule
Q8NBF2	2.24031	13.306	0.0147442	NHLRC2	NHL repeat containing 2
Q5T8J1	2.2393	14.3051	0.013194	CCND3	cyclin D3
Q96AY3	2.22826	15.45	8.03994e-07	FKBP10	FKBP prolyl isomerase 10
O43488	2.22799	14.2955	0.000448075	AKR7A2	aldo-keto reductase family 7 member A2
A0A8I5KRN5	2.22062	14.6834	0.000100059	NA	NA
P09497	2.21997	13.866	0.00020194	CLTB	clathrin light chain B
O75915	2.21947	13.0639	0.0103444	ARL6IP5	ADP ribosylation factor like GTPase 6 interacting protein 5
P36871	2.21496	14.2811	8.39196e-05	PGM1	phosphoglucomutase 1
Q14554	2.20818	14.3181	7.96837e-06	PDIA5	protein disulfide isomerase family A member 5
Q9Y281	2.19714	14.8303	4.57786e-05	CFL2	cofilin 2
C9JMX4	2.19578	13.8877	0.0502811	NA	NA
P34059	2.18937	14.0714	1.49663e-05	GALNS	galactosamine (N-acetyl)-6-sulfatase
E9PQD8	2.18679	15.8134	0.00642188	NA	NA
P04179	2.17755	16.2843	0.000282995	SOD2	superoxide dismutase 2
F8W0R1	2.17703	13.6691	0.0617569	NA	NA
Q14766	2.17033	14.4458	0.00011091	LTBP1	latent transforming growth factor beta binding protein 1
Q8N5H3	2.16865	13.8493	0.00241239	FAM89B	family with sequence similarity 89 member B
Q8WU76	2.16719	11.9737	0.0387884	SCFD2	sec1 family domain containing 2
P81605	2.16631	14.8485	0.00274163	DCD	dermcidin
A0A1B0GWK2	2.16576	14.4567	0.0268178	NA	NA
A0A5F9ZGZ5	2.16276	13.0313	0.0573933	NA	NA
Q96TA1	2.16081	14.1721	3.83741e-06	NIBAN2	niban apoptosis regulator 2
Q5JR08	2.15944	14.805	0.000129096	NA	NA
A0A7I2V2Y9	2.15928	14.5068	0.00043952	NA	NA
O60507	2.1547	14.013	0.000374712	TPST1	tyrosylprotein sulfotransferase 1
Q8IVF2	2.15461	14.3259	0.000472313	AHNAK2	AHNAK nucleoprotein 2
P50453	2.14641	14.074	0.0397832	SERPINB9	serpin family B member 9
Q5H9B4	2.1435	17.161	0.0305476	NA	NA
Q9Y4K0	2.1432	14.2716	0.00257601	LOXL2	lysyl oxidase like 2
Q9Y490	2.13271	14.9813	5.74882e-09	TLN1	talin 1
A0A0G2JNZ5	2.13242	13.9641	0.000395623	NA	NA
Q8NCU8	2.13117	14.1424	0.0676885	NA	NA
O95772	2.12451	12.2477	0.0322831	STARD3NL	STARD3 N-terminal like
Q96QR8	2.12215	13.691	4.88222e-06	PURB	purine rich element binding protein B
E9PMS6	2.11884	15.6297	0.000117622	NA	NA
Q9H488	2.11871	14.4623	0.00121156	POFUT1	protein O-fucosyltransferase 1
Q9NXG6	2.11304	14.3985	0.00250941	P4HTM	prolyl 4-hydroxylase, transmembrane
O15061	2.10886	13.7134	0.0263965	SYNM	synemin
O43516	2.10642	14.0814	0.00270396	WIPF1	WAS/WASL interacting protein family member 1
P04040	2.10016	15.1494	1.03409e-08	CAT	catalase
Q9Y2L9	2.09773	15.1018	0.000206445	LRCH1	leucine rich repeats and calponin homology domain containing 1
O95670	2.09261	14.5326	0.0690931	ATP6V1G2	ATPase H+ transporting V1 subunit G2
P51178	2.09195	13.7272	0.0825219	PLCD1	phospholipase C delta 1
A0A669KBB4	2.09146	15.2906	0.015325	NA	NA
Q15067	2.08917	13.1456	0.000130253	ACOX1	acyl-CoA oxidase 1
P78504	2.08858	12.6913	0.0655776	JAG1	jagged canonical Notch ligand 1
A0A7I2V4J9	2.08752	15.6771	0.000425376	NA	NA
Q7Z5L9	2.08695	14.8078	1.37079e-05	IRF2BP2	interferon regulatory factor 2 binding protein 2
Q9NVJ2	2.08305	15.2916	0.000247438	ARL8B	ADP ribosylation factor like GTPase 8B
P00387	2.0784	15.1674	4.03134e-05	CYB5R3	cytochrome b5 reductase 3
M0QZP4	2.07785	13.9712	0.0278672	NA	NA
P09486	2.07546	16.365	1.45849e-05	SPARC	secreted protein acidic and cysteine rich
F2Z3J9	2.07508	13.6381	0.000986772	NA	NA
Q16555	2.07041	15.5166	0.038082	DPYSL2	dihydropyrimidinase like 2
P51570	2.06702	14.6416	7.50033e-05	GALK1	galactokinase 1
Q13641	2.06524	14.36	0.0132766	TPBG	trophoblast glycoprotein
P51809	2.05839	12.8409	0.0685094	VAMP7	vesicle associated membrane protein 7
Q9NZN5	2.05809	14.4285	0.00052163	ARHGEF12	Rho guanine nucleotide exchange factor 12
A0A0C4DG49	2.05189	13.72	4.39274e-05	PVR	PVR cell adhesion molecule
Q9BUF5	2.03859	15.2003	0.00198878	TUBB6	tubulin beta 6 class V
P00568	2.03707	13.8825	0.00108879	AK1	adenylate kinase 1
Q01813	2.02965	14.8042	2.08102e-05	PFKP	phosphofructokinase, platelet
Q8TD16	2.02803	13.9998	0.0464447	BICD2	BICD cargo adaptor 2
P54725	2.02791	14.5103	0.0185224	RAD23A	RAD23 homolog A, nucleotide excision repair protein
Q8N5M9	2.02465	14.2213	0.0126939	JAGN1	jagunal homolog 1
P22223	2.01911	16.5252	0.0147036	CDH3	cadherin 3
Q14764	2.01632	14.4547	0.0010508	MVP	major vault protein
Q9BW60	2.00621	14.8088	4.08424e-05	ELOVL1	ELOVL fatty acid elongase 1
C9J0A4	2.00118	14.827	0.0897472	NA	NA
Q6ZMI0	2.0002	13.9765	0.00124319	PPP1R21	protein phosphatase 1 regulatory subunit 21
Q9H1I8	1.9992	13.4683	0.043797	ASCC2	activating signal cointegrator 1 complex subunit 2
Q96RT1	1.99644	14.1307	1.4144e-06	ERBIN	erbb2 interacting protein
E9PC41	1.99365	18.9612	9.69015e-05	NA	NA
Q96N66	1.99003	14.0806	1.25557e-05	MBOAT7	membrane bound O-acyltransferase domain containing 7
A0A7I2YQ93	1.98973	14.6101	0.0679329	NA	NA
H7C4V0	1.98581	13.1147	0.00373715	NA	NA
Q8IVL6	1.97315	14.624	4.90886e-06	P3H3	prolyl 3-hydroxylase 3
P98172	1.97242	13.8304	0.00146138	EFNB1	ephrin B1
P08133	1.96845	14.1924	0.000235499	ANXA6	annexin A6
A0A2R8YD45	1.96664	16.4842	6.33243e-05	NA	NA
Q9NUM4	1.96428	15.2327	7.0515e-05	TMEM106B	transmembrane protein 106B
P05106	1.96189	14.87	0.087645	ITGB3	integrin subunit beta 3
J3QRU4	1.96109	16.5969	0.000815938	NA	NA
Q9Y287	1.95826	15.2534	0.00295244	ITM2B	integral membrane protein 2B
Q14258	1.95796	14.253	0.000836943	TRIM25	tripartite motif containing 25
P15848	1.95735	14.7718	0.000471377	ARSB	arylsulfatase B
Q15075	1.95582	13.9783	0.000964681	EEA1	early endosome antigen 1
Q6UVK1	1.94983	13.9679	0.00966495	CSPG4	chondroitin sulfate proteoglycan 4
A0A804HKF4	1.94911	13.8819	0.0132328	NA	NA
G3XAN4	1.94736	15.6069	5.1376e-05	TRAM1	translocation associated membrane protein 1
Q9UBI6	1.94655	16.7459	8.24791e-05	GNG12	G protein subunit gamma 12
P0DJ93	1.94379	14.5545	0.0416213	SMIM13	small integral membrane protein 13
E7EPC8	1.94329	14.3852	0.00492051	CTNND2	catenin delta 2
P18827	1.93164	14.178	0.00584036	SDC1	syndecan 1
A0A8I5KXJ8	1.93052	14.8865	0.00263387	NA	NA
O43707	1.93047	15.6509	5.30217e-05	ACTN4	actinin alpha 4
Q9NUL5	1.92461	14.7225	0.0280839	SHFL	shiftless antiviral inhibitor of ribosomal frameshifting
E9PNF7	1.92386	15.4391	5.67579e-05	NA	NA
P51397	1.92309	14.5144	0.0223186	DAP	death associated protein
P07686	1.92143	15.8731	5.46138e-06	HEXB	hexosaminidase subunit beta
Q9HCM1	1.91839	14.0453	6.59275e-05	RESF1	retroelement silencing factor 1
Q15035	1.91678	13.9277	0.0107278	TRAM2	translocation associated membrane protein 2
Q99470	1.91178	15.5802	3.82615e-05	SDF2	stromal cell derived factor 2
O96011	1.90488	14.8586	0.000684916	PEX11B	peroxisomal biogenesis factor 11 beta
Q5JRX3	1.90229	13.8108	0.00496525	PITRM1	pitrilysin metallopeptidase 1
Q6DD88	1.90168	14.4229	0.000168087	ATL3	atlastin GTPase 3
Q96RF0	1.90137	13.91	0.000460351	SNX18	sorting nexin 18
P49257	1.89677	14.9285	0.000986772	LMAN1	lectin, mannose binding 1
B5MC96	1.8951	13.2333	0.0472852	NA	NA
Q9UHB6	1.89308	15.2391	1.08127e-07	LIMA1	LIM domain and actin binding 1
E9PHN7	1.89149	14.0249	0.0648071	NA	NA
A0A0U1RRM6	1.88564	14.6183	0.00752027	NA	NA
H0YEF7	1.88354	16.6392	8.41069e-06	NA	NA
Q8N653	1.87168	15.6144	0.0985903	LZTR1	leucine zipper like post translational regulator 1
P11234	1.86951	15.7622	0.000360873	RALB	RAS like proto-oncogene B
C9JJ39	1.86896	13.5318	0.0158203	NA	NA
P35556	1.86649	14.3834	0.00270335	FBN2	fibrillin 2
A0A3B3IU69	1.86165	15.9167	0.000123531	NA	NA
Q92934	1.85907	13.5499	0.000401504	BAD	BCL2 associated agonist of cell death
Q9H4M9	1.85536	13.7712	6.97118e-06	EHD1	EH domain containing 1
A0A7I2V634	1.85486	12.8981	0.0859938	NA	NA
O43294	1.85456	14.1371	0.0196981	TGFB1I1	transforming growth factor beta 1 induced transcript 1
A0A8I5KVA2	1.84994	14.6454	0.00419408	NA	NA
Q9NX47	1.8486	13.7673	0.0408351	MARCHF5	membrane associated ring-CH-type finger 5
Q9BYC5	1.84832	13.5923	0.0174997	FUT8	fucosyltransferase 8
H7BXD8	1.84089	12.6615	0.00419408	NA	NA
Q9Y376	1.83852	14.032	0.0892924	CAB39	calcium binding protein 39
C9JB06	1.83468	15.0215	0.00112951	NA	NA
H3BPK3	1.83442	14.1503	0.030242	NA	NA
Q9NZN4	1.83079	14.1776	0.024439	EHD2	EH domain containing 2
F8VQD4	1.8278	14.0906	0.0237198	NA	NA
E9PMC3	1.82503	12.7004	0.00020194	NA	NA
Q86V85	1.82355	14.5102	0.00972628	GPR180	G protein-coupled receptor 180
Q13425	1.822	14.0903	0.000187759	SNTB2	syntrophin beta 2
Q9NR19	1.82104	14.0806	0.00574709	ACSS2	acyl-CoA synthetase short chain family member 2
P48735	1.81482	15.0186	0.000763265	IDH2	isocitrate dehydrogenase (NADP(+)) 2
Q969H8	1.81201	15.6578	0.000736193	MYDGF	myeloid derived growth factor
Q9NVS9	1.80812	14.7711	0.0216093	PNPO	pyridoxamine 5'-phosphate oxidase
Q6MZP7	1.80428	14.1071	0.0303785	LIN54	lin-54 DREAM MuvB core complex component
Q9BQS8	1.80372	13.5214	0.0203463	FYCO1	FYVE and coiled-coil domain autophagy adaptor 1
Q6ZWT7	1.80129	14.017	0.00158178	MBOAT2	membrane bound O-acyltransferase domain containing 2
H7C4K3	1.80065	16.3072	5.21389e-07	NA	NA
Q6PI78	1.79515	14.894	0.0050161	TMEM65	transmembrane protein 65
Q6P0N0	1.78626	14.8311	0.0406599	MIS18BP1	MIS18 binding protein 1
J3KN67	1.78565	16.1	0.0696658	NA	NA
A0A087WU78	1.78142	12.7584	0.0538128	NA	NA
P35914	1.78129	13.1974	0.0217779	HMGCL	3-hydroxy-3-methylglutaryl-CoA lyase
B4DKB2	1.77852	14.2476	7.39935e-05	NA	NA
P08294	1.76893	13.4397	0.042183	SOD3	superoxide dismutase 3
Q04446	1.76829	13.8311	0.0188653	GBE1	1,4-alpha-glucan branching enzyme 1
O14880	1.76666	14.7569	0.0194504	MGST3	microsomal glutathione S-transferase 3
Q60FE5	1.76613	16.696	0.00709758	FLNA	filamin A
Q8NBM8	1.76538	13.3219	0.00010633	PCYOX1L	prenylcysteine oxidase 1 like
A0A8I5KTS2	1.76205	14.788	0.000873736	NA	NA
Q9UBV2	1.75583	13.8705	0.0140356	SEL1L	SEL1L adaptor subunit of SYVN1 ubiquitin ligase
Q15404	1.74362	13.8509	0.000251112	RSU1	Ras suppressor protein 1
H0YA13	1.73944	15.3252	0.00832681	NA	NA
P17612	1.73886	13.971	0.00463605	PRKACA	protein kinase cAMP-activated catalytic subunit alpha
P35240	1.73877	13.2739	0.0637685	NF2	NF2, moesin-ezrin-radixin like (MERLIN) tumor suppressor
A0A5F9UP49	1.7336	13.8134	0.000322229	NA	NA
O15031	1.73328	14.069	2.21731e-05	PLXNB2	plexin B2
Q02388	1.73078	18.7663	0.0637685	COL7A1	collagen type VII alpha 1 chain
Q96LJ7	1.72468	14.8512	0.0116009	DHRS1	dehydrogenase/reductase 1
O00479	1.72242	16.1568	0.00283185	HMGN4	high mobility group nucleosomal binding domain 4
Q9Y3Z3	1.7146	14.7419	0.00433702	SAMHD1	SAM and HD domain containing deoxynucleoside triphosphate triphosphohydrolase 1
Q5TAQ9	1.70778	13.1795	0.0356814	DCAF8	DDB1 and CUL4 associated factor 8
O94875	1.69991	14.2848	0.0303785	SORBS2	sorbin and SH3 domain containing 2
P40121	1.69219	15.279	0.000426741	CAPG	capping actin protein, gelsolin like
K7EQG1	1.69208	14.9119	0.0678014	NA	NA
Q5JUA9	1.69119	14.6316	0.0209058	NA	NA
P07237	1.69056	16.3834	4.07811e-05	P4HB	prolyl 4-hydroxylase subunit beta
Q8N9I9	1.67634	13.0987	0.0365117	DTX3	deltex E3 ubiquitin ligase 3
Q15390	1.66652	15.1533	0.0188808	MTFR1	mitochondrial fission regulator 1
Q9Y4J81	1.66568	14.2961	0.0920355	NA	NA
A0A7I2V4P7	1.66498	14.7512	0.0862891	NA	NA
O95817	1.66325	14.6461	2.00424e-05	BAG3	BAG cochaperone 3
Q8N4T8	1.66143	18.0494	0.0137955	CBR4	carbonyl reductase 4
G3V1P3	1.65648	13.2122	0.0171601	BORCS5	BLOC-1 related complex subunit 5
O75436	1.65376	13.9179	0.0315485	VPS26A	VPS26 retromer complex component A
Q9NZN3	1.65336	13.2214	0.0620892	EHD3	EH domain containing 3
G5E9F5	1.65223	13.0731	0.0990158	NA	NA
C9J8U2	1.65048	14.1571	0.081079	NA	NA
O60504	1.64475	14.1734	0.00182714	SORBS3	sorbin and SH3 domain containing 3
Q9UBW8	1.64335	14.4482	0.020384	COPS7A	COP9 signalosome subunit 7A
A0A0U1RQV3	1.64045	13.2776	0.0522416	NA	NA
C9K0J5	1.63129	16.0231	0.000896369	RAPH1	Ras association (RalGDS/AF-6) and pleckstrin homology domains 1
Q5BJH7	1.62975	14.3493	0.00289316	YIF1B	Yip1 interacting factor homolog B, membrane trafficking protein
B4DG22	1.62744	13.5222	0.0378867	RPS6KA3	ribosomal protein S6 kinase A3
P30530	1.62087	14.4892	0.0362892	AXL	AXL receptor tyrosine kinase
O94874	1.61783	14.6109	0.000302154	UFL1	UFM1 specific ligase 1
Q96S52	1.61604	14.0642	0.00830457	PIGS	phosphatidylinositol glycan anchor biosynthesis class S
E9PIZ0	1.61544	16.6935	3.35576e-05	NA	NA
Q4L180	1.61177	14.3228	0.0196251	FILIP1L	filamin A interacting protein 1 like
P07711	1.61171	15.8775	0.000894539	CTSL	cathepsin L
Q96N67	1.60854	13.3449	0.00244232	DOCK7	dedicator of cytokinesis 7
Q96AQ6	1.59959	14.7152	0.000189589	PBXIP1	PBX homeobox interacting protein 1
D6RGI3	1.59863	14.8475	1.67151e-05	NA	NA
Q5T4P9	1.59603	15.3849	0.017926	PLEKHO1	pleckstrin homology domain containing O1
Q01518	1.59556	13.622	0.0995529	CAP1	cyclase associated actin cytoskeleton regulatory protein 1
A0A494C1Q3	1.58706	16.4083	0.080581	NA	NA
A6PWM2	1.58613	14.9492	0.00792126	NA	NA
Q63ZY3	1.58354	14.7956	7.48762e-05	KANK2	KN motif and ankyrin repeat domains 2
Q8WUJ3	1.57429	14.5934	0.0438288	CEMIP	cell migration inducing hyaluronidase 1
O60568	1.57283	14.4548	0.000552813	PLOD3	procollagen-lysine,2-oxoglutarate 5-dioxygenase 3
O00159	1.56981	14.3882	0.000288777	MYO1C	myosin IC
Q9NQE9	1.56764	15.0698	0.00497436	HINT3	histidine triad nucleotide binding protein 3
F5H008	1.56666	15.4502	0.00832681	VPS33B	VPS33B late endosome and lysosome associated
P17858	1.56414	14.189	0.00129575	PFKL	phosphofructokinase, liver type
Q9UIJ7	1.56361	15.1307	0.000206974	AK3	adenylate kinase 3
A0A0G2JHC2	1.56295	14.4226	0.00119497	NA	NA
Q9Y4G6	1.56293	14.3585	0.000286347	TLN2	talin 2
Q9NZB2	1.56176	14.6332	2.40172e-06	FAM120A	family with sequence similarity 120 member A
Q7Z7H5	1.55633	15.0028	0.000305188	TMED4	transmembrane p24 trafficking protein 4
Q96LL9	1.55508	13.6558	0.017106	DNAJC30	DnaJ heat shock protein family (Hsp40) member C30
Q9UIS9	1.55435	13.4167	0.019673	MBD1	methyl-CpG binding domain protein 1
P11216	1.55004	14.3594	0.00300522	PYGB	glycogen phosphorylase B
Q68CL5	1.54412	12.9071	0.0839902	TPGS2	tubulin polyglutamylase complex subunit 2
E9PD09	1.54337	13.5438	0.0132766	NA	NA
A0A494BZV2	1.54289	14.6142	6.8544e-07	NA	NA
M0QYD2	1.53912	13.41	0.0173561	NA	NA
Q9HBR0	1.53363	14.3389	0.00567801	SLC38A10	solute carrier family 38 member 10
O00399	1.52885	13.3277	0.0160229	DCTN6	dynactin subunit 6
P59768	1.52518	15.2055	0.0034567	GNG2	G protein subunit gamma 2
P29590	1.52289	14.3601	6.66471e-05	PML	PML nuclear body scaffold
A0A087WX60	1.52272	14.7141	0.00466438	MYPN	myopalladin
P11047	1.52216	15.9568	0.000503323	LAMC1	laminin subunit gamma 1
Q9Y5S2	1.52181	13.9936	0.000359383	CDC42BPB	CDC42 binding protein kinase beta
P14618	1.51948	17.013	0.000233077	PKM	pyruvate kinase M1/2
A0A087X142	1.51898	14.9424	0.00691574	NA	NA
P31150	1.51801	13.9823	0.0466709	GDI1	GDP dissociation inhibitor 1
B4DFN3	1.51756	13.5346	0.0061195	NA	NA
Q8NBJ5	1.51718	15.176	0.00034562	COLGALT1	collagen beta(1-O)galactosyltransferase 1
Q9UDT6	1.5148	14.4034	0.00398902	CLIP2	CAP-Gly domain containing linker protein 2
P29317	1.51224	15.0111	0.0272539	EPHA2	EPH receptor A2
Q9NRX4	1.51135	14.9674	0.0555532	PHPT1	phosphohistidine phosphatase 1
G5E9N2	1.51046	14.2794	0.0407923	NA	NA
Q08380	1.50697	13.7829	0.0433136	LGALS3BP	galectin 3 binding protein
H3BUV8	1.50535	13.831	0.0605049	NA	NA
P09543	1.50529	14.5114	0.00717053	CNP	2',3'-cyclic nucleotide 3' phosphodiesterase
E9PNW4	1.50313	15.0076	0.0159486	NA	NA
A0A669KB68	1.50125	14.2445	0.003847	NA	NA
J3KTC1	1.5004	14.441	0.00947291	NA	NA
P06396	1.496	14.9304	0.00258638	GSN	gelsolin
Q08357	1.49458	14.0269	0.011418	SLC20A2	solute carrier family 20 member 2
Q8WUY8	1.48899	13.6544	0.0530586	NAT14	N-acetyltransferase 14 (putative)
Q99735	1.48812	15.2105	0.0292146	MGST2	microsomal glutathione S-transferase 2
P20810	1.48444	14.6477	0.00507905	CAST	calpastatin
H0YA93	1.48171	14.0438	0.0294902	NA	NA
Q9ULC3	1.48123	16.1641	0.00760426	RAB23	RAB23, member RAS oncogene family
Q08378	1.47752	14.3702	0.00229269	GOLGA3	golgin A3
Q9Y2C4	1.47664	14.9734	0.0892081	EXOG	exo/endonuclease G
H7C5E4	1.47545	14.2455	0.00129575	NA	NA
J3KPF5	1.4742	13.2961	0.0618038	NA	NA
Q05707	1.47398	14.3253	0.0247847	COL14A1	collagen type XIV alpha 1 chain
Q13724	1.47311	14.7497	0.00121723	MOGS	mannosyl-oligosaccharide glucosidase
O75165	1.46947	15.0119	0.0629516	DNAJC13	DnaJ heat shock protein family (Hsp40) member C13
Q8NBK3	1.46827	15.6128	0.000887145	SUMF1	sulfatase modifying factor 1
Q86T03	1.46212	13.5566	0.0872125	PIP4P1	phosphatidylinositol-4,5-bisphosphate 4-phosphatase 1
O00429	1.46035	13.725	0.066388	DNM1L	dynamin 1 like
E7EQI7	1.45967	12.6635	0.0133112	WASHC5	WASH complex subunit 5
F5H7S3	1.45758	15.8547	0.00688311	TPM1	tropomyosin 1
Q16698	1.45652	15.1765	4.56861e-05	DECR1	2,4-dienoyl-CoA reductase 1
Q9Y4H2	1.4561	14.0926	0.018299	IRS2	insulin receptor substrate 2
Q92626	1.45252	15.0663	0.0142512	PXDN	peroxidasin
E9PF19	1.45046	14.2293	0.00292997	NA	NA
P23634	1.44304	14.2788	0.002046	ATP2B4	ATPase plasma membrane Ca2+ transporting 4
Q9NQC3	1.44294	15.8892	0.000534599	RTN4	reticulon 4
Q8NBX0	1.44241	14.2952	0.014484	SCCPDH	saccharopine dehydrogenase (putative)
A0A7I2V452	1.44029	15.6467	0.000265749	NA	NA
E7EWV1	1.44026	13.495	0.0295347	PIGG	phosphatidylinositol glycan anchor biosynthesis class G
Q9P2Q2	1.43635	13.1566	0.0029854	FRMD4A	FERM domain containing 4A
P53597	1.43016	14.7688	0.000199511	SUCLG1	succinate-CoA ligase GDP/ADP-forming subunit alpha
Q8IZ81	1.42458	13.2933	0.0524144	ELMOD2	ELMO domain containing 2
A0A3B3ITW3	1.42401	13.869	0.0247601	NA	NA
Q14195	1.42398	15.3222	0.084898	DPYSL3	dihydropyrimidinase like 3
O75323	1.42346	14.7165	0.000376709	NIPSNAP2	nipsnap homolog 2
O14657	1.41917	13.3572	0.0348661	TOR1B	torsin family 1 member B
Q9NQG1	1.41451	15.8185	0.00892928	MANBAL	mannosidase beta like
Q9H6X2	1.41429	13.5432	0.0793149	ANTXR1	ANTXR cell adhesion molecule 1
Q32P28	1.41424	14.509	0.0019262	P3H1	prolyl 3-hydroxylase 1
A0A1B0GW05	1.40735	13.5442	0.0171531	NA	NA
Q15434	1.40685	13.9672	0.0030356	RBMS2	RNA binding motif single stranded interacting protein 2
C9JEH7	1.4059	14.0214	0.0650971	NA	NA
C9JE12	1.4022	15.2489	0.0195655	NA	NA
A0A494C017	1.40201	14.4691	0.0256648	NA	NA
Q14232	1.3958	12.6368	0.0318143	EIF2B1	eukaryotic translation initiation factor 2B subunit alpha
Q9UJ70	1.39356	13.9678	0.0224179	NAGK	N-acetylglucosamine kinase
Q9H334	1.38947	15.1078	0.00209368	FOXP1	forkhead box P1
Q14517	1.38697	14.0699	0.0315013	FAT1	FAT atypical cadherin 1
Q5THK1	1.38433	15.8414	0.0254478	PRR14L	proline rich 14 like
Q6YN16	1.38415	14.5889	0.0109468	HSDL2	hydroxysteroid dehydrogenase like 2
Q96AB3	1.38402	15.1613	0.000493333	ISOC2	isochorismatase domain containing 2
P18084	1.37749	15.0483	0.000163507	ITGB5	integrin subunit beta 5
E9PDF6	1.37414	13.5678	0.0312755	MYO1B	myosin IB
Q9Y2J2	1.37413	13.9214	0.00699662	EPB41L3	erythrocyte membrane protein band 4.1 like 3
P50281	1.37412	15.5134	0.000229393	MMP14	matrix metallopeptidase 14
Q9Y678	1.37146	14.5097	0.00273031	COPG1	COPI coat complex subunit gamma 1
E7EWE8	1.3705	14.9046	0.00756759	NA	NA
Q9H2U2	1.36906	14.6079	0.00162854	PPA2	inorganic pyrophosphatase 2
O00754	1.36522	15.1872	0.000533206	MAN2B1	mannosidase alpha class 2B member 1
A0A7P0T808	1.36409	12.5254	0.0691023	NA	NA
F8W1R7	1.35785	16.8896	0.000696319	NA	NA
Q16880	1.35245	15.4479	0.0899019	UGT8	UDP glycosyltransferase 8
A0A0C4DG44	1.35203	13.9056	0.000388797	NA	NA
A0A3B3IUB5	1.34853	14.6441	0.000453167	NA	NA
H3BTL1	1.34646	15.2957	0.0840765	NA	NA
Q12792	1.34572	14.909	0.000435658	TWF1	twinfilin actin binding protein 1
P22897	1.34553	13.9451	0.043166	MRC1	mannose receptor C-type 1
Q05682	1.34138	16.5977	0.00394831	CALD1	caldesmon 1
Q8N1B4	1.33995	12.6785	0.093794	VPS52	VPS52 subunit of GARP complex
Q9H3Z4	1.3392	14.6561	0.00483025	DNAJC5	DnaJ heat shock protein family (Hsp40) member C5
A0A140TA86	1.33436	14.6238	0.00731239	MICOS13	mitochondrial contact site and cristae organizing system subunit 13
P40123	1.33145	13.9756	0.0218025	CAP2	cyclase associated actin cytoskeleton regulatory protein 2
P61020	1.32832	14.7593	0.000693925	RAB5B	RAB5B, member RAS oncogene family
A0A0C4DGH0	1.32543	13.501	0.0611477	CD276	CD276 molecule
Q12959	1.32341	14.4757	0.000201794	DLG1	discs large MAGUK scaffold protein 1
Q9NP61	1.31522	14.5474	0.00017638	ARFGAP3	ADP ribosylation factor GTPase activating protein 3
G3V4F2	1.31274	14.4813	0.0414124	NA	NA
E5RG44	1.31073	13.7459	0.018738	NA	NA
Q14203	1.31018	14.6563	0.000774281	DCTN1	dynactin subunit 1
Q13620	1.30845	13.827	0.00246203	CUL4B	cullin 4B
F8WF48	1.30335	16.0946	0.000119259	NA	NA
Q9UBS4	1.2999	15.2504	1.37079e-05	DNAJB11	DnaJ heat shock protein family (Hsp40) member B11
Q96HY6	1.298	15.2337	0.00224295	DDRGK1	DDRGK domain containing 1
J3QTA6	1.29591	14.4391	0.00281777	NA	NA
Q8N2U0	1.29465	17.5766	0.000203662	TMEM256	transmembrane protein 256
P17252	1.29419	15.0032	0.0492097	PRKCA	protein kinase C alpha
A0A0A0MRM8	1.29354	15.0776	0.00368818	NA	NA
Q07954	1.29317	14.6417	0.00040209	LRP1	LDL receptor related protein 1
A0A6Q8PH91	1.29308	14.3831	0.00553305	NA	NA
Q9BWS9	1.29303	14.1412	0.00185895	CHID1	chitinase domain containing 1
O43237	1.29223	15.258	0.000239792	DYNC1LI2	dynein cytoplasmic 1 light intermediate chain 2
C9JEZ4	1.29122	14.0668	0.0453261	NA	NA
Q96EQ0	1.281	14.0201	0.0602969	SGTB	small glutamine rich tetratricopeptide repeat co-chaperone beta
A0A0A0MTH3	1.27485	14.1545	0.0216789	NA	NA
P48637	1.27378	14.0949	0.0351795	GSS	glutathione synthetase
P11498	1.2714	14.3887	0.0779198	PC	pyruvate carboxylase
P54289	1.27011	14.6406	0.00467093	CACNA2D1	calcium voltage-gated channel auxiliary subunit alpha2delta 1
Q7Z6I8	1.26768	14.2708	0.000327836	C5orf24	chromosome 5 open reading frame 24
Q8NAF0	1.26665	12.864	0.0348364	ZNF579	zinc finger protein 579
E9PFQ4	1.26569	13.9089	0.016062	NA	NA
Q969M3	1.26562	15.9408	0.00233342	YIPF5	Yip1 domain family member 5
O94973	1.2647	13.9293	0.00431497	AP2A2	adaptor related protein complex 2 subunit alpha 2
D3DPS3	1.26254	14.6497	0.00123353	NA	NA
P01034	1.26131	14.8939	0.023636	CST3	cystatin C
E0CX11	1.25925	15.828	0.0148896	STMP1	short transmembrane mitochondrial protein 1
Q27J81	1.25738	14.2059	0.00683573	INF2	inverted formin 2
Q8WUA8	1.25669	13.5705	0.0867748	TSKU	tsukushi, small leucine rich proteoglycan
P51116	1.25645	14.1164	0.000156841	FXR2	FMR1 autosomal homolog 2
A0A804HL84	1.25488	14.0546	0.025869	NA	NA
P21291	1.2538	14.6171	0.00816853	CSRP1	cysteine and glycine rich protein 1
Q9H0W5	1.24879	15.1752	0.0881509	CCDC8	coiled-coil domain containing 8
Q96HE7	1.24715	14.2373	0.00218703	ERO1A	endoplasmic reticulum oxidoreductase 1 alpha
Q9C0B5	1.24612	14.0853	0.0116633	ZDHHC5	zinc finger DHHC-type palmitoyltransferase 5
F5H365	1.24353	14.4631	0.00619979	NA	NA
Q6P452	1.24239	13.9262	0.03973	ANXA4	annexin A4
Q9UJU6	1.24065	14.6714	0.00598778	DBNL	drebrin like
A0A087WU65	1.23707	13.4095	0.0596872	NA	NA
Q86W92	1.22862	15.7681	0.0156111	PPFIBP1	PPFIA binding protein 1
P51608	1.22827	14.103	0.00125725	MECP2	methyl-CpG binding protein 2
Q2TAA2	1.22763	12.8333	0.018105	IAH1	isoamyl acetate hydrolyzing esterase 1 (putative)
A0A669KAX3	1.22761	14.9269	0.00340518	NA	NA
A0A087X0N3	1.22125	14.2242	0.0381818	NOL4L	nucleolar protein 4 like
Q15293	1.20947	14.9935	0.00134407	RCN1	reticulocalbin 1
P78549	1.20893	14.5873	0.0536388	NTHL1	nth like DNA glycosylase 1
A0A3B3ITP4	1.20744	12.3358	0.0415679	NA	NA
O95486	1.19889	13.0069	0.0855015	SEC24A	SEC24 homolog A, COPII coat complex component
Q68CZ2	1.19772	14.1216	0.0428874	TNS3	tensin 3
J3QL71	1.19727	13.1785	0.0579001	NA	NA
Q13561	1.19718	15.3285	0.000731648	DCTN2	dynactin subunit 2
H0Y360	1.1954	13.9698	0.0345767	NA	NA
O60784	1.186	15.2588	0.00176373	TOM1	target of myb1 membrane trafficking protein
Q9C0D5	1.18405	13.7615	0.0156793	TANC1	tetratricopeptide repeat, ankyrin repeat and coiled-coil containing 1
O15258	1.18384	15.1497	0.0174082	RER1	retention in endoplasmic reticulum sorting receptor 1
Q9BRZ2	1.18013	13.4093	0.00522614	TRIM56	tripartite motif containing 56
A0A8I5KZ38	1.17908	15.3131	0.0400665	NA	NA
Q9P2R3	1.17851	13.9136	0.0227786	ANKFY1	ankyrin repeat and FYVE domain containing 1
X6RA56	1.17745	15.3734	0.000971947	NA	NA
P29992	1.17577	13.6921	0.0882587	GNA11	G protein subunit alpha 11
A0A499FIX8	1.17442	14.8097	0.000325477	NA	NA
G3V325	1.17252	15.915	0.0267772	ATP5MF-PTCD1	ATP5MF-PTCD1 readthrough
Q99653	1.17134	14.0269	0.0194504	CHP1	calcineurin like EF-hand protein 1
A0A0B4J269	1.17063	15.0032	0.0609907	NA	NA
P12107	1.16746	14.7592	0.0951938	COL11A1	collagen type XI alpha 1 chain
P30085	1.16066	14.2566	0.00507905	CMPK1	cytidine/uridine monophosphate kinase 1
E5RHW4	1.16051	14.4631	0.0434626	NA	NA
C9JP16	1.15688	15.3805	0.0074146	NA	NA
P40425	1.15586	13.9336	0.0624591	PBX2	PBX homeobox 2
C4AMC7	1.15401	14.7708	0.0418462	NA	NA
H7C5A7	1.15276	14.0686	0.00866063	NA	NA
K7EJL1	1.15178	13.7073	0.050012	NA	NA
C9JGT8	1.15039	14.8505	0.00193981	NA	NA
P39060	1.14972	15.9535	0.00816853	COL18A1	collagen type XVIII alpha 1 chain
P39880	1.14301	14.369	0.00579102	CUX1	cut like homeobox 1
P55084	1.14145	14.7724	0.0127392	HADHB	hydroxyacyl-CoA dehydrogenase trifunctional multienzyme complex subunit beta
Q6NUQ4	1.14096	15.0352	0.0576356	TMEM214	transmembrane protein 214
P62140	1.13198	15.5952	0.00601337	PPP1CB	protein phosphatase 1 catalytic subunit beta
P08240	1.12783	15.1874	0.000266398	SRPRA	SRP receptor subunit alpha
Q13492	1.12692	15.3273	0.000616469	PICALM	phosphatidylinositol binding clathrin assembly protein
A0A0G2JNT7	1.12094	14.7899	0.0761983	NA	NA
M0QXB4	1.11991	14.0904	0.0218617	COPE	COPI coat complex subunit epsilon
H7C131	1.1143	14.72	0.00928337	NA	NA
P00403	1.11065	15.296	0.084898	COX2	cytochrome c oxidase subunit II
Q9H0E2	1.10452	15.4362	0.00753618	TOLLIP	toll interacting protein
F8VXC8	1.10263	15.1402	0.0100393	SMARCC2	SWI/SNF related, matrix associated, actin dependent regulator of chromatin subfamily c member 2
P61224	1.10173	16.4401	0.00121723	RAP1B	RAP1B, member of RAS oncogene family
O14964	1.09936	14.3679	0.00979236	HGS	hepatocyte growth factor-regulated tyrosine kinase substrate
O95816	1.09822	14.8023	0.0576268	BAG2	BAG cochaperone 2
O00461	1.09328	14.3456	0.000371055	GOLIM4	golgi integral membrane protein 4
Q9NXR1	1.08812	16.0101	0.00656305	NDE1	nudE neurodevelopment protein 1
Q8WUD1	1.08304	16.2451	0.00510755	RAB2B	RAB2B, member RAS oncogene family
C9J0J7	1.08224	15.0488	0.0453101	NA	NA
Q9Y371	1.07529	14.5529	0.00211276	SH3GLB1	SH3 domain containing GRB2 like, endophilin B1
P10155	1.07378	14.1686	0.0171454	RO60	Ro60, Y RNA binding protein
P51148	1.07354	16.6714	0.000865231	RAB5C	RAB5C, member RAS oncogene family
Q04721	1.07322	14.2719	0.0942282	NOTCH2	notch receptor 2
J3KRA9	1.07149	16.075	0.0985544	NA	NA
P51648	1.06979	14.1029	0.0722975	ALDH3A2	aldehyde dehydrogenase 3 family member A2
A0A7P0T890	1.06827	14.6606	0.0145795	NA	NA
Q13951	1.06797	13.5239	0.0659626	CBFB	core-binding factor subunit beta
F8W7Q4	1.06764	16.9749	0.00589963	NA	NA
Q9P0K7	1.05927	14.6916	0.000832767	RAI14	retinoic acid induced 14
E9PLV6	1.05897	15.3586	0.0736126	NA	NA
Q9UI12	1.05528	14.862	0.0152984	ATP6V1H	ATPase H+ transporting V1 subunit H
Q96I99	1.05519	15.0012	0.0537454	SUCLG2	succinate-CoA ligase GDP-forming subunit beta
A0A6Q8PFA6	1.05076	14.3273	0.0610878	NA	NA
O43865	1.0498	14.3987	0.019878	AHCYL1	adenosylhomocysteinase like 1
A0A096LP25	1.04769	15.1877	0.0179381	NA	NA
P04899	1.04615	14.4426	0.0539656	GNAI2	G protein subunit alpha i2
P42345	1.04355	13.0586	0.0665026	MTOR	mechanistic target of rapamycin kinase
Q9HCU5	1.03834	14.1544	0.0889437	PREB	prolactin regulatory element binding
P63092	1.03621	14.9436	0.00861779	GNAS	GNAS complex locus
Q92820	1.03217	15.2991	0.00214345	GGH	gamma-glutamyl hydrolase
Q13217	1.02981	14.1539	0.0023669	DNAJC3	DnaJ heat shock protein family (Hsp40) member C3
P11413	1.02775	14.2588	0.0297063	G6PD	glucose-6-phosphate dehydrogenase
G5E994	1.02756	14.6984	0.0428528	GPR107	G protein-coupled receptor 107
A0A8I5KU76	1.0269	14.7397	0.000529331	NA	NA
P05091	1.02258	14.9686	0.010828	ALDH2	aldehyde dehydrogenase 2 family member
C9JA28	1.02247	14.4624	0.0679362	NA	NA
P53004	1.02192	14.5269	0.0851727	BLVRA	biliverdin reductase A
Q15599	1.02161	14.5942	0.00899471	NHERF2	NHERF family PDZ scaffold protein 2
Q9NSE4	1.01826	13.762	0.0694195	IARS2	isoleucyl-tRNA synthetase 2, mitochondrial
Q9NQW7	1.01756	13.9765	0.0571469	XPNPEP1	X-prolyl aminopeptidase 1
M0R026	1.01637	14.0826	0.0617569	ILVBL	ilvB acetolactate synthase like
Q9H223	1.01353	14.4004	0.0748797	EHD4	EH domain containing 4
Q9UJW0	1.01259	14.3779	0.00227768	DCTN4	dynactin subunit 4
Q9HDC9	1.01077	15.3659	0.0113684	APMAP	adipocyte plasma membrane associated protein
P29279	1.01062	14.4967	0.0443946	CCN2	cellular communication network factor 2
O00499	1.00918	13.6937	0.0935212	BIN1	bridging integrator 1
H0YA82	1.0087	13.6274	0.0724231	NA	NA
O75367	1.00705	15.7566	0.0234359	MACROH2A1	macroH2A.1 histone
Q92747	1.00185	14.7107	0.0449451	ARPC1A	actin related protein 2/3 complex subunit 1A
P49755	1.00176	14.593	0.0568475	TMED10	transmembrane p24 trafficking protein 10
Q9BZL4	0.997015	14.6391	0.00129985	PPP1R12C	protein phosphatase 1 regulatory subunit 12C
Q8NBL1	0.995758	14.3282	0.0286716	POGLUT1	protein O-glucosyltransferase 1
I3L2G3	0.992534	14.0146	0.0640238	NA	NA
P31949	0.988065	17.0085	0.00551224	S100A11	S100 calcium binding protein A11
Q99541	0.979984	14.9723	0.0179597	PLIN2	perilipin 2
P52306	0.979984	13.8867	0.0882086	RAP1GDS1	Rap1 GTPase-GDP dissociation stimulator 1
A0A0G2JIF2	0.979948	15.2593	0.0464957	NA	NA
Q5JTV8	0.977077	15.5941	0.00024014	TOR1AIP1	torsin 1A interacting protein 1
P05423	0.976039	15.0763	0.0877682	POLR3D	RNA polymerase III subunit D
A0A5K1VW54	0.974522	13.307	0.0539879	NA	NA
A0A7I2V5T4	0.974233	14.8038	0.0287451	NA	NA
E9PMH2	0.973936	14.7528	0.0124581	NA	NA
Q01995	0.972043	16.0506	0.0709027	TAGLN	transgelin
Q02952	0.971859	15.0259	0.00916317	AKAP12	A-kinase anchoring protein 12
I3L1P8	0.968108	14.7128	0.0305749	NA	NA
Q99584	0.964292	14.7146	0.0213125	S100A13	S100 calcium binding protein A13
Q14161	0.959308	13.6128	0.0200879	GIT2	GIT ArfGAP 2
Q9UNE7	0.955956	14.3093	0.0845197	STUB1	STIP1 homology and U-box containing protein 1
L0R6Q1	0.955603	14.6704	0.073794	NA	NA
Q96GS4	0.949477	14.7363	0.023114	BORCS6	BLOC-1 related complex subunit 6
A0A0A0MRI2	0.947276	14.6104	0.0161963	SNX6	sorting nexin 6
Q86UP2	0.946532	14.9287	0.0126013	KTN1	kinectin 1
Q8IVM0	0.944691	14.2604	0.0400665	CCDC50	coiled-coil domain containing 50
Q5T123	0.943659	16.8854	0.0276033	NA	NA
P46940	0.941186	14.7104	0.00478539	IQGAP1	IQ motif containing GTPase activating protein 1
Q9C0H2	0.940933	15.0735	0.014798	TTYH3	tweety family member 3
Q86UE4	0.93744	15.7717	0.00102782	MTDH	metadherin
Q8TCJ2	0.936783	15.0555	0.0532381	STT3B	STT3 oligosaccharyltransferase complex catalytic subunit B
P55268	0.926514	14.8698	0.00488744	LAMB2	laminin subunit beta 2
J3QRS3	0.924662	16.3456	0.0225684	MYL12A	myosin light chain 12A
O14617	0.923208	13.3543	0.0606204	AP3D1	adaptor related protein complex 3 subunit delta 1
O75369	0.921991	16.3599	0.00630777	FLNB	filamin B
A0A024R4E5	0.917624	15.2029	0.00233646	HDLBP	high density lipoprotein binding protein
P31937	0.917277	14.8639	0.0239958	HIBADH	3-hydroxyisobutyrate dehydrogenase
Q8NC56	0.910313	15.8043	0.00352744	LEMD2	LEM domain nuclear envelope protein 2
P48681	0.9068	15.0277	0.0621237	NES	nestin
A0A1B0GTL5	0.903521	14.4949	0.0192419	NA	NA
U3KQT1	0.896677	15.2475	0.00266812	NA	NA
Q14964	0.894268	17.0708	0.0622933	RAB39A	RAB39A, member RAS oncogene family
A0A590UK44	0.894003	13.9796	0.088826	NA	NA
A0A8I5KX71	0.89284	14.5341	0.0453713	NA	NA
Q13510	0.87988	14.8562	0.0691023	ASAH1	N-acylsphingosine amidohydrolase 1
Q8IYI6	0.87638	13.8332	0.0308098	EXOC8	exocyst complex component 8
P21333	0.873005	17.0456	0.00536979	FLNA	filamin A
Q9UEY8	0.871807	14.8828	0.0223402	ADD3	adducin 3
P32780	0.871583	13.6028	0.030145	GTF2H1	general transcription factor IIH subunit 1
Q14204	0.869252	14.3528	0.0492097	DYNC1H1	dynein cytoplasmic 1 heavy chain 1
Q92614	0.865611	13.4375	0.0697308	MYO18A	myosin XVIIIA
P11717	0.85971	14.3511	0.0170313	IGF2R	insulin like growth factor 2 receptor
Q9BVK6	0.857181	15.2536	0.0622695	TMED9	transmembrane p24 trafficking protein 9
Q14697	0.856693	16.1408	0.015054	GANAB	glucosidase II alpha subunit
Q96QD9	0.856085	14.6071	0.0258352	FYTTD1	forty-two-three domain containing 1
Q93052	0.849758	14.6343	0.0720458	LPP	LIM domain containing preferred translocation partner in lipoma
E7ES33	0.849682	14.9857	0.0176524	NA	NA
O60664	0.848119	15.9642	0.023791	PLIN3	perilipin 3
P31040	0.847952	14.6534	0.0196909	SDHA	succinate dehydrogenase complex flavoprotein subunit A
Q13308	0.842016	15.2299	0.0171045	PTK7	protein tyrosine kinase 7 (inactive)
Q12907	0.841294	14.87	0.0181058	LMAN2	lectin, mannose binding 2
P02794	0.836475	15.5171	0.0681974	FTH1	ferritin heavy chain 1
Q9UNX3	0.836146	16.0793	0.0162074	RPL26L1	ribosomal protein L26 like 1
P85037	0.835974	14.8076	0.0397211	FOXK1	forkhead box K1
D6REX3	0.834469	15.389	0.00642188	NA	NA
Q00765	0.833343	15.5088	0.00716348	REEP5	receptor accessory protein 5
Q9H553	0.829898	14.256	0.0939516	ALG2	ALG2 alpha-1,3/1,6-mannosyltransferase
P17535	0.826794	14.1137	0.0441942	JUND	JunD proto-oncogene, AP-1 transcription factor subunit
A0A1B0GV23	0.826661	16.7617	0.0152134	NA	NA
P61163	0.819054	14.9261	0.0303785	ACTR1A	actin related protein 1A
P78356	0.819048	14.8561	0.0160229	PIP4K2B	phosphatidylinositol-5-phosphate 4-kinase type 2 beta
Q7Z434	0.815003	15.5844	0.0221406	MAVS	mitochondrial antiviral signaling protein
E9PJ95	0.811753	14.3702	0.0886773	COMMD9	COMM domain containing 9
A0A7P0T8Z7	0.80736	14.7835	0.0870087	NA	NA
Q7L7X3	0.807194	13.613	0.0984728	TAOK1	TAO kinase 1
P50454	0.804472	17.5551	0.029385	SERPINH1	serpin family H member 1
A0A0C4DFN8	0.799473	14.435	0.051857	FDXR	ferredoxin reductase
Q9ULV4	0.798815	15.6726	0.0313207	CORO1C	coronin 1C
Q92890	0.793004	15.8351	0.092878	UFD1	ubiquitin recognition factor in ER associated degradation 1
P22830	0.791679	13.2309	0.0742804	FECH	ferrochelatase
Q9UIW2	0.788272	14.2652	0.0538326	PLXNA1	plexin A1
Q8WVK2	0.787057	13.6536	0.0480679	SNRNP27	small nuclear ribonucleoprotein U4/U6.U5 subunit 27
P20339	0.782471	16.0358	0.0480731	RAB5A	RAB5A, member RAS oncogene family
O95782	0.778933	14.2918	0.0964363	AP2A1	adaptor related protein complex 2 subunit alpha 1
P84095	0.769416	15.6215	0.00532503	RHOG	ras homolog family member G
Q8NBS9	0.769415	15.9627	0.041901	TXNDC5	thioredoxin domain containing 5
Q13363	0.76738	14.6354	0.092125	CTBP1	C-terminal binding protein 1
A0A0B4J1R7	0.766934	14.4123	0.0867748	BORCS7	BLOC-1 related complex subunit 7
Q9UHG3	0.766056	14.4733	0.0321157	PCYOX1	prenylcysteine oxidase 1
P13861	0.766007	14.9637	0.0573933	PRKAR2A	protein kinase cAMP-dependent type II regulatory subunit alpha
Q9H3P7	0.765841	14.5114	0.0319041	ACBD3	acyl-CoA binding domain containing 3
P26038	0.765595	15.9042	0.0483958	MSN	moesin
Q10471	0.764974	15.1361	0.0220851	GALNT2	polypeptide N-acetylgalactosaminyltransferase 2
P30622	0.763937	13.8746	0.0378306	CLIP1	CAP-Gly domain containing linker protein 1
Q5TEC6	0.753102	18.8633	0.0675938	NA	NA
Q9P2E9	0.752014	16.3073	0.0195864	RRBP1	ribosome binding protein 1
P33176	0.747168	14.8362	0.0308361	KIF5B	kinesin family member 5B
C9J2Y1	0.745547	14.6372	0.0663375	NA	NA
Q8IV08	0.744664	15.6372	0.0538423	PLD3	phospholipase D family member 3
Q02818	0.73755	15.6404	0.0298697	NUCB1	nucleobindin 1
O95297	0.726095	15.4659	0.037062	MPZL1	myelin protein zero like 1
Q969E4	0.722313	15.0254	0.0889564	TCEAL3	transcription elongation factor A like 3
Q8TCU6	0.716865	16.1479	0.0369873	PREX1	phosphatidylinositol-3,4,5-trisphosphate dependent Rac exchange factor 1
O75477	0.713535	14.7913	0.0460864	ERLIN1	ER lipid raft associated 1
O15511	0.704558	16.052	0.0365117	ARPC5	actin related protein 2/3 complex subunit 5
Q9BVG9	0.687022	15.6094	0.0217725	PTDSS2	phosphatidylserine synthase 2
P48426	0.683783	14.7589	0.0466751	PIP4K2A	phosphatidylinositol-5-phosphate 4-kinase type 2 alpha
O60493	0.683209	15.2513	0.0708939	SNX3	sorting nexin 3
Q1KMD3	0.680083	14.8517	0.047757	HNRNPUL2	heterogeneous nuclear ribonucleoprotein U like 2
O14828	0.676935	15.4714	0.0243166	SCAMP3	secretory carrier membrane protein 3
Q99519	0.673693	14.7006	0.0760691	NEU1	neuraminidase 1
H0Y938	0.651343	14.5645	0.0568475	NA	NA
P56181	0.634066	15.2073	0.0281681	NDUFV3	NADH:ubiquinone oxidoreductase subunit V3
Q14789	0.632384	13.9333	0.0431418	GOLGB1	golgin B1
Q8WVM8	0.619157	14.7059	0.0217725	SCFD1	sec1 family domain containing 1
Q8NFQ8	0.611005	15.3228	0.0442364	TOR1AIP2	torsin 1A interacting protein 2
P37108	-0.606285	17.3925	0.0989073	SRP14	signal recognition particle 14
A0A087X1E4	-0.606772	14.5299	0.034598	ARFIP2	ADP ribosylation factor interacting protein 2
Q9UHD9	-0.615681	14.9532	0.0323352	UBQLN2	ubiquilin 2
E7EMW7	-0.617203	13.8604	0.0639669	NA	NA
P13073	-0.617401	16.8143	0.0284043	COX4I1	cytochrome c oxidase subunit 4I1
P31153	-0.618089	15.6307	0.0845264	MAT2A	methionine adenosyltransferase 2A
P99999	-0.618265	18.086	0.0462725	CYCS	cytochrome c, somatic
P15880	-0.619643	16.5517	0.0281681	RPS2	ribosomal protein S2
Q9Y696	-0.623749	14.715	0.0450292	CLIC4	chloride intracellular channel 4
F5H8F7	-0.626488	13.8873	0.0995225	ASH2L	ASH2 like, histone lysine methyltransferase complex subunit
Q9Y263	-0.628147	14.5812	0.096853	PLAA	phospholipase A2 activating protein
P49750	-0.633973	15.0544	0.00561214	YLPM1	YLP motif containing 1
Q9UNZ2	-0.633987	16.0927	0.0406098	NSFL1C	NSFL1 cofactor
A6NLN1	-0.634359	14.7184	0.0631576	NA	NA
P55036	-0.636426	15.4864	0.0711618	PSMD4	proteasome 26S subunit ubiquitin receptor, non-ATPase 4
Q05209	-0.637541	14.5643	0.0945943	PTPN12	protein tyrosine phosphatase non-receptor type 12
P46379	-0.637646	14.9467	0.0553074	BAG6	BAG cochaperone 6
Q92973	-0.64117	15.5154	0.0629516	TNPO1	transportin 1
Q16540	-0.64138	16.1481	0.0140671	MRPL23	mitochondrial ribosomal protein L23
Q9UMX0	-0.641957	15.5371	0.0309088	UBQLN1	ubiquilin 1
Q9ULR0	-0.643168	13.7109	0.0375404	ISY1	ISY1 splicing factor homolog
O94906	-0.643583	14.9138	0.0254569	PRPF6	pre-mRNA processing factor 6
P20042	-0.648961	14.5524	0.0897787	EIF2S2	eukaryotic translation initiation factor 2 subunit beta
P46777	-0.651311	15.6545	0.0218617	RPL5	ribosomal protein L5
O43290	-0.652979	15.0299	0.00959605	SART1	spliceosome associated factor 1, recruiter of U4/U6.U5 tri-snRNP
A0A0C4DG89	-0.653461	14.532	0.0498986	DDX46	DEAD-box helicase 46
P41091	-0.658965	15.1703	0.0571897	EIF2S3	eukaryotic translation initiation factor 2 subunit gamma
Q02880	-0.660809	14.164	0.0455498	TOP2B	DNA topoisomerase II beta
Q13523	-0.668392	14.4669	0.0644043	PRPF4B	pre-mRNA processing factor 4B
P18583	-0.669453	14.8987	0.011849	SON	SON DNA and RNA binding protein
B7ZBQ1	-0.670179	15.3316	0.0648695	NA	NA
Q4U2R6	-0.671147	14.9693	0.0483958	MRPL51	mitochondrial ribosomal protein L51
P35269	-0.672494	15.4649	0.0817127	GTF2F1	general transcription factor IIF subunit 1
O15047	-0.677431	14.0524	0.0828504	SETD1A	SET domain containing 1A, histone lysine methyltransferase
F5H8D7	-0.683137	14.9196	0.0211558	NA	NA
J3KSI4	-0.683284	16.1882	0.028896	NA	NA
P62906	-0.68458	16.7697	0.0641863	RPL10A	ribosomal protein L10a
P98179	-0.685629	16.2702	0.057054	RBM3	RNA binding motif protein 3
Q13243	-0.6895	15.2021	0.0450341	SRSF5	serine and arginine rich splicing factor 5
P26368	-0.689833	15.0818	0.0981292	U2AF2	U2 small nuclear RNA auxiliary factor 2
A0A0C4DFX9	-0.690468	15.0019	0.0708763	NELFA	negative elongation factor complex member A
P62805	-0.690613	20.6054	0.0237198	H4C9	H4 clustered histone 9
P62277	-0.695547	17.3404	0.0157606	RPS13	ribosomal protein S13
Q9BTA9	-0.696698	14.2785	0.039661	WAC	WW domain containing adaptor with coiled-coil
Q9UMS4	-0.700665	14.8825	0.0252792	PRPF19	pre-mRNA processing factor 19
P12270	-0.70509	14.7592	0.0381135	TPR	translocated promoter region, nuclear basket protein
A0A7P0TA85	-0.706259	15.8665	0.0696658	NA	NA
Q9UHX1	-0.706814	15.2377	0.0925808	PUF60	poly(U) binding splicing factor 60
P46939	-0.707542	15.0244	0.0333706	UTRN	utrophin
Q15691	-0.709464	15.2472	0.0711618	MAPRE1	microtubule associated protein RP/EB family member 1
Q9NVI7	-0.709545	15.5128	0.0538128	ATAD3A	ATPase family AAA domain containing 3A
F8VP72	-0.710169	13.394	0.0841561	NA	NA
Q96S59	-0.714627	14.1091	0.0817917	RANBP9	RAN binding protein 9
P30040	-0.716291	16.7982	0.0325105	ERP29	endoplasmic reticulum protein 29
P50991	-0.717248	16.0846	0.0524282	CCT4	chaperonin containing TCP1 subunit 4
P06733	-0.718415	16.7645	0.0374127	ENO1	enolase 1
Q92692	-0.719131	15.2077	0.0484489	NECTIN2	nectin cell adhesion molecule 2
B7Z5N5	-0.719195	14.1891	0.0308171	SMAD2	SMAD family member 2
Q2TAL8	-0.71965	13.8574	0.0902266	QRICH1	glutamine rich 1
Q9Y2B0	-0.720059	15.2617	0.0771665	CNPY2	canopy FGF signaling regulator 2
Q96CB8	-0.721507	14.4782	0.0538326	INTS12	integrator complex subunit 12
P54886	-0.722233	15.1388	0.0916097	ALDH18A1	aldehyde dehydrogenase 18 family member A1
Q99733	-0.724012	15.6822	0.0373339	NAP1L4	nucleosome assembly protein 1 like 4
O00232	-0.72459	14.8528	0.0720458	PSMD12	proteasome 26S subunit, non-ATPase 12
Q7LBR1	-0.726445	15.4276	0.0728521	CHMP1B	charged multivesicular body protein 1B
P83731	-0.728129	16.6321	0.015084	RPL24	ribosomal protein L24
P35268	-0.728548	16.705	0.00199555	RPL22	ribosomal protein L22
P30050	-0.72885	17.0999	0.0259018	RPL12	ribosomal protein L12
P23528	-0.729789	17.0817	0.0657229	CFL1	cofilin 1
Q9Y291	-0.731995	15.7118	0.0268779	MRPS33	mitochondrial ribosomal protein S33
Q9Y3X0	-0.732649	14.2201	0.096853	CCDC9	coiled-coil domain containing 9
Q9UBE0	-0.736543	14.3905	0.0521574	SAE1	SUMO1 activating enzyme subunit 1
P61978	-0.738066	17.3345	0.00544076	HNRNPK	heterogeneous nuclear ribonucleoprotein K
O60244	-0.738885	15.4092	0.0564376	MED14	mediator complex subunit 14
P46776	-0.740483	17.4268	0.00250941	RPL27A	ribosomal protein L27a
O00264	-0.741196	17.6497	0.0160229	PGRMC1	progesterone receptor membrane component 1
Q16643	-0.741523	15.7926	0.022137	DBN1	drebrin 1
Q9H0U9	-0.742938	15.3456	0.0934889	TSPYL1	TSPY like 1
Q9P2B4	-0.743124	14.3608	0.0658764	CTTNBP2NL	CTTNBP2 N-terminal like
P20700	-0.744577	15.6962	0.0567855	LMNB1	lamin B1
M0R3F3	-0.748717	15.6547	0.047757	NA	NA
P49419	-0.754735	14.9186	0.0534262	ALDH7A1	aldehyde dehydrogenase 7 family member A1
O14737	-0.756584	15.73	0.024163	PDCD5	programmed cell death 5
P67809	-0.758995	16.543	0.017366	YBX1	Y-box binding protein 1
P61353	-0.761027	17.1211	0.0079433	RPL27	ribosomal protein L27
Q5JRG1	-0.763757	14.319	0.0530586	NA	NA
P15924	-0.766071	13.7661	0.0696658	DSP	desmoplakin
P50895	-0.766266	14.4042	0.0904124	BCAM	basal cell adhesion molecule (Lutheran blood group)
P30405	-0.766682	16.1298	0.0297836	PPIF	peptidylprolyl isomerase F
Q16630	-0.767808	14.5658	0.0527269	CPSF6	cleavage and polyadenylation specific factor 6
Q15654	-0.768662	15.1068	0.052582	TRIP6	thyroid hormone receptor interactor 6
E9PB61	-0.771267	15.6518	0.0538326	ALYREF	Aly/REF export factor
J3QL56	-0.771787	16.3972	0.0311779	NA	NA
Q9Y676	-0.772593	15.1236	0.0440211	MRPS18B	mitochondrial ribosomal protein S18B
Q9Y2W2	-0.776543	15.1644	0.00514469	WBP11	WW domain binding protein 11
A0A087WTZ5	-0.777141	15.217	0.0713333	UBXN1	UBX domain protein 1
Q8N684	-0.778417	15.3492	0.00175007	CPSF7	cleavage and polyadenylation specific factor 7
A0A494C1L1	-0.778758	14.6674	0.0365267	NA	NA
P29372	-0.779313	14.4368	0.0294096	MPG	N-methylpurine DNA glycosylase
Q7Z6E9	-0.783716	14.1813	0.02325	RBBP6	RB binding protein 6, ubiquitin ligase
A0A7P0T893	-0.785506	13.6702	0.0805778	NA	NA
P78332	-0.786583	13.8146	0.0253792	RBM6	RNA binding motif protein 6
P35232	-0.788406	15.9553	0.0140708	PHB1	prohibitin 1
A0A804HIA8	-0.789058	13.3932	0.0371055	NA	NA
P30048	-0.791748	15.9543	0.0618661	PRDX3	peroxiredoxin 3
Q9BYJ9	-0.792011	14.568	0.0765142	YTHDF1	YTH N6-methyladenosine RNA binding protein F1
O00161	-0.793496	15.3951	0.0123241	SNAP23	synaptosome associated protein 23
P50914	-0.79363	16.6868	0.00134715	RPL14	ribosomal protein L14
Q6GMV3	-0.793838	13.8586	0.0882086	PTRHD1	peptidyl-tRNA hydrolase domain containing 1
B9ZVN9	-0.796623	14.345	0.0953554	NA	NA
Q8NEY8	-0.797346	14.1517	0.00688342	PPHLN1	periphilin 1
Q00688	-0.801349	16.0447	0.0300094	FKBP3	FKBP prolyl isomerase 3
Q9NRR5	-0.80197	14.9981	0.0114477	UBQLN4	ubiquilin 4
O14548	-0.802176	15.3073	0.0205083	COX7A2L	cytochrome c oxidase subunit 7A2 like
O60506	-0.802674	15.2616	0.0082955	SYNCRIP	synaptotagmin binding cytoplasmic RNA interacting protein
P31689	-0.803481	15.1811	0.00378672	DNAJA1	DnaJ heat shock protein family (Hsp40) member A1
Q9NY27	-0.804575	14.7695	0.0283141	PPP4R2	protein phosphatase 4 regulatory subunit 2
Q96QC0	-0.806298	14.6245	0.00162846	PPP1R10	protein phosphatase 1 regulatory subunit 10
P53990	-0.806432	14.7976	0.0326877	IST1	IST1 factor associated with ESCRT-III
A0A0A0MRR3	-0.807683	14.4737	0.0880561	NA	NA
Q13310	-0.808111	15.0843	0.00686662	PABPC4	poly(A) binding protein cytoplasmic 4
P40925	-0.809509	15.4466	0.0783278	MDH1	malate dehydrogenase 1
Q8N163	-0.809754	15.1666	0.000792624	CCAR2	cell cycle and apoptosis regulator 2
Q14152	-0.810372	15.1785	0.00143052	EIF3A	eukaryotic translation initiation factor 3 subunit A
P23396	-0.810442	16.7958	0.0476434	RPS3	ribosomal protein S3
P54709	-0.811498	16.0625	0.0149757	ATP1B3	ATPase Na+/K+ transporting subunit beta 3
Q04760	-0.812377	15.1572	0.0701266	GLO1	glyoxalase I
P10599	-0.812585	17.2209	0.095989	TXN	thioredoxin
Q96KR1	-0.813118	15.1248	0.0121708	ZFR	zinc finger RNA binding protein
Q01831	-0.814754	14.2109	0.0848013	XPC	XPC complex subunit, DNA damage recognition and repair factor
P17544	-0.815155	14.294	0.0845264	ATF7	activating transcription factor 7
B4DR80	-0.815439	14.3465	0.0299051	STK24	serine/threonine kinase 24
Q5VZL5	-0.815578	13.9358	0.0449451	ZMYM4	zinc finger MYM-type containing 4
A0A7I2V2Q8	-0.819643	15.2877	0.0440723	NA	NA
Q8NFC6	-0.820509	14.082	0.00109942	BOD1L1	biorientation of chromosomes in cell division 1 like 1
Q03164	-0.820856	14.2864	0.0043319	KMT2A	lysine methyltransferase 2A
O75934	-0.82124	15.0193	0.0377008	BCAS2	BCAS2 pre-mRNA processing factor
Q86U44	-0.822788	14.8449	0.00471033	METTL3	methyltransferase 3, N6-adenosine-methyltransferase complex catalytic subunit
O75533	-0.824433	15.6784	0.00123327	SF3B1	splicing factor 3b subunit 1
P46100	-0.825073	14.0797	0.0222952	ATRX	ATRX chromatin remodeler
P62081	-0.825661	16.1286	0.000203326	RPS7	ribosomal protein S7
P52815	-0.826648	16.1505	0.00386749	MRPL12	mitochondrial ribosomal protein L12
O95881	-0.826741	16.4955	0.00579184	TXNDC12	thioredoxin domain containing 12
Q9BZ95	-0.828161	13.6113	0.0421646	NSD3	nuclear receptor binding SET domain protein 3
P60520	-0.828572	14.6724	0.0792934	GABARAPL2	GABA type A receptor associated protein like 2
F5H7W8	-0.829175	14.4373	0.0275731	C12orf43	chromosome 12 open reading frame 43
Q6Y7W6	-0.830985	14.9841	0.000654038	GIGYF2	GRB10 interacting GYF protein 2
P50502	-0.831317	15.9609	0.0753551	ST13	ST13 Hsp70 interacting protein
K7ERF1	-0.832934	15.0804	0.030145	EIF3K	eukaryotic translation initiation factor 3 subunit K
B5MCW3	-0.83306	13.9099	0.0330563	NA	NA
P17987	-0.83613	15.6032	0.012076	TCP1	t-complex 1
O14981	-0.837233	14.9705	0.0344798	BTAF1	B-TFIID TATA-box binding protein associated factor 1
A0A5F9YFS9	-0.837687	15.9423	0.0711618	NA	NA
Q9P032	-0.837707	14.7807	0.0365199	NDUFAF4	NADH:ubiquinone oxidoreductase complex assembly factor 4
O15371	-0.837922	14.6926	0.00592526	EIF3D	eukaryotic translation initiation factor 3 subunit D
Q13435	-0.838768	16.0404	0.00245855	SF3B2	splicing factor 3b subunit 2
Q66K74	-0.839172	14.0556	0.0810329	MAP1S	microtubule associated protein 1S
Q9Y3Y2	-0.839303	16.9606	0.0328154	CHTOP	chromatin target of PRMT1
O94888	-0.83942	14.3521	0.0203463	UBXN7	UBX domain protein 7
Q92621	-0.840159	13.5101	0.0807317	NUP205	nucleoporin 205
Q9UKJ3	-0.840843	15.1142	0.0433479	GPATCH8	G-patch domain containing 8
P16402	-0.841584	20.0597	0.0100997	H1-3	H1.3 linker histone, cluster member
F8W020	-0.841996	15.7074	0.0892081	NA	NA
Q15046	-0.842086	15.0486	0.0130565	KARS1	lysyl-tRNA synthetase 1
P54578	-0.843868	15.2194	0.0268577	USP14	ubiquitin specific peptidase 14
A0A7P0T8N8	-0.846244	14.5653	0.00464459	NA	NA
O14646	-0.846465	13.3512	0.0656873	CHD1	chromodomain helicase DNA binding protein 1
Q8NFH3	-0.846793	15.1014	0.0345925	NUP43	nucleoporin 43
O15212	-0.847234	15.6732	0.0213509	PFDN6	prefoldin subunit 6
O95478	-0.847444	14.9981	0.0276033	NSA2	NSA2 ribosome biogenesis factor
P30041	-0.847587	15.4915	0.0709283	PRDX6	peroxiredoxin 6
P62995	-0.847752	15.8157	0.00583512	TRA2B	transformer 2 beta homolog
P62888	-0.849587	15.8244	0.00506599	RPL30	ribosomal protein L30
Q96RN5	-0.849758	13.931	0.0297288	MED15	mediator complex subunit 15
P78406	-0.849778	14.6728	0.0154159	RAE1	ribonucleic acid export 1
Q96JM3	-0.849831	14.294	0.00407591	CHAMP1	chromosome alignment maintaining phosphoprotein 1
A0A7I2V2T3	-0.850283	15.2973	0.0235446	NA	NA
Q14980	-0.850854	14.8557	0.00212729	NUMA1	nuclear mitotic apparatus protein 1
P05388	-0.851471	16.8492	0.017877	RPLP0	ribosomal protein lateral stalk subunit P0
C9J2Y9	-0.851675	14.0397	0.0530401	POLR2B	RNA polymerase II subunit B
O94826	-0.852565	15.1923	0.0117053	TOMM70	translocase of outer mitochondrial membrane 70
A0A0A0MR39	-0.853649	14.6767	0.0572937	NA	NA
Q6P2E9	-0.853784	14.9175	0.0171045	EDC4	enhancer of mRNA decapping 4
P18206	-0.855268	15.5517	0.0105648	VCL	vinculin
Q9NYF8	-0.857283	15.2147	0.00204507	BCLAF1	BCL2 associated transcription factor 1
P158845	-0.857731	15.2284	0.0911172	NA	NA
A0A8I5KRS9	-0.858358	13.9581	0.0617195	NA	NA
Q5HY81	-0.859332	14.6354	0.0615533	NA	NA
Q5RI15	-0.860698	15.6679	0.0266815	COX20	cytochrome c oxidase assembly factor COX20
O15235	-0.860703	13.4649	0.0820998	MRPS12	mitochondrial ribosomal protein S12
Q16543	-0.861783	14.9583	0.00473917	CDC37	cell division cycle 37, HSP90 cochaperone
A0A0D9SF88	-0.864966	14.7444	0.0830152	NA	NA
P47974	-0.865329	15.2598	0.0729536	ZFP36L2	ZFP36 ring finger protein like 2
O60256	-0.866416	14.4702	0.0464957	PRPSAP2	phosphoribosyl pyrophosphate synthetase associated protein 2
O43776	-0.866809	15.0731	0.0170663	NARS1	asparaginyl-tRNA synthetase 1
P27694	-0.870898	14.7735	0.0161791	RPA1	replication protein A1
Q9UN86	-0.871958	15.7619	0.00623401	G3BP2	G3BP stress granule assembly factor 2
A0A087WYV9	-0.872497	15.2257	0.0498504	SYNJ2BP-COX16	SYNJ2BP-COX16 readthrough
P35251	-0.872792	14.0141	0.00371802	RFC1	replication factor C subunit 1
O00151	-0.873392	16.8152	0.0427153	PDLIM1	PDZ and LIM domain 1
P50990	-0.873976	15.9032	0.00481802	CCT8	chaperonin containing TCP1 subunit 8
Q99575	-0.874194	14.8844	0.0618661	POP1	POP1 homolog, ribonuclease P/MRP subunit
A0A590UJK4	-0.874558	15.877	0.00113469	NA	NA
Q9BWJ5	-0.87523	15.8798	0.0495591	SF3B5	splicing factor 3b subunit 5
Q643R3	-0.87549	13.6741	0.0865341	LPCAT4	lysophosphatidylcholine acyltransferase 4
Q9NY61	-0.876383	14.184	0.0272596	AATF	apoptosis antagonizing transcription factor
Q5TZA2	-0.87667	14.1538	0.0875877	CROCC	ciliary rootlet coiled-coil, rootletin
A0A7I2V5Y7	-0.876911	16.247	0.00221227	NA	NA
Q8WVM0	-0.877038	13.8234	0.0956876	TFB1M	transcription factor B1, mitochondrial
D6RAW2	-0.87722	14.7819	0.0318031	NA	NA
Q6IQ49	-0.878295	13.5772	0.0953554	SDE2	SDE2 telomere maintenance homolog
Q5JRI1	-0.879591	15.9121	0.00448037	SRSF10	serine and arginine rich splicing factor 10
A8CG34	-0.88025	14.7305	0.00816853	NA	NA
P36969	-0.880996	14.4717	0.0522416	GPX4	glutathione peroxidase 4
Q13838	-0.881518	15.4672	0.0444187	DDX39B	DExD-box helicase 39B
Q5RKV6	-0.884327	14.9061	0.00631852	EXOSC6	exosome component 6
A8MUA9	-0.884807	15.7827	0.0709612	NA	NA
P10586	-0.885471	13.6682	0.0957857	PTPRF	protein tyrosine phosphatase receptor type F
P16104	-0.888675	17.4346	0.0063223	H2AX	H2A.X variant histone
Q5JXX2	-0.88946	15.1318	0.00550347	NA	NA
P36578	-0.889652	16.7917	0.000512481	RPL4	ribosomal protein L4
Q8NI60	-0.891323	13.8497	0.080581	COQ8A	coenzyme Q8A
Q8TEW01	-0.892221	13.955	0.00617236	NA	NA
P62269	-0.892408	17.2436	0.000701363	RPS18	ribosomal protein S18
P63218	-0.892482	16.5922	0.00875525	GNG5	G protein subunit gamma 5
Q9NY12	-0.893475	15.8103	0.00550347	GAR1	GAR1 ribonucleoprotein
Q8IY37	-0.893509	13.8895	0.0366561	DHX37	DEAH-box helicase 37
P13010	-0.893966	15.5285	0.0100725	XRCC5	X-ray repair cross complementing 5
P40222	-0.894164	14.6721	0.00463605	TXLNA	taxilin alpha
Q9UPQ9	-0.895552	13.6006	0.0138249	TNRC6B	trinucleotide repeat containing adaptor 6B
O75400	-0.896148	14.6373	0.00325889	PRPF40A	pre-mRNA processing factor 40 homolog A
O75937	-0.89682	14.9488	0.0589711	DNAJC8	DnaJ heat shock protein family (Hsp40) member C8
A0A0A0MT33	-0.897232	13.9054	0.000767568	SCAF8	SR-related CTD associated factor 8
O60832	-0.898086	14.4896	0.00290036	DKC1	dyskerin pseudouridine synthase 1
P18615	-0.899153	15.1788	0.00202818	NELFE	negative elongation factor complex member E
A0A087WWP4	-0.901447	14.7801	0.000244312	NA	NA
F8WE42	-0.901902	13.6439	0.0578735	NA	NA
O76031	-0.902535	13.8469	0.0100997	CLPX	caseinolytic mitochondrial matrix peptidase chaperone subunit X
H0Y3N9	-0.902993	14.7834	0.00681061	NA	NA
P08621	-0.90326	16.0972	0.00166064	SNRNP70	small nuclear ribonucleoprotein U1 subunit 70
Q13404	-0.903559	17.765	0.0557762	UBE2V1	ubiquitin conjugating enzyme E2 V1
Q8TAE8	-0.906425	15.924	0.015345	GADD45GIP1	GADD45G interacting protein 1
P42677	-0.910395	16.6927	0.00157521	RPS27	ribosomal protein S27
K7ERD7	-0.910808	14.2002	0.0172739	NA	NA
Q96TA2	-0.910998	14.4508	0.0667674	YME1L1	YME1 like 1 ATPase
Q86TS9	-0.911042	15.5176	0.0445318	MRPL52	mitochondrial ribosomal protein L52
P07814	-0.911046	14.957	0.00745652	EPRS1	glutamyl-prolyl-tRNA synthetase 1
C9JRZ6	-0.911353	15.395	0.000432617	CHCHD3	coiled-coil-helix-coiled-coil-helix domain containing 3
A0A3B3IRP5	-0.911731	14.6362	0.00136741	NA	NA
O00505	-0.912608	15.0014	0.0180472	KPNA3	karyopherin subunit alpha 3
Q92974	-0.913894	15.0094	0.0116103	ARHGEF2	Rho/Rac guanine nucleotide exchange factor 2
Q9BXP5	-0.914208	14.6657	0.00154888	SRRT	serrate, RNA effector molecule
Q9P016	-0.915042	14.7048	0.0103444	THYN1	thymocyte nuclear protein 1
Q8WXI9	-0.91506	14.7828	0.00358867	GATAD2B	GATA zinc finger domain containing 2B
Q5JTJ3	-0.917021	15.5558	0.0816078	COA6	cytochrome c oxidase assembly factor 6
Q04917	-0.917425	16.9824	0.0186407	YWHAH	tyrosine 3-monooxygenase/tryptophan 5-monooxygenase activation protein eta
E9PQY2	-0.917801	15.9673	0.0632393	NA	NA
Q12841	-0.919102	14.8857	0.0176524	FSTL1	follistatin like 1
Q92600	-0.919577	14.6958	0.0101385	CNOT9	CCR4-NOT transcription complex subunit 9
P13639	-0.921184	15.8491	0.0138249	EEF2	eukaryotic translation elongation factor 2
E9PGC5	-0.922207	12.8179	0.0917982	NA	NA
H7BXY3	-0.922772	13.7671	0.019673	DHX30	DExH-box helicase 30
A0A0A6YYL4	-0.922824	14.8256	0.00314247	CORO7-PAM16	CORO7-PAM16 readthrough
Q9BQ95	-0.923078	14.6098	0.0244769	ECSIT	ECSIT signaling integrator
Q8NFD5	-0.923711	13.9734	0.00302146	ARID1B	AT-rich interaction domain 1B
H7BXF5	-0.925038	14.7112	0.00927837	SAP130	Sin3A associated protein 130
M0QZM1	-0.925368	18.7482	0.000444689	NA	NA
P52948	-0.925888	14.9639	0.000427943	NUP98	nucleoporin 98 and 96 precursor
Q14241	-0.926316	14.3236	0.026057	ELOA	elongin A
H0YE03	-0.926841	13.1886	0.043046	NA	NA
Q8N5G0	-0.927113	16.1416	0.0227537	SMIM20	small integral membrane protein 20
Q5STZ8	-0.927488	14.6276	0.00550347	NA	NA
P28072	-0.927688	16.4808	0.00491584	PSMB6	proteasome 20S subunit beta 6
Q9BTC0	-0.927778	14.5055	0.00535822	DIDO1	death inducer-obliterator 1
Q8WYP5	-0.928057	14.3155	0.000930252	AHCTF1	AT-hook containing transcription factor 1
P00441	-0.929241	15.8164	0.0307657	SOD1	superoxide dismutase 1
Q8WTT2	-0.930239	14.338	0.00293335	NOC3L	NOC3 like DNA replication regulator
Q8IWS0	-0.931177	13.9392	0.00319266	PHF6	PHD finger protein 6
Q8NBU5	-0.933168	14.2483	0.085572	ATAD1	ATPase family AAA domain containing 1
P16220	-0.934409	15.2985	0.0221483	CREB1	cAMP responsive element binding protein 1
Q96JG8	-0.935279	14.1586	0.00774592	MAGED4B	MAGE family member D4B
Q15773	-0.937022	14.6026	0.0305792	MLF2	myeloid leukemia factor 2
Q14974	-0.937216	15.6519	0.00994966	KPNB1	karyopherin subunit beta 1
P30837	-0.938616	14.7712	0.0996085	ALDH1B1	aldehyde dehydrogenase 1 family member B1
P11177	-0.940421	15.9892	0.0217071	PDHB	pyruvate dehydrogenase E1 subunit beta
Q9UNF1	-0.940919	14.7192	0.0118027	MAGED2	MAGE family member D2
Q99942	-0.941193	14.7207	0.0488101	RNF5	ring finger protein 5
P40227	-0.941809	15.3172	0.00453459	CCT6A	chaperonin containing TCP1 subunit 6A
Q8IZL8	-0.941889	14.9059	0.00830457	PELP1	proline, glutamate and leucine rich protein 1
O43660	-0.943434	14.8149	0.00304316	PLRG1	pleiotropic regulator 1
P62854	-0.947618	16.9211	0.0341796	RPS26	ribosomal protein S26
Q9Y613	-0.947711	14.3657	0.0917982	FHOD1	formin homology 2 domain containing 1
P41567	-0.948363	14.5868	0.0180336	EIF1	eukaryotic translation initiation factor 1
Q8NF37	-0.951536	14.1977	0.0586714	LPCAT1	lysophosphatidylcholine acyltransferase 1
E7ESY4	-0.952193	15.0636	0.000162738	NA	NA
Q9NUU7	-0.953607	15.2895	0.0127367	DDX19A	DEAD-box helicase 19A
P52298	-0.954556	14.3058	0.00363009	NCBP2	nuclear cap binding protein subunit 2
Q9H3N1	-0.955422	15.2764	0.00550909	TMX1	thioredoxin related transmembrane protein 1
P62942	-0.957231	15.4956	0.0752721	FKBP1A	FKBP prolyl isomerase 1A
Q9UIG0	-0.957275	14.367	0.000804239	BAZ1B	bromodomain adjacent to zinc finger domain 1B
Q14157	-0.957334	16.6544	0.00108857	UBAP2L	ubiquitin associated protein 2 like
Q8IYB8	-0.95965	14.4287	0.0942331	SUPV3L1	Suv3 like RNA helicase
Q6NVY1	-0.960141	15.0621	0.0441533	HIBCH	3-hydroxyisobutyryl-CoA hydrolase
P46937	-0.964156	15.2973	0.00540785	YAP1	Yes1 associated transcriptional regulator
Q12906	-0.964575	16.6463	0.000451333	ILF3	interleukin enhancer binding factor 3
Q8NBJ4	-0.96492	14.3209	0.0297395	GOLM1	golgi membrane protein 1
Q02487	-0.966961	15.9519	0.0222246	DSC2	desmocollin 2
Q9Y320	-0.967016	14.4061	0.00898983	TMX2	thioredoxin related transmembrane protein 2
Q15785	-0.967904	14.5653	0.0225127	TOMM34	translocase of outer mitochondrial membrane 34
Q9NPA0	-0.968389	15.5751	0.066494	EMC7	ER membrane protein complex subunit 7
A0A494C0V9	-0.968512	15.7209	0.0157048	NA	NA
P22670	-0.968969	15.673	0.0313207	RFX1	regulatory factor X1
Q99459	-0.968979	14.9369	0.000942328	CDC5L	cell division cycle 5 like
P17026	-0.969053	14.4271	0.0630812	ZNF22	zinc finger protein 22
H0YDT6	-0.971533	14.5109	0.0180336	NA	NA
P09496	-0.971552	15.6077	0.0284928	CLTA	clathrin light chain A
Q9BYW2	-0.972557	13.9134	0.0483234	SETD2	SET domain containing 2, histone lysine methyltransferase
P11387	-0.972824	14.4818	0.00138466	TOP1	DNA topoisomerase I
Q8IWZ3	-0.973352	14.8003	0.083308	ANKHD1	ankyrin repeat and KH domain containing 1
A0A0D9SFB3	-0.974211	15.0214	0.000914865	NA	NA
Q16777	-0.975238	20.1245	0.00306459	H2AC20	H2A clustered histone 20
A1X283	-0.978106	14.573	0.0175863	SH3PXD2B	SH3 and PX domains 2B
E9PGT1	-0.978535	14.75	0.0020486	NA	NA
Q9UFW8	-0.978823	14.2747	0.0538128	CGGBP1	CGG triplet repeat binding protein 1
A0A7I2V5Q5	-0.981122	14.3637	0.00759452	NA	NA
P14854	-0.981129	16.6648	0.0250418	COX6B1	cytochrome c oxidase subunit 6B1
P98175	-0.981184	14.8216	0.000114928	RBM10	RNA binding motif protein 10
Q8WVV9	-0.981599	13.6993	0.0697369	HNRNPLL	heterogeneous nuclear ribonucleoprotein L like
Q9UNZ5	-0.981734	14.0776	0.0114362	C19orf53	chromosome 19 open reading frame 53
Q00839	-0.984119	16.9654	0.000265749	HNRNPU	heterogeneous nuclear ribonucleoprotein U
Q9P0U1	-0.984196	15.0153	0.0437041	TOMM7	translocase of outer mitochondrial membrane 7
Q9H8Y5	-0.984233	13.8855	0.0355776	ANKZF1	ankyrin repeat and zinc finger peptidyl tRNA hydrolase 1
P62318	-0.984345	16.6183	0.0127819	SNRPD3	small nuclear ribonucleoprotein D3 polypeptide
B1AHJ5	-0.984682	14.5002	0.0307657	NA	NA
P49368	-0.987106	15.4487	0.0128566	CCT3	chaperonin containing TCP1 subunit 3
J3QLS3	-0.988818	14.7926	0.000685002	NA	NA
Q15056	-0.990128	15.8318	0.0140708	EIF4H	eukaryotic translation initiation factor 4H
H7C0E5	-0.991734	13.8357	0.031275	NA	NA
P31930	-0.991824	15.3558	0.0273448	UQCRC1	ubiquinol-cytochrome c reductase core protein 1
P40818	-0.993957	14.869	0.074719	USP8	ubiquitin specific peptidase 8
Q6NW34	-0.994146	13.8322	0.0218617	NEPRO	nucleolus and neural progenitor protein
Q9UMS0	-0.99417	14.3038	0.0877357	NFU1	NFU1 iron-sulfur cluster scaffold
Q9Y4C1	-0.995218	13.3146	0.0291805	KDM3A	lysine demethylase 3A
Q96DV4	-0.99574	14.1625	0.00271085	MRPL38	mitochondrial ribosomal protein L38
Q99613	-0.996559	15.3327	0.00318908	EIF3C	eukaryotic translation initiation factor 3 subunit C
A0A3F2YNW9	-0.99755	14.1388	0.0455956	NA	NA
P09960	-0.997818	13.366	0.0930064	LTA4H	leukotriene A4 hydrolase
Q6UN15	-0.997843	15.1425	9.7267e-05	FIP1L1	factor interacting with PAPOLA and CPSF1
O00483	-0.997903	16.18	0.0181726	NDUFA4	NDUFA4 mitochondrial complex associated
P49427	-0.997997	14.7232	0.0227402	CDC34	cell division cycle 34, ubiqiutin conjugating enzyme
E9PKM6	-0.998091	14.4883	0.0918231	NA	NA
P50552	-0.999096	15.6019	0.000971947	VASP	vasodilator stimulated phosphoprotein
P05204	-0.999568	17.3375	0.0055855	HMGN2	high mobility group nucleosomal binding domain 2
Q9Y2X3	-1.00004	14.6744	0.00818766	NOP58	NOP58 ribonucleoprotein
Q12874	-1.00026	15.6748	0.000573571	SF3A3	splicing factor 3a subunit 3
P49840	-1.00171	14.0276	0.0753219	GSK3A	glycogen synthase kinase 3 alpha
Q9BYN8	-1.00257	14.8946	0.0098753	MRPS26	mitochondrial ribosomal protein S26
J3KR35	-1.00301	14.7103	0.0520838	CCDC12	coiled-coil domain containing 12
Q9Y4C8	-1.00406	14.2404	0.0745027	RBM19	RNA binding motif protein 19
Q9BY44	-1.00422	15.5291	0.00385754	EIF2A	eukaryotic translation initiation factor 2A
Q9H5K3	-1.00498	14.5235	0.00496081	POMK	protein O-mannose kinase
O00567	-1.00562	15.3061	0.000573897	NOP56	NOP56 ribonucleoprotein
O95926	-1.00578	13.3711	0.0727307	SYF2	SYF2 pre-mRNA splicing factor
P11940	-1.00615	16.0213	0.000244312	PABPC1	poly(A) binding protein cytoplasmic 1
Q9NTI5	-1.0087	13.8785	0.00863147	PDS5B	PDS5 cohesin associated factor B
Q8IZ21	-1.0102	13.9634	0.0573933	PHACTR4	phosphatase and actin regulator 4
Q8IXM2	-1.01112	15.1518	0.0212454	C17orf49	chromosome 17 open reading frame 49
Q7Z2W4	-1.01126	16.4554	0.0254252	ZC3HAV1	zinc finger CCCH-type containing, antiviral 1
E7ETK0	-1.01293	16.9729	0.010257	NA	NA
J3KTL2	-1.01613	15.9779	0.00183067	NA	NA
Q96DF8	-1.01621	13.9416	0.0309104	ESS2	ess-2 splicing factor homolog
Q8IX12	-1.01637	15.1732	0.00097253	CCAR1	cell division cycle and apoptosis regulator 1
A0A087WUK2	-1.01684	15.8095	0.00127067	HNRNPDL	heterogeneous nuclear ribonucleoprotein D like
M0R0F9	-1.01702	14.5411	0.0324942	NA	NA
A0A0B4J2C2	-1.0178	16.4199	0.00861016	DLGAP4	DLG associated protein 4
O95777	-1.01864	15.1241	0.019531	LSM8	LSM8 homolog, U6 small nuclear RNA associated
Q5JSZ5	-1.02053	13.97	0.0040012	PRRC2B	proline rich coiled-coil 2B
Q9NXF7	-1.02126	14.3911	0.0285128	DCAF16	DDB1 and CUL4 associated factor 16
P13196	-1.02305	14.3298	0.0569461	ALAS1	5'-aminolevulinate synthase 1
P61247	-1.02332	16.289	2.00226e-05	RPS3A	ribosomal protein S3A
Q9H4L4	-1.02358	13.8832	0.0212454	SENP3	SUMO specific peptidase 3
P62244	-1.02392	16.2319	0.00131327	RPS15A	ribosomal protein S15a
Q16204	-1.02439	14.2857	0.0303785	CCDC6	coiled-coil domain containing 6
P00505	-1.02465	15.9327	0.026051	GOT2	glutamic-oxaloacetic transaminase 2
Q01085	-1.02579	15.4713	0.000856383	TIAL1	TIA1 cytotoxic granule associated RNA binding protein like 1
Q8N1F7	-1.02814	14.6951	0.033034	NUP93	nucleoporin 93
P62913	-1.02828	16.9276	0.000884622	RPL11	ribosomal protein L11
O96019	-1.02969	14.3053	0.0283932	ACTL6A	actin like 6A
O43395	-1.02972	15.0418	7.63941e-05	PRPF3	pre-mRNA processing factor 3
Q86V48	-1.03138	14.78	0.00168352	LUZP1	leucine zipper protein 1
Q9NS69	-1.03168	16.4071	0.0159486	TOMM22	translocase of outer mitochondrial membrane 22
Q9P015	-1.03229	15.0695	0.000366534	MRPL15	mitochondrial ribosomal protein L15
O00267	-1.03326	14.6156	0.0019586	SUPT5H	SPT5 homolog, DSIF elongation factor subunit
Q8WWM7	-1.03456	15.781	4.50005e-05	ATXN2L	ataxin 2 like
Q9Y230	-1.03468	15.0027	0.00212946	RUVBL2	RuvB like AAA ATPase 2
Q9Y2Q9	-1.03533	14.6436	0.000964972	MRPS28	mitochondrial ribosomal protein S28
A0A6I8PL42	-1.03745	14.4223	0.0358201	NA	NA
Q9Y3F4	-1.03929	15.1241	0.0155024	STRAP	serine/threonine kinase receptor associated protein
Q7Z2W9	-1.04017	15.7079	0.0899326	MRPL21	mitochondrial ribosomal protein L21
O95429	-1.04121	13.9422	0.0140581	BAG4	BAG cochaperone 4
P38159	-1.04124	16.6037	0.00474311	RBMX	RNA binding motif protein X-linked
P41227	-1.04215	14.0248	0.0849878	NAA10	N-alpha-acetyltransferase 10, NatA catalytic subunit
Q9H0A0	-1.04251	13.9311	0.0428528	NAT10	N-acetyltransferase 10
P21127	-1.04252	14.0446	0.000873736	CDK11B	cyclin dependent kinase 11B
Q9Y3T9	-1.04265	14.197	0.0358201	NOC2L	NOC2 like nucleolar associated transcriptional repressor
Q96I25	-1.04644	14.8056	0.000368127	RBM17	RNA binding motif protein 17
P12956	-1.04651	15.7311	0.00417342	XRCC6	X-ray repair cross complementing 6
P56537	-1.04686	15.1525	0.000542419	EIF6	eukaryotic translation initiation factor 6
A0A8I5KX85	-1.04794	17.0088	0.0072328	NA	NA
H3BQI7	-1.04868	13.062	0.0468388	NA	NA
Q9BV86	-1.04887	13.5249	0.0273448	NTMT1	N-terminal Xaa-Pro-Lys N-methyltransferase 1
Q9HD42	-1.04914	14.6439	0.00636444	CHMP1A	charged multivesicular body protein 1A
P28070	-1.04916	14.5966	0.0468924	PSMB4	proteasome 20S subunit beta 4
Q9NUP9	-1.05092	15.3519	0.00868303	LIN7C	lin-7 homolog C, crumbs cell polarity complex component
P31942	-1.05272	16.9196	0.00239941	HNRNPH3	heterogeneous nuclear ribonucleoprotein H3
A0A3B3ITZ9	-1.05358	15.5593	0.000426879	NA	NA
Q96D71	-1.05427	14.2384	0.000713861	REPS1	RALBP1 associated Eps domain containing 1
O14562	-1.05579	14.5395	0.00978382	UBFD1	ubiquitin family domain containing 1
P09972	-1.05678	13.7777	0.0284043	ALDOC	aldolase, fructose-bisphosphate C
V9GY48	-1.05838	13.9987	0.030735	NA	NA
O43447	-1.05996	13.6076	0.00836804	PPIH	peptidylprolyl isomerase H
Q6WKZ4	-1.06117	13.9267	0.00294778	RAB11FIP1	RAB11 family interacting protein 1
Q7Z7F0	-1.0614	13.6188	0.0183532	KHDC4	KH domain containing 4, pre-mRNA splicing factor
P63244	-1.06201	15.5166	0.0124764	RACK1	receptor for activated C kinase 1
P38919	-1.06222	15.2337	0.0100744	EIF4A3	eukaryotic translation initiation factor 4A3
Q9UGU5	-1.06236	13.1761	0.00628549	HMGXB4	HMG-box containing 4
P61088	-1.06299	15.8452	0.00489419	UBE2N	ubiquitin conjugating enzyme E2 N
Q59GN2	-1.06316	20.1786	0.000524302	NA	NA
Q9UKK9	-1.06317	14.9528	0.0250646	NUDT5	nudix hydrolase 5
J3QQJ0	-1.06465	14.2843	0.0036618	NA	NA
Q9UHV9	-1.06467	16.0633	0.00129336	PFDN2	prefoldin subunit 2
Q7Z417	-1.06504	15.5902	8.4484e-05	NUFIP2	nuclear FMR1 interacting protein 2
Q6ZNB6	-1.06767	14.781	0.00434512	NFXL1	nuclear transcription factor, X-box binding like 1
Q13151	-1.06806	16.2909	5.91932e-06	HNRNPA0	heterogeneous nuclear ribonucleoprotein A0
Q6NZY4	-1.07094	14.118	0.0158807	ZCCHC8	zinc finger CCHC-type containing 8
Q96CN7	-1.07175	15.484	0.0925808	ISOC1	isochorismatase domain containing 1
Q7Z2K8	-1.07265	12.9152	0.037062	GPRIN1	G protein regulated inducer of neurite outgrowth 1
A6ND36	-1.07281	13.5142	0.0428588	FAM83G	family with sequence similarity 83 member G
Q9BRJ6	-1.07362	14.4822	0.0289131	C7orf50	chromosome 7 open reading frame 50
O43396	-1.07412	15.5649	0.00644322	TXNL1	thioredoxin like 1
P82914	-1.075	14.4474	0.00430855	MRPS15	mitochondrial ribosomal protein S15
P11274	-1.07605	13.3875	0.0877682	BCR	BCR activator of RhoGEF and GTPase
P17066	-1.07671	19.1536	0.0450853	HSPA6	heat shock protein family A (Hsp70) member 6
P52597	-1.07686	15.5528	0.00351389	HNRNPF	heterogeneous nuclear ribonucleoprotein F
Q96T23	-1.07769	13.705	0.0139591	RSF1	remodeling and spacing factor 1
A0A0A0MS59	-1.07772	13.6679	0.0104442	NA	NA
P45954	-1.07809	14.1863	0.0586714	ACADSB	acyl-CoA dehydrogenase short/branched chain
P61221	-1.07872	14.9559	0.0179447	ABCE1	ATP binding cassette subfamily E member 1
C9J6P4	-1.0794	15.4039	0.0015516	NA	NA
Q13601	-1.07955	14.9461	0.00074871	KRR1	KRR1 small subunit processome component homolog
A0A5F9ZHN7	-1.08034	13.6781	0.0825219	NA	NA
Q9P013	-1.08107	16.0295	5.25048e-05	CWC15	CWC15 spliceosome associated protein homolog
M0QY97	-1.08109	15.441	5.68777e-05	NA	NA
B0QYK0	-1.0811	16.424	0.00303624	NA	NA
P09132	-1.08143	14.6266	0.000247837	SRP19	signal recognition particle 19
P61604	-1.08262	18.4774	0.0161963	HSPE1	heat shock protein family E (Hsp10) member 1
P18669	-1.08528	16.2056	0.00929338	PGAM1	phosphoglycerate mutase 1
Q96DA6	-1.08681	16.227	0.000350044	DNAJC19	DnaJ heat shock protein family (Hsp40) member C19
Q13619	-1.08796	14.5931	0.010828	CUL4A	cullin 4A
Q8NAV1	-1.08808	14.2568	0.0147431	PRPF38A	pre-mRNA processing factor 38A
Q08211	-1.08969	15.7088	0.00401777	DHX9	DExH-box helicase 9
Q14692	-1.08985	14.1537	0.000408283	BMS1	BMS1 ribosome biogenesis factor
P39019	-1.09068	17.769	0.000748691	RPS19	ribosomal protein S19
Q5HYI7	-1.0907	14.5859	0.027633	MTX3	metaxin 3
Q9GZT4	-1.09128	13.229	0.0800114	SRR	serine racemase
A6NN14	-1.09289	14.6408	0.052097	ZNF729	zinc finger protein 729
Q86U38	-1.0939	14.1941	0.00398902	NOP9	NOP9 nucleolar protein
P23246	-1.09445	16.0706	5.45111e-05	SFPQ	splicing factor proline and glutamine rich
Q8N7H5	-1.09495	14.0693	0.00824994	PAF1	PAF1 homolog, Paf1/RNA polymerase II complex component
Q8IY81	-1.09555	15.1812	6.66471e-05	FTSJ3	FtsJ RNA 2'-O-methyltransferase 3
Q8TCS8	-1.09832	14.1814	0.00480813	PNPT1	polyribonucleotide nucleotidyltransferase 1
F8VYE8	-1.0998	15.8297	0.0105938	NA	NA
Q92793	-1.10046	13.9522	0.0279688	CREBBP	CREB binding protein
P16401	-1.10072	20.3167	0.000739329	H1-5	H1.5 linker histone, cluster member
Q86Y37	-1.10072	13.4404	0.0212454	CACUL1	CDK2 associated cullin domain 1
Q8WY91	-1.1011	13.3284	0.0955283	THAP4	THAP domain containing 4
H7C4M9	-1.10318	14.3097	0.0525227	NA	NA
P78371	-1.10336	15.5989	0.00993332	CCT2	chaperonin containing TCP1 subunit 2
Q7Z333	-1.10411	14.5983	0.0408049	SETX	senataxin
Q15007	-1.10485	14.5369	8.40451e-05	WTAP	WT1 associated protein
P55265	-1.10542	15.42	0.000310241	ADAR	adenosine deaminase RNA specific
Q96D05	-1.10588	15.7835	0.0125579	FAM241B	family with sequence similarity 241 member B
P15311	-1.10701	14.9418	0.0283932	EZR	ezrin
Q8NDC0	-1.10793	17.7907	0.0741366	MAPK1IP1L	mitogen-activated protein kinase 1 interacting protein 1 like
Q13573	-1.11244	15.1436	0.000308296	SNW1	SNW domain containing 1
Q9Y4Y9	-1.11281	15.7267	0.0132043	LSM5	LSM5 homolog, U6 small nuclear RNA and mRNA degradation associated
Q9BY89	-1.11341	13.7528	0.00100044	KIAA1671	KIAA1671
O00410	-1.11674	14.23	0.0111824	IPO5	importin 5
Q5T760	-1.11763	14.9436	0.0027471	NA	NA
Q15459	-1.11879	15.9853	3.40354e-05	SF3A1	splicing factor 3a subunit 1
P42766	-1.11892	16.6687	0.0017375	RPL35	ribosomal protein L35
Q92917	-1.11941	14.0216	0.00191051	GPKOW	G-patch domain and KOW motifs
O00178	-1.11978	13.6529	0.0293211	GTPBP1	GTP binding protein 1
Q8N5K1	-1.12006	14.8164	0.00711188	CISD2	CDGSH iron sulfur domain 2
C9JSR1	-1.12024	12.8769	0.0518549	NA	NA
P09601	-1.12055	14.5959	0.0709612	HMOX1	heme oxygenase 1
P49711	-1.12146	13.091	0.042183	CTCF	CCCTC-binding factor
Q6P1L8	-1.12156	15.6092	0.000283908	MRPL14	mitochondrial ribosomal protein L14
Q7RTV0	-1.12168	15.6025	0.00937154	PHF5A	PHD finger protein 5A
Q9BQ39	-1.12291	14.5342	0.00721912	DDX50	DExD-box helicase 50
V9GYY3	-1.12411	15.0432	0.00162866	NA	NA
Q92665	-1.12572	14.8149	0.000244312	MRPS31	mitochondrial ribosomal protein S31
P22681	-1.12683	14.4387	0.0574858	CBL	Cbl proto-oncogene
K7EKI4	-1.12836	14.7874	0.000181469	NA	NA
Q15102	-1.12864	15.8339	0.00584607	PAFAH1B3	platelet activating factor acetylhydrolase 1b catalytic subunit 3
O43818	-1.12972	14.3635	0.0318106	RRP9	ribosomal RNA processing 9, U3 small nucleolar RNA binding protein
F8VXG7	-1.13063	14.2136	0.0110455	NA	NA
Q9HB07	-1.13277	14.045	0.0491246	NA	NA
S4R3V8	-1.13363	15.0478	0.0519824	NA	NA
O95671	-1.13413	12.6558	0.0849878	ASMTL	acetylserotonin O-methyltransferase like
Q02127	-1.13523	14.0425	0.00322587	DHODH	dihydroorotate dehydrogenase (quinone)
A0A7I2V4I5	-1.13524	14.3617	0.000270623	NA	NA
Q8TC12	-1.13535	14.6084	0.0110368	RDH11	retinol dehydrogenase 11
Q99567	-1.13594	14.1962	0.0220998	NUP88	nucleoporin 88
Q9NW13	-1.13646	14.6273	0.00069197	RBM28	RNA binding motif protein 28
Q13242	-1.13716	15.0355	0.00684313	SRSF9	serine and arginine rich splicing factor 9
Q8WUR7	-1.13791	15.287	0.0431315	C15orf40	chromosome 15 open reading frame 40
O95155	-1.13808	13.6904	0.00543218	UBE4B	ubiquitination factor E4B
Q14151	-1.13876	14.3224	0.00798293	SAFB2	scaffold attachment factor B2
Q9NRL3	-1.13933	15.3465	0.00150456	STRN4	striatin 4
P60866	-1.14102	16.9239	0.000320397	RPS20	ribosomal protein S20
Q9NP92	-1.14111	14.3449	0.0938873	MRPS30	mitochondrial ribosomal protein S30
M0R0C6	-1.14127	16.8904	3.47321e-05	NA	NA
Q9UJS0	-1.14219	13.9526	0.0492097	SLC25A13	solute carrier family 25 member 13
P49721	-1.14241	15.95	0.0450573	PSMB2	proteasome 20S subunit beta 2
P07741	-1.14276	14.9167	0.00668627	APRT	adenine phosphoribosyltransferase
E7EX17	-1.1431	15.3861	0.00246716	EIF4B	eukaryotic translation initiation factor 4B
Q8IVD9	-1.14329	13.5796	0.0557762	NUDCD3	NudC domain containing 3
P05114	-1.14339	15.9184	0.0289917	HMGN1	high mobility group nucleosome binding domain 1
Q99439	-1.14339	16.7739	0.00720927	CNN2	calponin 2
C9JJ19	-1.1438	14.2339	0.000386572	MRPS34	mitochondrial ribosomal protein S34
P62263	-1.14429	17.8079	1.32389e-05	RPS14	ribosomal protein S14
A0A087WWH3	-1.14449	13.9514	0.0424392	NA	NA
Q8NE01	-1.14517	14.4096	0.0534262	CNNM3	cyclin and CBS domain divalent metal cation transport mediator 3
Q68D10	-1.14549	14.4237	0.0433694	SPTY2D1	SPT2 chromatin protein domain containing 1
O43684	-1.14605	15.1053	0.00489419	BUB3	BUB3 mitotic checkpoint protein
P42285	-1.14618	14.2203	0.00830457	MTREX	Mtr4 exosome RNA helicase
Q96BU1	-1.14678	13.8097	0.0602057	S100PBP	S100P binding protein
Q5BKZ1	-1.14708	15.2087	0.000109671	ZNF326	zinc finger protein 326
Q9BTX1	-1.14728	14.7416	0.00453459	NDC1	NDC1 transmembrane nucleoporin
Q9NZ45	-1.14736	14.0593	0.0189615	CISD1	CDGSH iron sulfur domain 1
A0A0C4DFM7	-1.148	13.4841	0.0300604	TUT4	terminal uridylyl transferase 4
Q99714	-1.14909	15.9352	0.0416787	HSD17B10	hydroxysteroid 17-beta dehydrogenase 10
Q7Z5K2	-1.15175	14.2108	0.000451333	WAPL	WAPL cohesin release factor
A0A804HJG7	-1.15203	13.9401	0.000415347	NA	NA
B4DY09	-1.15212	15.2144	0.0264042	ILF2	interleukin enhancer binding factor 2
Q9Y5Q9	-1.15218	13.6012	0.0529525	GTF3C3	general transcription factor IIIC subunit 3
O15042	-1.15296	15.4832	1.78558e-05	U2SURP	U2 snRNP associated SURP domain containing
Q15637	-1.15349	15.9946	0.000118656	SF1	splicing factor 1
Q5JUW8	-1.15439	13.7222	0.061284	NA	NA
Q8TEA8	-1.15598	14.0877	0.00623863	DTD1	D-aminoacyl-tRNA deacylase 1
Q9NYP7	-1.15604	15.0609	0.0658764	ELOVL5	ELOVL fatty acid elongase 5
Q86SX6	-1.15905	15.3008	0.00485827	GLRX5	glutaredoxin 5
P26196	-1.15947	14.749	0.026035	DDX6	DEAD-box helicase 6
Q02086	-1.16129	15.193	0.000731647	SP2	Sp2 transcription factor
Q9H875	-1.16136	14.0086	0.0256999	PRKRIP1	PRKR interacting protein 1
Q8TDD1	-1.16308	14.1869	0.0010344	DDX54	DEAD-box helicase 54
O60869	-1.16392	16.2624	0.00547341	EDF1	endothelial differentiation related factor 1
Q14966	-1.16429	14.9525	4.76408e-06	ZNF638	zinc finger protein 638
Q12789	-1.16501	13.4127	0.00321467	GTF3C1	general transcription factor IIIC subunit 1
B7Z6J7	-1.1652	14.7085	0.000585048	NA	NA
Q14839	-1.16632	14.9929	2.56899e-05	CHD4	chromodomain helicase DNA binding protein 4
Q9H098	-1.16692	12.7766	0.0377758	FAM107B	family with sequence similarity 107 member B
P32322	-1.16706	15.9298	0.0882086	PYCR1	pyrroline-5-carboxylate reductase 1
Q9UHD1	-1.16828	13.7077	0.0100997	CHORDC1	cysteine and histidine rich domain containing 1
P84103	-1.16884	17.933	0.000624426	SRSF3	serine and arginine rich splicing factor 3
P22626	-1.16944	18.3916	0.000216876	HNRNPA2B1	heterogeneous nuclear ribonucleoprotein A2/B1
Q9NY93	-1.16991	13.9939	0.0618661	DDX56	DEAD-box helicase 56
Q99832	-1.17058	14.9121	0.00511954	CCT7	chaperonin containing TCP1 subunit 7
Q92769	-1.17209	14.8523	0.00916066	HDAC2	histone deacetylase 2
Q8N1G0	-1.17253	13.6152	0.0227373	ZNF687	zinc finger protein 687
O43815	-1.17274	14.91	0.000737183	STRN	striatin
Q99717	-1.17317	14.0919	0.0984728	SMAD5	SMAD family member 5
P54577	-1.17333	14.5882	0.00150143	YARS1	tyrosyl-tRNA synthetase 1
Q53EZ4	-1.17557	14.1983	0.0450853	CEP55	centrosomal protein 55
O95372	-1.1764	14.6424	0.000725225	LYPLA2	lysophospholipase 2
Q9NT62	-1.17653	14.6033	0.0365543	ATG3	autophagy related 3
Q9Y224	-1.17798	14.273	0.0176187	RTRAF	RNA transcription, translation and transport factor
Q9GZR2	-1.17843	13.9948	0.00099822	REXO4	REX4 homolog, 3'-5' exonuclease
Q3ZCQ8	-1.17948	14.7359	0.0103514	TIMM50	translocase of inner mitochondrial membrane 50
Q29RF7	-1.1804	14.331	0.000203207	PDS5A	PDS5 cohesin associated factor A
Q9P275	-1.18065	14.3222	0.0225984	USP36	ubiquitin specific peptidase 36
Q96SQ9	-1.18085	14.6808	0.0578835	CYP2S1	cytochrome P450 family 2 subfamily S member 1
Q9H8G2	-1.18293	14.3987	0.0359608	CAAP1	caspase activity and apoptosis inhibitor 1
Q14197	-1.18301	15.1008	0.00048228	MRPL58	mitochondrial ribosomal protein L58
Q9NUQ6	-1.18324	15.2807	2.11008e-05	SPATS2L	spermatogenesis associated serine rich 2 like
Q9BQ61	-1.18326	15.2167	0.00416476	TRIR	telomerase RNA component interacting RNase
Q9UQ35	-1.18349	15.7468	4.56711e-06	SRRM2	serine/arginine repetitive matrix 2
Q9UER7	-1.18412	14.2842	0.0393171	DAXX	death domain associated protein
Q9Y3A2	-1.18414	13.3705	0.0013297	UTP11	UTP11 small subunit processome component
Q96K17	-1.18458	15.4003	0.0153191	BTF3L4	basic transcription factor 3 like 4
Q08752	-1.18511	13.9511	0.0127456	PPID	peptidylprolyl isomerase D
A0A7I2V2U6	-1.18526	14.8721	0.0185711	NA	NA
P49756	-1.18599	14.723	1.69602e-06	RBM25	RNA binding motif protein 25
Q9UQE7	-1.18679	14.3346	0.000399112	SMC3	structural maintenance of chromosomes 3
P62072	-1.1874	14.8574	0.0566881	TIMM10	translocase of inner mitochondrial membrane 10
Q8N1G4	-1.18767	15.1984	0.000399112	LRRC47	leucine rich repeat containing 47
O75683	-1.18793	14.0484	0.0207405	SURF6	surfeit 6
P51610	-1.18824	17.5417	0.000782938	HCFC1	host cell factor C1
Q96IZ0	-1.18862	15.3382	0.0140402	PAWR	pro-apoptotic WT1 regulator
P55081	-1.18867	14.4881	0.000555666	MFAP1	microfibril associated protein 1
C9JNL5	-1.18874	13.5513	0.0825219	NA	NA
Q96MG7	-1.19054	14.2564	0.020214	NSMCE3	NSE3 homolog, SMC5-SMC6 complex component
P09429	-1.19129	17.9415	0.00126517	HMGB1	high mobility group box 1
Q86WV7	-1.19247	15.4156	0.00373994	NA	NA
E7ERS3	-1.19297	14.7124	0.00019091	ZC3H18	zinc finger CCCH-type containing 18
Q659A1	-1.19307	15.1669	0.000425062	ICE2	interactor of little elongation complex ELL subunit 2
Q07666	-1.19376	16.3707	0.000412442	KHDRBS1	KH RNA binding domain containing, signal transduction associated 1
Q9NVS2	-1.1954	14.9845	5.84005e-05	MRPS18A	mitochondrial ribosomal protein S18A
P31948	-1.19626	15.631	0.000286347	STIP1	stress induced phosphoprotein 1
Q9H9F9	-1.1965	14.68	0.0597969	ACTR5	actin related protein 5
Q9NPF5	-1.19726	15.5296	0.0440723	DMAP1	DNA methyltransferase 1 associated protein 1
Q9Y5S9	-1.19752	15.8636	0.0059327	RBM8A	RNA binding motif protein 8A
Q13123	-1.19756	14.7358	1.37813e-05	IK	IK cytokine
O75821	-1.1987	15.2	8.19266e-05	EIF3G	eukaryotic translation initiation factor 3 subunit G
O15270	-1.19888	14.0046	0.0950212	SPTLC2	serine palmitoyltransferase long chain base subunit 2
O60884	-1.20034	15.358	0.000363398	DNAJA2	DnaJ heat shock protein family (Hsp40) member A2
Q9H7E2	-1.20061	13.9815	0.00541339	TDRD3	tudor domain containing 3
Q6PK04	-1.20151	14.7736	0.00260936	CCDC137	coiled-coil domain containing 137
P46109	-1.20268	15.118	0.0103386	CRKL	CRK like proto-oncogene, adaptor protein
Q99497	-1.20298	15.4121	0.00480298	PARK7	Parkinsonism associated deglycase
P62495	-1.20372	15.5467	0.0263124	ETF1	eukaryotic translation termination factor 1
Q56VL3	-1.20529	15.9119	0.00570831	OCIAD2	OCIA domain containing 2
Q6PJG6	-1.20533	14.2077	0.0565557	BRAT1	BRCA1 associated ATM activator 1
P49790	-1.20649	15.1592	6.46e-06	NUP153	nucleoporin 153
Q9Y5Q8	-1.20797	14.3178	0.00400205	GTF3C5	general transcription factor IIIC subunit 5
Q9BZZ5	-1.2085	15.4713	0.00338836	API5	apoptosis inhibitor 5
Q9HCD5	-1.20919	14.7134	0.00166054	NCOA5	nuclear receptor coactivator 5
P48643	-1.21019	15.3162	0.00198131	CCT5	chaperonin containing TCP1 subunit 5
P15170	-1.21078	14.115	0.00052163	GSPT1	G1 to S phase transition 1
Q99959	-1.21082	15.019	0.00203926	PKP2	plakophilin 2
Q8TCC3	-1.21205	16.1148	0.00385754	MRPL30	mitochondrial ribosomal protein L30
Q969G3	-1.21232	15.2968	0.00011091	SMARCE1	SWI/SNF related, matrix associated, actin dependent regulator of chromatin, subfamily e, member 1
A0A0A0MRP6	-1.21291	13.9439	0.0524005	SMARCA1	SWI/SNF related, matrix associated, actin dependent regulator of chromatin, subfamily a, member 1
F8W038	-1.2143	15.7223	0.00035511	NA	NA
O15085	-1.2145	13.2423	0.0170786	ARHGEF11	Rho guanine nucleotide exchange factor 11
Q16576	-1.21492	14.9803	0.0024504	RBBP7	RB binding protein 7, chromatin remodeling factor
Q14683	-1.21584	14.2155	0.000469445	SMC1A	structural maintenance of chromosomes 1A
B3KVL5	-1.21619	14.816	0.00224366	ZCCHC10	zinc finger CCHC-type containing 10
P15531	-1.21749	16.4718	0.000425376	NME1	NME/NM23 nucleoside diphosphate kinase 1
Q12962	-1.21846	16.7619	0.020214	TAF10	TATA-box binding protein associated factor 10
Q8IX90	-1.2199	13.8745	0.0711618	SKA3	spindle and kinetochore associated complex subunit 3
Q9ULG1	-1.22128	14.2551	0.0902057	INO80	INO80 complex ATPase subunit
O15372	-1.22328	14.6611	0.00421097	EIF3H	eukaryotic translation initiation factor 3 subunit H
C9J9K3	-1.22389	17.4038	4.07811e-05	NA	NA
E9PIM6	-1.22438	17.064	0.00360269	NA	NA
Q9NUQ3	-1.22631	14.0616	0.00325992	TXLNG	taxilin gamma
A0A669KBH9	-1.22779	14.1539	0.000239792	NA	NA
Q9Y265	-1.2279	14.9035	0.00323696	RUVBL1	RuvB like AAA ATPase 1
Q9Y6D6	-1.22865	13.5348	0.0161963	ARFGEF1	ADP ribosylation factor guanine nucleotide exchange factor 1
Q15291	-1.2289	15.3507	0.00334745	RBBP5	RB binding protein 5, histone lysine methyltransferase complex subunit
G5EA30	-1.22977	14.6747	0.000271722	CELF1	CUGBP Elav-like family member 1
P82673	-1.23144	15.1151	0.00183067	MRPS35	mitochondrial ribosomal protein S35
P23610	-1.23146	14.7768	0.0633562	F8A1	coagulation factor VIII associated 1
A0A7P0T9U7	-1.23269	16.0987	0.00759532	NA	NA
Q9BZJ0	-1.23455	14.2642	0.0205343	CRNKL1	crooked neck pre-mRNA splicing factor 1
M0QXN5	-1.23496	14.372	0.00688342	NA	NA
A9Z1X7	-1.23503	14.6895	0.000242056	NA	NA
A0A1W2PRV5	-1.23518	13.9094	0.0695451	NA	NA
Q02750	-1.23535	14.379	0.0149343	MAP2K1	mitogen-activated protein kinase kinase 1
A6ND22	-1.23711	16.1321	0.0196714	NA	NA
Q13126	-1.23824	13.9899	0.0185028	MTAP	methylthioadenosine phosphorylase
A0A3F2YNY7	-1.23832	14.2226	0.00818766	NA	NA
Q13895	-1.23919	14.0536	0.00499604	BYSL	bystin like
P35659	-1.24029	15.408	2.06273e-05	DEK	DEK proto-oncogene
P29084	-1.24062	13.7268	0.0381191	GTF2E2	general transcription factor IIE subunit 2
Q01081	-1.24214	14.8344	0.00155148	U2AF1	U2 small nuclear RNA auxiliary factor 1
A0A5H1ZRQ2	-1.2435	15.7891	0.000129999	NA	NA
Q9NYV4	-1.2439	14.6976	9.18708e-05	CDK12	cyclin dependent kinase 12
Q9NX24	-1.24524	15.7769	0.00453084	NHP2	NHP2 ribonucleoprotein
P60981	-1.2467	15.0669	0.00107277	DSTN	destrin, actin depolymerizing factor
P07900	-1.24671	15.9781	0.00379639	HSP90AA1	heat shock protein 90 alpha family class A member 1
C9JIF9	-1.24752	14.61	0.0191357	NA	NA
Q9Y3C8	-1.24879	14.3671	0.0325242	UFC1	ubiquitin-fold modifier conjugating enzyme 1
A0A494C1F2	-1.24888	15.3598	7.74572e-06	NA	NA
Q15424	-1.24909	15.5578	2.9993e-05	SAFB	scaffold attachment factor B
Q8NI27	-1.24949	14.6748	5.54699e-05	THOC2	THO complex subunit 2
Q12986	-1.24968	14.1678	0.00399576	NFX1	nuclear transcription factor, X-box binding 1
P62750	-1.25083	17.8692	1.98777e-05	RPL23A	ribosomal protein L23a
C9J0I9	-1.25119	14.6807	0.000376395	NA	NA
Q9BVI4	-1.25236	14.1707	0.0186235	NOC4L	nucleolar complex associated 4 homolog
O60343	-1.25255	13.6727	0.0137567	TBC1D4	TBC1 domain family member 4
O00425	-1.25284	15.5297	6.36879e-05	IGF2BP3	insulin like growth factor 2 mRNA binding protein 3
P30154	-1.25433	14.6184	0.0966071	PPP2R1B	protein phosphatase 2 scaffold subunit Abeta
Q9NPI1	-1.25455	13.7757	0.00669202	BRD7	bromodomain containing 7
Q9H7B2	-1.25659	14.3946	0.0278683	RPF2	ribosome production factor 2 homolog
Q9ULM3	-1.25769	13.4185	0.00170489	YEATS2	YEATS domain containing 2
P49406	-1.25911	14.1434	0.0160665	MRPL19	mitochondrial ribosomal protein L19
P17480	-1.26113	14.5969	4.5913e-06	UBTF	upstream binding transcription factor
O15355	-1.26179	15.0512	0.00136938	PPM1G	protein phosphatase, Mg2+/Mn2+ dependent 1G
J3KMX2	-1.26211	13.9199	0.00478923	SMARCD2	SWI/SNF related, matrix associated, actin dependent regulator of chromatin, subfamily d, member 2
O43324	-1.26338	16.3333	6.48693e-05	EEF1E1	eukaryotic translation elongation factor 1 epsilon 1
Q9Y6G9	-1.26367	15.7592	0.00165368	DYNC1LI1	dynein cytoplasmic 1 light intermediate chain 1
Q9UBB4	-1.26415	14.2971	0.0225263	ATXN10	ataxin 10
Q9H089	-1.26498	13.7282	0.00668627	LSG1	large 60S subunit nuclear export GTPase 1
Q10713	-1.26617	13.9436	0.0173432	PMPCA	peptidase, mitochondrial processing subunit alpha
Q9P291	-1.26643	14.5154	0.000641222	ARMCX1	armadillo repeat containing X-linked 1
P78318	-1.26705	13.4874	0.00832457	IGBP1	immunoglobulin binding protein 1
Q8N983	-1.26722	16.2642	0.000336232	MRPL43	mitochondrial ribosomal protein L43
Q16537	-1.26727	14.5589	0.047477	PPP2R5E	protein phosphatase 2 regulatory subunit B'epsilon
H0YJV7	-1.26791	14.039	0.0463263	NA	NA
A0A0B4J2A0	-1.26825	13.4161	0.082683	SHPK	sedoheptulokinase
A0A087X0R6	-1.26886	14.3872	0.00550347	NA	NA
B1AQP1	-1.26923	14.034	0.0807447	NA	NA
P11142	-1.26935	17.2392	0.000338923	HSPA8	heat shock protein family A (Hsp70) member 8
A0A804HJX3	-1.27005	14.3251	0.0886638	NA	NA
O75534	-1.2704	15.2287	5.65707e-05	CSDE1	cold shock domain containing E1
P23526	-1.27097	16.0853	0.00467093	AHCY	adenosylhomocysteinase
Q14331	-1.27112	14.3188	0.00699415	FRG1	FSHD region gene 1
Q8IZQ5	-1.27139	14.9705	0.00274286	SELENOH	selenoprotein H
D6RCD7	-1.27187	16.9019	8.74861e-05	NA	NA
Q92733	-1.27207	15.0092	0.000301497	PRCC	proline rich mitotic checkpoint control factor
Q7Z739	-1.27215	14.7451	0.00196924	YTHDF3	YTH N6-methyladenosine RNA binding protein F3
E7EWR4	-1.27373	16.2018	0.000132023	CSTF2	cleavage stimulation factor subunit 2
P25685	-1.27392	14.702	0.00448037	DNAJB1	DnaJ heat shock protein family (Hsp40) member B1
E9PM92	-1.27688	15.1976	0.0237198	NA	NA
A0A087WT21	-1.27822	15.2276	0.071878	NA	NA
Q9Y3B4	-1.27822	15.2815	0.000832767	SF3B6	splicing factor 3b subunit 6
Q9H2U1	-1.27857	14.0111	0.000673648	DHX36	DEAH-box helicase 36
P56192	-1.27935	15.4382	0.00796236	MARS1	methionyl-tRNA synthetase 1
Q9H2P0	-1.27939	14.4172	0.000308514	ADNP	activity dependent neuroprotector homeobox
O60502	-1.27993	13.9411	0.0187221	OGA	O-GlcNAcase
P49915	-1.27997	14.7254	0.00579184	GMPS	guanine monophosphate synthase
Q96HQ2	-1.28118	13.6195	0.00374116	CDKN2AIPNL	CDKN2A interacting protein N-terminal like
Q9UPX8	-1.28149	14.7173	0.00384139	SHANK2	SH3 and multiple ankyrin repeat domains 2
O60293	-1.28154	14.0968	0.0134431	ZFC3H1	zinc finger C3H1-type containing
Q96PZ0	-1.28353	13.7061	0.0280026	PUS7	pseudouridine synthase 7
Q96ST3	-1.28379	13.9603	0.000255067	SIN3A	SIN3 transcription regulator family member A
Q8IWZ8	-1.284	14.3893	0.00816853	SUGP1	SURP and G-patch domain containing 1
P46783	-1.28408	16.7281	3.97964e-05	RPS10	ribosomal protein S10
Q7KZ85	-1.28555	14.0723	0.00039231	SUPT6H	SPT6 homolog, histone chaperone and transcription elongation factor
Q96FV9	-1.28783	15.9608	0.00227043	THOC1	THO complex subunit 1
P62328	-1.28824	18.371	0.054215	TMSB4X	thymosin beta 4 X-linked
Q9BRF8	-1.28882	16.0464	0.0225013	CPPED1	calcineurin like phosphoesterase domain containing 1
Q5T5Y3	-1.28897	13.9257	0.0127456	CAMSAP1	calmodulin regulated spectrin associated protein 1
P68104	-1.28988	17.1461	6.45762e-06	EEF1A1	eukaryotic translation elongation factor 1 alpha 1
Q14694	-1.29148	14.5869	0.000569185	USP10	ubiquitin specific peptidase 10
A0A590UKC9	-1.29198	14.0756	0.00699606	NA	NA
Q14103	-1.2925	15.604	2.25424e-05	HNRNPD	heterogeneous nuclear ribonucleoprotein D
V9GZ56	-1.29307	15.5763	0.0166468	NA	NA
P09661	-1.29321	15.7534	7.92766e-07	SNRPA1	small nuclear ribonucleoprotein polypeptide A'
J3QLE5	-1.29415	17.3263	0.000132676	NA	NA
Q15906	-1.29648	14.9228	0.00108486	VPS72	vacuolar protein sorting 72 homolog
P57740	-1.29711	14.9689	4.22838e-05	NUP107	nucleoporin 107
Q9BQ15	-1.29741	14.7356	0.0340474	NABP2	nucleic acid binding protein 2
Q96AE4	-1.29873	16.88	1.36204e-05	FUBP1	far upstream element binding protein 1
Q8WWQ0	-1.29882	14.9617	4.77273e-06	PHIP	pleckstrin homology domain interacting protein
O94916	-1.29955	13.2658	0.0161426	NFAT5	nuclear factor of activated T cells 5
O75152	-1.3024	14.3659	2.1186e-05	ZC3H11A	zinc finger CCCH-type containing 11A
O43148	-1.30311	14.3774	0.0243096	RNMT	RNA guanine-7 methyltransferase
Q96DI7	-1.30322	14.7441	0.00302418	SNRNP40	small nuclear ribonucleoprotein U5 subunit 40
H3BLV9	-1.30613	14.4799	0.0104442	NA	NA
P07737	-1.30655	17.4612	0.00453084	PFN1	profilin 1
A0A8I5KYF1	-1.30674	14.5988	0.0288216	NA	NA
Q86TU7	-1.30698	13.6241	0.0310866	SETD3	SET domain containing 3, actin N3(tau)-histidine methyltransferase
P31939	-1.31033	15.0125	0.00619979	ATIC	5-aminoimidazole-4-carboxamide ribonucleotide formyltransferase/IMP cyclohydrolase
Q8WXA9	-1.31169	14.278	0.0242642	SREK1	splicing regulatory glutamic acid and lysine rich protein 1
Q9H0D6	-1.31321	15.2447	0.000200134	XRN2	5'-3' exoribonuclease 2
H0YCV3	-1.31323	14.1995	0.0470206	NA	NA
O76003	-1.31525	14.1817	0.00875798	GLRX3	glutaredoxin 3
O95793	-1.31544	14.9899	2.31406e-05	STAU1	staufen double-stranded RNA binding protein 1
Q9Y3B7	-1.31654	15.6757	1.46785e-06	MRPL11	mitochondrial ribosomal protein L11
F6RGN5	-1.31684	15.3184	0.0673712	SLC25A10	solute carrier family 25 member 10
Q14498	-1.31704	15.0195	0.000272158	RBM39	RNA binding motif protein 39
G3V529	-1.32193	14.1252	0.000344829	NA	NA
Q5JTH9	-1.32318	14.3813	0.000334944	RRP12	ribosomal RNA processing 12 homolog
O60610	-1.32352	14.6587	0.000378983	DIAPH1	diaphanous related formin 1
A0A087WTW0	-1.32382	13.6318	0.0254546	NA	NA
Q9UQ80	-1.3267	15.0652	0.00134142	PA2G4	proliferation-associated 2G4
Q9ULL5	-1.32679	14.701	0.0149678	PRR12	proline rich 12
A0A7P0Z4K4	-1.32784	14.9133	0.00353695	NA	NA
Q9UJ83	-1.3291	14.4018	0.0220668	HACL1	2-hydroxyacyl-CoA lyase 1
Q9UQN3	-1.3298	15.0782	0.00903227	CHMP2B	charged multivesicular body protein 2B
P43243	-1.33228	16.3361	2.06904e-06	MATR3	matrin 3
P05783	-1.33228	16.1164	0.0609907	KRT18	keratin 18
B9ZVT1	-1.33307	14.3201	0.0644043	NA	NA
P60842	-1.33417	15.9971	0.0117558	EIF4A1	eukaryotic translation initiation factor 4A1
E9PR30	-1.33888	18.3769	0.000116601	NA	NA
Q9Y2Z0	-1.33909	14.4931	0.00158975	SUGT1	SGT1 homolog, MIS12 kinetochore complex assembly cochaperone
Q9HC35	-1.33993	14.0897	0.000171363	EML4	EMAP like 4
Q9BXR0	-1.34009	14.7303	0.00240644	QTRT1	queuine tRNA-ribosyltransferase catalytic subunit 1
P62314	-1.34013	16.5082	0.000162965	SNRPD1	small nuclear ribonucleoprotein D1 polypeptide
J3KQ32	-1.3404	14.2157	0.0225371	NA	NA
E9PD53	-1.34131	14.2479	0.000643749	SMC4	structural maintenance of chromosomes 4
O75391	-1.34183	14.1056	0.000697956	SPAG7	sperm associated antigen 7
P62937	-1.34292	18.0306	0.000430143	PPIA	peptidylprolyl isomerase A
A0A6Q8PGB0	-1.34388	14.9825	1.53438e-06	NA	NA
Q9H8H0	-1.3439	13.9167	0.0180951	NOL11	nucleolar protein 11
A0A087X0L7	-1.34461	14.1001	0.0180949	NA	NA
Q15738	-1.34511	14.2369	0.00520298	NSDHL	NAD(P) dependent steroid dehydrogenase-like
Q13405	-1.34705	14.4601	0.000931804	MRPL49	mitochondrial ribosomal protein L49
K7EQ55	-1.3479	15.2981	0.000302614	NA	NA
Q9P2W9	-1.34822	13.2011	0.0385478	STX18	syntaxin 18
Q9NQT5	-1.34907	16.1129	9.38886e-05	EXOSC3	exosome component 3
P82663	-1.3496	13.9784	0.00691412	MRPS25	mitochondrial ribosomal protein S25
O00422	-1.35012	15.6321	0.00255406	SAP18	Sin3A associated protein 18
O75909	-1.35136	13.9008	0.0353704	CCNK	cyclin K
A0A140T9L0	-1.35157	16.4859	0.000359383	NA	NA
Q96EL3	-1.35175	14.9034	0.000360521	MRPL53	mitochondrial ribosomal protein L53
Q9HC38	-1.35192	13.1771	0.00938988	GLOD4	glyoxalase domain containing 4
P56945	-1.35227	13.4526	0.0829657	BCAR1	BCAR1 scaffold protein, Cas family member
Q8IUE6	-1.35401	17.0131	0.0229198	H2AC21	H2A clustered histone 21
Q96NB3	-1.35421	12.9922	0.0859408	ZNF830	zinc finger protein 830
Q9P2N5	-1.35554	14.5672	1.64795e-05	RBM27	RNA binding motif protein 27
M0R1R8	-1.35571	19.9461	0.0658764	NA	NA
Q5VT52	-1.35972	14.7872	2.24318e-06	RPRD2	regulation of nuclear pre-mRNA domain containing 2
Q9NW82	-1.36097	14.0777	0.00550909	WDR70	WD repeat domain 70
Q6ZW49	-1.361	13.7068	0.0515837	PAXIP1	PAX interacting protein 1
Q9NXH9	-1.36162	14.1951	0.000768979	TRMT1	tRNA methyltransferase 1
Q96IR7	-1.36193	15.0101	0.0254478	HPDL	4-hydroxyphenylpyruvate dioxygenase like
P49458	-1.36313	16.3509	0.000230588	SRP9	signal recognition particle 9
Q96RS6	-1.3635	14.4857	0.0176531	NUDCD1	NudC domain containing 1
E9PEM5	-1.36481	13.855	0.0312746	NA	NA
Q9NSC2	-1.36481	13.492	0.00289703	SALL1	spalt like transcription factor 1
A0A0B4J1W3	-1.36732	13.9935	0.00214345	NA	NA
A0A804HL54	-1.36779	13.9971	0.0377008	NA	NA
E9PRF4	-1.3678	14.431	0.000212408	NA	NA
Q9Y3D9	-1.3694	15.3154	0.000182422	MRPS23	mitochondrial ribosomal protein S23
Q93099	-1.3701	17.2711	0.0311393	HGD	homogentisate 1,2-dioxygenase
O60318	-1.373	13.8974	0.0382836	MCM3AP	minichromosome maintenance complex component 3 associated protein
K7EIN1	-1.37396	13.5653	0.042363	NA	NA
H0YG54	-1.37473	13.9651	0.0401824	NA	NA
O75319	-1.37534	13.7402	0.0499112	DUSP11	dual specificity phosphatase 11
C9JYQ9	-1.37703	14.3455	0.0604877	RPL22L1	ribosomal protein L22 like 1
Q9NWH9	-1.37743	15.3222	6.48673e-07	SLTM	SAFB like transcription modulator
Q9BYC8	-1.37945	16.0617	0.00454188	MRPL32	mitochondrial ribosomal protein L32
A6NEM2	-1.38121	15.0552	1.24736e-06	NA	NA
Q86U86	-1.38187	14.1553	2.75196e-05	PBRM1	polybromo 1
Q9Y295	-1.38303	15.0597	0.0309088	DRG1	developmentally regulated GTP binding protein 1
M0R0F0	-1.38361	17.1936	4.25992e-07	NA	NA
Q9NU22	-1.38465	13.6502	0.038158	MDN1	midasin AAA ATPase 1
Q5C9Z4	-1.38575	13.7821	0.0621436	NOM1	nucleolar protein with MIF4G domain 1
Q6PD62	-1.38599	13.0122	0.0306715	CTR9	CTR9 homolog, Paf1/RNA polymerase II complex component
Q99986	-1.38633	13.7698	0.0650021	VRK1	VRK serine/threonine kinase 1
O60220	-1.38676	15.7333	0.00342957	TIMM8A	translocase of inner mitochondrial membrane 8A
Q8IYB5	-1.387	13.7515	0.00914186	SMAP1	small ArfGAP 1
Q9NRX2	-1.38809	15.377	9.50971e-05	MRPL17	mitochondrial ribosomal protein L17
P49674	-1.38848	15.1546	0.000107525	CSNK1E	casein kinase 1 epsilon
Q9UIF8	-1.38917	14.3903	0.0633562	BAZ2B	bromodomain adjacent to zinc finger domain 2B
P25440	-1.38992	14.5135	0.000594528	BRD2	bromodomain containing 2
H3BSS6	-1.39128	14.9553	0.00233991	NA	NA
P00491	-1.39148	13.6922	0.0816385	PNP	purine nucleoside phosphorylase
Q99856	-1.39278	15.0641	0.0145812	ARID3A	AT-rich interaction domain 3A
E7ER32	-1.39338	12.7646	0.0120649	MRTFA	myocardin related transcription factor A
Q8IWI9	-1.39389	13.9309	0.00109751	MGA	MAX dimerization protein MGA
Q96HS1	-1.39461	14.1432	0.00547341	PGAM5	PGAM family member 5, mitochondrial serine/threonine protein phosphatase
P62841	-1.39582	16.7282	0.000460248	RPS15	ribosomal protein S15
Q08945	-1.39664	14.9195	1.82292e-05	SSRP1	structure specific recognition protein 1
E5RFP0	-1.39705	14.7956	0.0284043	NA	NA
P55058	-1.3975	14.6155	0.0539898	PLTP	phospholipid transfer protein
G3V5Q1	-1.39762	15.7224	4.44311e-05	NA	NA
P50395	-1.40003	15.2052	0.00587782	GDI2	GDP dissociation inhibitor 2
Q75MG1	-1.40031	16.5522	0.0446821	NA	NA
A0A0B4J1Z1	-1.40074	16.5021	3.98033e-06	NA	NA
P16949	-1.4012	16.3369	0.00455657	STMN1	stathmin 1
P52756	-1.40133	14.3018	0.000286347	RBM5	RNA binding motif protein 5
Q9Y5B9	-1.40214	15.3317	4.3854e-05	SUPT16H	SPT16 homolog, facilitates chromatin remodeling subunit
Q9HCM3	-1.40878	14.0066	0.0742728	KIAA1549	KIAA1549
V9GYS5	-1.40971	13.805	0.00423161	NA	NA
A0A087WUX7	-1.41092	13.9257	0.0944934	NA	NA
P07910	-1.41187	17.3603	4.26154e-05	HNRNPC	heterogeneous nuclear ribonucleoprotein C
A0A0C4DGE4	-1.4129	13.9176	0.0644043	NA	NA
P61244	-1.41398	14.3738	0.0125502	MAX	MYC associated factor X
J3KP75	-1.41505	13.6617	0.0329552	NA	NA
Q9H307	-1.41556	15.6155	3.50225e-07	PNN	pinin, desmosome associated protein
Q9Y314	-1.41681	14.1083	0.00188887	NOSIP	nitric oxide synthase interacting protein
Q8N5N7	-1.4171	14.6013	0.0040083	MRPL50	mitochondrial ribosomal protein L50
Q9H9J2	-1.41808	13.0866	0.0098349	MRPL44	mitochondrial ribosomal protein L44
P53041	-1.4196	13.965	0.00454609	PPP5C	protein phosphatase 5 catalytic subunit
Q14118	-1.42031	14.618	0.000766678	DAG1	dystroglycan 1
Q12849	-1.42156	13.9856	0.000425376	GRSF1	G-rich RNA sequence binding factor 1
P08047	-1.42177	14.7323	0.000194171	SP1	Sp1 transcription factor
P52272	-1.42322	17.1023	5.10944e-06	HNRNPM	heterogeneous nuclear ribonucleoprotein M
P23511	-1.42367	14.5785	0.00440035	NFYA	nuclear transcription factor Y subunit alpha
Q7Z7K6	-1.42445	16.0723	3.89299e-05	CENPV	centromere protein V
Q6RFH5	-1.42462	14.3007	0.00656305	WDR74	WD repeat domain 74
A0A087WZ13	-1.42514	15.0257	0.000401504	NA	NA
Q9BZE9	-1.42564	14.5483	0.000853504	ASPSCR1	ASPSCR1 tether for SLC2A4, UBX domain containing
Q14444	-1.42582	16.6413	5.57974e-06	CAPRIN1	cell cycle associated protein 1
E7EX04	-1.42591	13.3769	0.00153629	NA	NA
A0A087WWX0	-1.42641	14.37	0.0283331	NA	NA
Q9UNY4	-1.42643	13.6743	0.0503197	TTF2	transcription termination factor 2
Q9BYD6	-1.42653	14.1501	0.0309309	MRPL1	mitochondrial ribosomal protein L1
E9PKY5	-1.42665	13.9089	0.0706476	NA	NA
P22087	-1.42809	16.3595	3.09198e-05	FBL	fibrillarin
P26639	-1.42847	15.2744	0.00717053	TARS1	threonyl-tRNA synthetase 1
O43615	-1.42872	14.7174	2.52133e-06	TIMM44	translocase of inner mitochondrial membrane 44
J3KPP4	-1.42891	14.059	0.000194314	LUC7L3	LUC7 like 3 pre-mRNA splicing factor
Q9BRJ7	-1.42972	13.3667	0.0440723	NUDT16L1	nudix hydrolase 16 like 1
Q9UH36	-1.43025	12.917	0.019924	SRRD	SRR1 domain containing
A0A0A0MTB8	-1.43207	13.9683	0.00766625	NA	NA
P09936	-1.43216	16.0656	0.000496904	UCHL1	ubiquitin C-terminal hydrolase L1
P46060	-1.43331	15.0524	2.2947e-06	RANGAP1	Ran GTPase activating protein 1
Q96SK2	-1.43358	14.3014	0.00270047	TMEM209	transmembrane protein 209
E9PPJ5	-1.43419	14.3618	0.013247	NA	NA
P39748	-1.43469	15.1157	0.000580796	FEN1	flap structure-specific endonuclease 1
Q9UGM6	-1.43513	14.6206	0.0902266	WARS2	tryptophanyl tRNA synthetase 2, mitochondrial
P63220	-1.43521	17.417	0.00315097	RPS21	ribosomal protein S21
A0A087X2D5	-1.43547	15.1605	0.0117342	MRPL45	mitochondrial ribosomal protein L45
Q7L311	-1.4364	15.2736	0.000552813	ARMCX2	armadillo repeat containing X-linked 2
K7EP90	-1.43666	15.2395	0.002046	NA	NA
E5RI98	-1.4367	18.3206	0.0061114	NA	NA
P31943	-1.4378	15.8805	0.000529002	HNRNPH1	heterogeneous nuclear ribonucleoprotein H1
Q08174	-1.43834	14.7888	0.042363	PCDH1	protocadherin 1
O95391	-1.43928	14.6842	0.0149757	SLU7	SLU7 homolog, splicing factor
Q92576	-1.44225	14.1963	2.35709e-06	PHF3	PHD finger protein 3
Q9BV44	-1.443	14.2693	0.0205367	THUMPD3	THUMP domain containing 3
A0A7P0Z472	-1.44312	14.1534	0.0237866	NA	NA
Q15554	-1.44312	14.297	0.0123953	TERF2	telomeric repeat binding factor 2
Q7Z7E8	-1.44332	13.5216	0.0250575	UBE2Q1	ubiquitin conjugating enzyme E2 Q1
E9PC69	-1.44478	15.269	5.14889e-06	NA	NA
A0A1W2PPZ5	-1.44677	14.8173	0.000326524	NA	NA
P48634	-1.44723	15.1756	1.46785e-06	PRRC2A	proline rich coiled-coil 2A
H3BNC9	-1.44734	16.6637	0.00365704	NA	NA
Q96EY8	-1.44768	14.192	0.00401777	MMAB	metabolism of cobalamin associated B
P29083	-1.44872	13.9789	0.00475985	GTF2E1	general transcription factor IIE subunit 1
Q96E11	-1.44886	14.9347	0.00302049	MRRF	mitochondrial ribosome recycling factor
Q5VYK3	-1.4491	13.8164	0.0110948	NA	NA
A0A2U3TZR0	-1.45077	13.4922	0.043046	NA	NA
Q92598	-1.45212	14.5208	0.000115356	HSPH1	heat shock protein family H (Hsp110) member 1
Q5SRN1	-1.45241	13.4789	0.0381546	NA	NA
P82979	-1.4538	16.9932	1.0346e-05	SARNP	SAP domain containing ribonucleoprotein
P05386	-1.45524	17.1076	0.000270623	RPLP1	ribosomal protein lateral stalk subunit P1
A0A8I5KSH6	-1.45587	14.4092	0.00318143	NA	NA
O60341	-1.4559	14.5889	0.000976922	KDM1A	lysine demethylase 1A
P62316	-1.45628	17.0249	0.000102705	SNRPD2	small nuclear ribonucleoprotein D2 polypeptide
Q9H6E4	-1.45696	14.9764	0.00535537	CCDC134	coiled-coil domain containing 134
Q9NQT4	-1.45842	14.4668	0.00276961	EXOSC5	exosome component 5
Q9BZE4	-1.45865	14.4236	0.00012729	GTPBP4	GTP binding protein 4
P14923	-1.45889	14.6106	0.00637363	JUP	junction plakoglobin
Q96EV2	-1.45904	14.1301	2.64828e-05	RBM33	RNA binding motif protein 33
P78316	-1.45939	14.4846	4.08424e-05	NOP14	NOP14 nucleolar protein
Q8N183	-1.46153	15.6783	5.32461e-05	NDUFAF2	NADH:ubiquinone oxidoreductase complex assembly factor 2
Q9Y2U8	-1.4633	15.8872	1.04219e-06	LEMD3	LEM domain containing 3
P30086	-1.46461	15.7485	0.0028194	PEBP1	phosphatidylethanolamine binding protein 1
Q9P031	-1.46634	13.9767	0.000591311	CCDC59	coiled-coil domain containing 59
O00762	-1.46663	15.3449	0.00380261	UBE2C	ubiquitin conjugating enzyme E2 C
Q5H9R4	-1.46895	14.3395	0.000358648	NA	NA
P16989	-1.46904	16.0065	0.000248146	YBX3	Y-box binding protein 3
Q8TB52	-1.46939	13.9708	0.0979994	FBXO30	F-box protein 30
B5MDF5	-1.46947	16.3806	0.000107531	NA	NA
P17844	-1.47063	15.7574	1.59029e-05	DDX5	DEAD-box helicase 5
Q9UI30	-1.47104	14.5472	0.00120125	TRMT112	tRNA methyltransferase activator subunit 11-2
P62851	-1.47291	17.9737	5.58843e-05	RPS25	ribosomal protein S25
P62312	-1.4737	15.7569	6.26647e-06	LSM6	LSM6 homolog, U6 small nuclear RNA and mRNA degradation associated
A0A7I2V4J6	-1.47605	15.8579	0.000175923	NA	NA
C9JRJ5	-1.47606	14.7208	9.17421e-05	NA	NA
Q9NRN7	-1.47864	14.2577	0.0268178	AASDHPPT	aminoadipate-semialdehyde dehydrogenase-phosphopantetheinyl transferase
O95347	-1.47984	14.0321	0.00159898	SMC2	structural maintenance of chromosomes 2
P46087	-1.47998	15.4753	5.16365e-06	NOP2	NOP2 nucleolar protein
E5RGS9	-1.48092	15.8442	0.000503109	NA	NA
P38432	-1.48169	13.7189	0.000109671	COIL	coilin
P51659	-1.48277	15.5209	0.010616	HSD17B4	hydroxysteroid 17-beta dehydrogenase 4
P07195	-1.48317	16.313	0.000120261	LDHB	lactate dehydrogenase B
Q06830	-1.48458	17.672	1.24615e-05	PRDX1	peroxiredoxin 1
B7Z6D5	-1.48523	14.5083	6.17191e-07	NA	NA
O75190	-1.48645	14.7692	0.0235561	DNAJB6	DnaJ heat shock protein family (Hsp40) member B6
Q96AT9	-1.48959	14.7856	0.0237866	RPE	ribulose-5-phosphate-3-epimerase
Q6P4R8	-1.48973	13.9043	3.91143e-05	NFRKB	nuclear factor related to kappaB binding protein
F8W0I9	-1.49039	14.9692	0.0231349	NA	NA
Q9BYT8	-1.491	13.8618	0.0270245	NLN	neurolysin
O15294	-1.49168	14.2588	0.023791	OGT	O-linked N-acetylglucosamine (GlcNAc) transferase
H0YBR2	-1.49273	14.6842	0.0689215	NA	NA
Q6ZSJ8	-1.49307	14.6342	0.0982913	C1orf122	chromosome 1 open reading frame 122
P15923	-1.49365	14.774	0.010842	TCF3	transcription factor 3
Q15059	-1.49503	14.8472	0.00032878	BRD3	bromodomain containing 3
Q7LBC6	-1.49537	14.6863	1.67537e-05	KDM3B	lysine demethylase 3B
Q96PK6	-1.49593	16.1489	6.88208e-08	RBM14	RNA binding motif protein 14
Q12778	-1.49605	14.2084	0.0919849	FOXO1	forkhead box O1
A0A7N4YH79	-1.49623	14.7361	0.00745652	NA	NA
E7EPN9	-1.49781	14.9313	7.22205e-07	PRRC2C	proline rich coiled-coil 2C
A0A8I5KX04	-1.49933	13.813	2.61826e-05	NA	NA
P34897	-1.49952	15.5952	0.00118171	SHMT2	serine hydroxymethyltransferase 2
A0A5H1ZRS1	-1.49976	13.8799	0.00354818	NA	NA
Q9Y5A9	-1.49988	14.9934	2.35262e-05	YTHDF2	YTH N6-methyladenosine RNA binding protein F2
Q96NC0	-1.50419	14.294	0.00915576	ZMAT2	zinc finger matrin-type 2
P52209	-1.50654	15.2672	0.00136938	PGD	phosphogluconate dehydrogenase
P26232	-1.50687	17.6458	0.0895706	CTNNA2	catenin alpha 2
P17028	-1.50736	13.1058	0.00297387	ZNF24	zinc finger protein 24
Q8WU90	-1.50764	14.6302	0.000895226	ZC3H15	zinc finger CCCH-type containing 15
Q9BRR8	-1.50765	13.1329	0.0375398	GPATCH1	G-patch domain containing 1
P05455	-1.50844	14.8632	4.41637e-06	SSB	small RNA binding exonuclease protection factor La
Q8WXF1	-1.50972	14.5141	8.50891e-05	PSPC1	paraspeckle component 1
P49792	-1.51055	14.8926	5.12431e-06	RANBP2	RAN binding protein 2
P56962	-1.51086	13.9656	0.0185841	STX17	syntaxin 17
P53999	-1.51132	16.1632	2.27954e-05	SUB1	SUB1 regulator of transcription
A0A0U1RRM4	-1.5119	16.4976	1.25557e-05	NA	NA
G5E975	-1.51197	14.7042	0.0428588	SMARCB1	SWI/SNF related, matrix associated, actin dependent regulator of chromatin, subfamily b, member 1
Q9Y508	-1.51214	13.8112	0.0410409	RNF114	ring finger protein 114
O75179	-1.51313	14.2464	6.83354e-07	ANKRD17	ankyrin repeat domain 17
A0A6Q8PGP5	-1.51413	14.795	0.000444689	NA	NA
Q9NZ63	-1.51574	13.7493	0.00123353	C9orf78	chromosome 9 open reading frame 78
Q9BZE1	-1.51589	15.3064	0.0050969	MRPL37	mitochondrial ribosomal protein L37
P18754	-1.52079	14.3348	0.00459913	RCC1	regulator of chromosome condensation 1
Q8NCN4	-1.52239	12.9072	0.00352008	RNF169	ring finger protein 169
Q9NTZ6	-1.52508	14.5592	0.00257032	RBM12	RNA binding motif protein 12
C9JLU1	-1.52606	14.7624	0.0843009	NA	NA
Q49A26	-1.52792	14.5416	0.00201531	GLYR1	glyoxylate reductase 1 homolog
Q9BTE3	-1.5285	13.5807	0.00212105	MCMBP	minichromosome maintenance complex binding protein
Q9H7E9	-1.53053	15.3805	0.00660965	C8orf33	chromosome 8 open reading frame 33
O00273	-1.53329	13.9716	0.0124293	DFFA	DNA fragmentation factor subunit alpha
Q92585	-1.53331	13.7442	0.0370808	MAML1	mastermind like transcriptional coactivator 1
Q86U42	-1.53486	17.2544	0.000160165	PABPN1	poly(A) binding protein nuclear 1
Q6PJT7	-1.53545	14.8475	3.52595e-06	ZC3H14	zinc finger CCCH-type containing 14
Q15819	-1.53546	15.6196	0.00069197	UBE2V2	ubiquitin conjugating enzyme E2 V2
A0A087WUB9	-1.54137	13.9277	0.0757713	NA	NA
Q96L35	-1.54175	14.0459	0.0299051	EPHB4	EPH receptor B4
Q9H6T3	-1.54213	13.9865	9.5112e-06	RPAP3	RNA polymerase II associated protein 3
Q9H4M7	-1.54446	13.9784	0.0543641	PLEKHA4	pleckstrin homology domain containing A4
Q9H5V9	-1.54525	13.8928	0.000956712	STEEP1	STING1 ER exit protein 1
B8ZZQ6	-1.54711	16.4163	0.00316629	NA	NA
Q9Y266	-1.54851	15.1187	1.69945e-05	NUDC	nuclear distribution C, dynein complex regulator
Q8TDN6	-1.54963	15.3078	0.00939681	BRIX1	biogenesis of ribosomes BRX1
Q15398	-1.54994	13.914	0.021134	DLGAP5	DLG associated protein 5
Q01650	-1.55139	16.2396	0.000958768	SLC7A5	solute carrier family 7 member 5
Q01780	-1.55149	14.2097	4.81074e-05	EXOSC10	exosome component 10
Q9UK76	-1.55239	17.5204	0.00679121	JPT1	Jupiter microtubule associated homolog 1
Q99729	-1.55375	15.41	0.00011647	HNRNPAB	heterogeneous nuclear ribonucleoprotein A/B
F8VPD4	-1.55416	14.6024	0.000823049	CAD	carbamoyl-phosphate synthetase 2, aspartate transcarbamylase, and dihydroorotase
P63279	-1.55617	16.8151	0.00016186	UBE2I	ubiquitin conjugating enzyme E2 I
J3QK89	-1.55627	14.6849	1.42521e-05	NA	NA
Q6AI12	-1.55788	14.0489	0.0225389	ANKRD40	ankyrin repeat domain 40
Q96GA3	-1.55898	13.6092	0.0603711	LTV1	LTV1 ribosome biogenesis factor
P62310	-1.55934	15.4575	0.000163507	LSM3	LSM3 homolog, U6 small nuclear RNA and mRNA degradation associated
O15014	-1.55943	13.7237	0.00180008	ZNF609	zinc finger protein 609
B8ZZF0	-1.55975	14.2354	0.00381198	NA	NA
Q10570	-1.56083	13.6104	0.00260336	CPSF1	cleavage and polyadenylation specific factor 1
A0A2R8YD63	-1.56173	13.5275	0.021677	NA	NA
Q9BXK1	-1.56257	15.5665	0.0188808	KLF16	KLF transcription factor 16
P53985	-1.56296	15.8868	0.00177678	SLC16A1	solute carrier family 16 member 1
S4R3H4	-1.5631	15.2415	1.36146e-07	NA	NA
E9PC62	-1.56345	13.6724	0.00570444	CELF2	CUGBP Elav-like family member 2
Q9UMY1	-1.56457	14.7555	9.15731e-06	NOL7	nucleolar protein 7
H0YMJ0	-1.56496	14.2409	0.000194314	NA	NA
A0A0A0MR08	-1.56633	14.7074	0.0108172	NA	NA
P13051	-1.56633	14.538	0.0163107	UNG	uracil DNA glycosylase
G5EA19	-1.56675	13.9414	0.00617236	NA	NA
P11171	-1.56738	14.1554	0.000300436	EPB41	erythrocyte membrane protein band 4.1
[truncated: 801 more rows]

## Sheet: 2C_iPSC_JC_vs_Ctrl
Supplementary Table 2C. Differetially expressed proteins (DEPs) identified in CLN3 patient versus Control group in iPSC stage (adj.P-value > 0.1, -0.6 ≥ Log2FC ≥ 0.6)
protein	logFC	AveExpr	t	P.Value	adj.P.Val	B	gene_name	gene_describe
Q9Y570	-5.13257	15.4272	-7.84644	1.96191e-07	0.00106806	4.09537	PPME1	protein phosphatase methylesterase 1
P56181	-1.21501	15.2073	-5.87412	9.88207e-07	0.0022321	5.50351	NDUFV3	NADH:ubiquinone oxidoreductase subunit V3
Q96PE2	4.2529	13.8147	6.38918	1.23003e-06	0.0022321	4.82155	ARHGEF17	Rho guanine nucleotide exchange factor 17
Q8IY63	3.77287	15.5364	6.19546	1.16103e-05	0.0158016	1.28001	AMOTL1	angiomotin like 1
A0A0A0MSI2	-4.96373	13.6204	-6.2859	1.78149e-05	0.0193969	1.35223	PHC2	polyhomeotic homolog 2
P09417	1.41245	14.133	4.76541	3.00867e-05	0.0233989	2.39634	QDPR	quinoid dihydropteridine reductase
H0Y2M6	3.44417	15.0875	5.28931	2.87694e-05	0.0233989	2.03744	NA	NA
Q96F45	-3.49827	14.1821	-5.23392	3.80481e-05	0.0258917	1.81737	ZNF503	zinc finger protein 503

## Sheet: 2D_AS_JC_vs_Ctrl
Supplementary Table 2D. Differetially expressed proteins (DEPs) identified in CLN3 patient versus Control group in astrocyte stage (adj.P-value > 0.1, -0.6 ≥ Log2FC ≥ 0.6)
protein	logFC	AveExpr	t	P.Value	adj.P.Val	B	gene_name	gene_describe
Q5SRN5	-3.5271	14.785	-6.68218	1.69017e-07	0.00089748	7.09861	NA	NA
Q9C0H2	1.56609	15.0735	5.69945	1.69644e-06	0.00450404	5.06947	TTYH3	tweety family member 3
Q96PK6	5.87191	14.749	6.06005	3.95548e-06	0.00700119	2.91968	RBM14	RNA binding motif protein 14
P17480	0.890364	14.5969	5.11109	1.04358e-05	0.0138535	3.38064	UBTF	upstream binding transcription factor
A0A087X1X5	1.72673	16.3796	4.70668	4.02362e-05	0.0223251	2.1437	NA	NA
H3BRW3	1.64294	15.637	4.68064	4.10986e-05	0.0223251	2.11571	NA	NA
P50895	1.56603	14.4042	4.69191	4.20436e-05	0.0223251	2.10307	BCAM	basal cell adhesion molecule (Lutheran blood group)
B5MCW3	1.54309	13.9099	4.82074	4.05722e-05	0.0223251	2.15777	NA	NA
H0YEK2	1.08687	14.3785	4.83945	2.54649e-05	0.0223251	2.55938	NA	NA
Q2Q1W2	-2.80368	14.8651	-5.00578	3.53417e-05	0.0223251	2.06291	TRIM71	tripartite motif containing 71
H7C2F7	3.39437	14.1782	6.04583	5.11024e-05	0.0246301	1.52815	NA	NA
Q14257	1.36652	14.4028	4.57957	5.56611e-05	0.0246301	1.84054	RCN2	reticulocalbin 2
P32970	2.7794	13.5766	4.89121	6.57246e-05	0.0261946	1.803	CD70	CD70 molecule
B7Z5N5	1.10841	14.1891	4.52457	6.90631e-05	0.0261946	1.64943	SMAD2	SMAD family member 2
Q92665	0.904357	14.8149	4.34753	0.000106386	0.0376607	1.22572	MRPS31	mitochondrial ribosomal protein S31
Q9UPX8	2.03692	14.7173	4.59897	0.000122166	0.0381994	0.953721	SHANK2	SH3 and multiple ankyrin repeat domains 2
Q96RL1	1.56494	13.7851	4.33053	0.000122296	0.0381994	1.11683	UIMC1	ubiquitin interaction motif containing 1
Q8IY81	0.776441	15.1812	4.25558	0.000139993	0.039096	0.971723	FTSJ3	FtsJ RNA 2'-O-methyltransferase 3
O60427	2.77564	15.8378	4.55804	0.000135398	0.039096	0.928327	FADS1	fatty acid desaturase 1
Q9P206	1.32255	13.7638	4.26708	0.000147254	0.039096	0.945564	NHSL3	NHS like 3
Q9BTX1	1.21923	14.7416	4.22436	0.000159935	0.0404407	0.858763	NDC1	NDC1 transmembrane nucleoporin
Q8N2U0	0.963861	17.5766	4.09351	0.000226276	0.0453531	0.528104	TMEM256	transmembrane protein 256
Q8WX77	2.9235	14.295	4.46082	0.000230609	0.0453531	0.505149	IGFBPL1	insulin like growth factor binding protein like 1
E9PS44	2.89729	15.1624	4.15784	0.000194465	0.0453531	0.678374	NA	NA
O43291	2.11901	14.9438	4.27111	0.00022438	0.0453531	0.603203	SPINT2	serine peptidase inhibitor, Kunitz type 2
K7EPF7	1.60113	13.6923	4.29015	0.00022852	0.0453531	0.573879	NA	NA
P82933	1.45229	13.7117	4.1862	0.000213361	0.0453531	0.643242	MRPS9	mitochondrial ribosomal protein S9
P17026	1.58962	14.4271	4.08248	0.000262125	0.0497101	0.436	ZNF22	zinc finger protein 22
P13073	0.807481	16.8143	4.00135	0.000296634	0.0497882	0.278389	COX4I1	cytochrome c oxidase subunit 4I1
O94808	-1.60205	14.8478	-4.00242	0.000295707	0.0497882	0.281274	GFPT2	glutamine-fructose-6-phosphate transaminase 2
Q02539	-1.89728	16.9905	-3.99745	0.000300042	0.0497882	0.267862	H1-1	H1.1 linker histone, cluster member
Q9UQL6	-6.15675	15.951	-4.48767	0.00027215	0.0497882	0.217456	HDAC5	histone deacetylase 5
Q96JE9	3.55885	15.9409	4.85013	0.000365818	0.0519688	-0.392733	MAP6	microtubule associated protein 6
Q9GZT8	2.03009	14.1057	4.10308	0.000329939	0.0519688	0.283333	NIF3L1	NGG1 interacting factor 3 like 1
H0YMJ0	1.11659	14.2409	3.94257	0.00035221	0.0519688	0.12018	NA	NA
Q96PD2	1.05719	14.633	3.92389	0.000371905	0.0519688	0.0700831	DCBLD2	discoidin, CUB and LCCL domain containing 2
A0A096LPI6	0.87672	15.8147	3.94035	0.000354498	0.0519688	0.114218	NA	NA
Q96JM2	-1.63526	13.6867	-3.94482	0.000349907	0.0519688	0.126221	ZNF462	zinc finger protein 462
Q03188	1.84156	13.4998	3.92498	0.000410589	0.0545289	0.0149976	CENPC	centromere protein C
P07093	-1.69717	14.073	-3.88971	0.000410764	0.0545289	-0.0213766	SERPINE2	serpin family E member 2
P40967	-2.24808	14.5622	-4.07543	0.000425113	0.0550573	-0.0142838	PMEL	premelanosome protein
Q96FZ2	-2.65241	13.7647	-3.93486	0.000449516	0.0568316	-0.0177016	HMCES	5-hydroxymethylcytosine binding, ES cell specific
O43490	1.69219	14.4244	3.96695	0.000499589	0.0590749	-0.0903189	PROM1	prominin 1
P55011	1.37403	14.948	3.82743	0.000491938	0.0590749	-0.187199	SLC12A2	solute carrier family 12 member 2
Q9BZE9	1.2161	14.5483	3.87671	0.000506768	0.0590749	-0.157191	ASPSCR1	ASPSCR1 tether for SLC2A4, UBX domain containing
O95235	-1.68382	14.4589	-3.95776	0.00051176	0.0590749	-0.111176	KIF20A	kinesin family member 20A
Q96DV4	0.882396	14.1625	3.79168	0.00054536	0.0603304	-0.281911	MRPL38	mitochondrial ribosomal protein L38
Q9BYG5	-3.45742	14.4797	-4.03139	0.00054422	0.0603304	-0.321459	PARD6B	par-6 family cell polarity regulator beta
Q8WWQ0	0.678651	14.9617	3.77052	0.000579572	0.0605762	-0.337778	PHIP	pleckstrin homology domain interacting protein
O75533	0.6683	15.6784	3.76919	0.000581805	0.0605762	-0.341308	SF3B1	splicing factor 3b subunit 1
P00966	-1.43978	14.8595	-3.785	0.000572402	0.0605762	-0.321058	ASS1	argininosuccinate synthase 1
O75608	-1.0032	14.4189	-3.76684	0.00060284	0.0615592	-0.362352	LYPLA1	lysophospholipase 1
O00468	0.882426	14.8383	3.74299	0.000627229	0.0628412	-0.410301	AGRN	agrin
Q86Y37	2.45321	13.4404	3.95455	0.000657143	0.0646191	-0.626135	CACUL1	CDK2 associated cullin domain 1
Q8WVM0	1.66972	13.8234	3.91356	0.000681367	0.0657828	-0.333008	TFB1M	transcription factor B1, mitochondrial
A0A2R8Y7L2	1.84807	14.991	3.94943	0.000769578	0.0674377	-0.411402	NA	NA
F8WBJ6	1.14057	15.2699	3.71087	0.000800108	0.0674377	-0.573731	NA	NA
Q5JTH9	0.921253	14.3813	3.66524	0.000783223	0.0674377	-0.613921	RRP12	ribosomal RNA processing 12 homolog
Q14318	0.787778	15.8536	3.69004	0.000729785	0.0674377	-0.549172	FKBP8	FKBP prolyl isomerase 8
Q9UHB6	0.773794	15.2391	3.65796	0.00079961	0.0674377	-0.632887	LIMA1	LIM domain and actin binding 1
Q96L91	0.715564	14.3634	3.65819	0.000799095	0.0674377	-0.632298	EP400	E1A binding protein p400
Q9UJQ4	-1.56881	14.6001	-3.71864	0.000733698	0.0674377	-0.515873	SALL4	spalt like transcription factor 4
P62760	-1.63634	14.8765	-3.67348	0.000765068	0.0674377	-0.592436	VSNL1	visinin like 1
Q8IV48	2.1175	14.6322	3.67998	0.000842804	0.0678074	-0.62716	ERI1	exoribonuclease 1
H0YA82	1.60998	13.6274	3.69939	0.000825642	0.0678074	-0.584335	NA	NA
P10606	0.83309	17.2526	3.6431	0.000834114	0.0678074	-0.671572	COX5B	cytochrome c oxidase subunit 5B
Q15424	0.710634	15.5578	3.6274	0.000872101	0.0691173	-0.71234	SAFB	scaffold attachment factor B
J3QL71	1.74929	13.1785	3.7625	0.000893082	0.0697392	-0.605043	NA	NA
Q9NRA1	1.97455	12.8726	4.28266	0.000996065	0.0707028	-0.54463	PDGFC	platelet derived growth factor C
E9PCD7	1.93893	13.8895	3.93674	0.000935826	0.0707028	-0.597366	MAN2B2	mannosidase alpha class 2B member 2
P05186	1.28127	14.3041	3.62112	0.000962089	0.0707028	-0.763019	ALPL	alkaline phosphatase, biomineralization associated
E9PNF7	1.13108	15.4391	3.57319	0.00101658	0.0707028	-0.852553	NA	NA
P51970	0.975716	15.1067	3.57677	0.00100639	0.0707028	-0.843341	NDUFA8	NADH:ubiquinone oxidoreductase subunit A8
P09669	0.915772	16.3253	3.60154	0.000938374	0.0707028	-0.779355	COX6C	cytochrome c oxidase subunit 6C
H7C3P4	0.875817	15.7094	3.57018	0.00102526	0.0707028	-0.860321	NA	NA
P49750	0.580717	15.0544	3.58388	0.000986382	0.0707028	-0.824983	YLPM1	YLP motif containing 1	Outside the defined Log2FC cutoff
Q8IZ40	-1.72495	15.3404	-3.77572	0.00101787	0.0707028	-0.945264	RCOR2	REST corepressor 2
P35568	2.19839	13.8145	3.6552	0.0010775	0.0733529	-0.790008	IRS1	insulin receptor substrate 1
Q9HCS4	-1.69852	14.8383	-3.56564	0.00109164	0.073375	-0.892425	TCF7L1	transcription factor 7 like 1
Q9Y6K1	-3.0808	14.1971	-3.78766	0.00112615	0.0747483	-1.29284	DNMT3A	DNA methyltransferase 3 alpha
Q86V81	1.60956	18.5384	3.52907	0.00115097	0.0754526	-0.965984	ALYREF	Aly/REF export factor
O95169	0.998721	15.8393	3.5196	0.00121	0.0783551	-0.999487	NDUFB8	NADH:ubiquinone oxidoreductase subunit B8
P51688	1.42093	14.5226	3.51365	0.00123019	0.0787024	-1.0219	SGSH	N-sulfoglucosamine sulfohydrolase
J3KTC1	1.42869	14.441	3.48484	0.00133272	0.0814504	-1.09497	NA	NA
P14854	1.09169	16.6648	3.48453	0.00130387	0.0814504	-1.0798	COX6B1	cytochrome c oxidase subunit 6B1
P09012	1.01343	16.5183	3.47621	0.0013345	0.0814504	-1.10098	SNRPA	small nuclear ribonucleoprotein polypeptide A
Q9H2K0	0.882179	14.0354	3.47845	0.00132619	0.0814504	-1.09529	MTIF3	mitochondrial translational initiation factor 3
M0R1R8	1.82818	19.9461	3.45641	0.00141026	0.0817477	-1.15132	NA	NA
Q9BV20	1.53123	13.0916	3.65286	0.00137293	0.0817477	-0.972053	MRI1	methylthioribose-1-phosphate isomerase 1
O95248	1.40495	13.6926	3.49731	0.00142835	0.0817477	-1.101	SBF1	SET binding factor 1
P56181	1.23089	17.2515	3.4506	0.00143323	0.0817477	-1.16604	NDUFV3	NADH:ubiquinone oxidoreductase subunit V3
O14646	1.20521	13.3512	3.48226	0.00144683	0.0817477	-1.12865	CHD1	chromodomain helicase DNA binding protein 1
O43166	0.942852	14.214	3.44714	0.00144714	0.0817477	-1.17484	SIPA1L1	signal induced proliferation associated 1 like 1
A0A0A0MT33	0.636543	13.9054	3.45412	0.00141929	0.0817477	-1.15713	SCAF8	SR-related CTD associated factor 8
Q13442	0.974034	15.5034	3.4394	0.00147862	0.082647	-1.19444	PDAP1	PDGFA associated protein 1
Q6EMK4	1.60647	14.0906	3.45324	0.0015254	0.0840107	-1.20786	VASN	vasorin
A6NDG6	-2.17873	15.3175	-3.6301	0.00153466	0.0840107	-1.24391	PGP	phosphoglycolate phosphatase
O95139	1.09866	14.8158	3.38519	0.00171826	0.0863388	-1.33116	NDUFB6	NADH:ubiquinone oxidoreductase subunit B6
Q9BZI7	1.06295	14.0499	3.41446	0.00169493	0.0863388	-1.2777	UPF3B	UPF3B regulator of nonsense mediated mRNA decay
Q9Y3Y2	0.95525	16.9606	3.38408	0.00172352	0.0863388	-1.33395	CHTOP	chromatin target of PRMT1
O00754	0.92198	15.1872	3.40351	0.00163338	0.0863388	-1.28508	MAN2B1	mannosidase alpha class 2B member 1
Q8TAE8	0.906653	15.924	3.40486	0.00162729	0.0863388	-1.28168	GADD45GIP1	GADD45G interacting protein 1
Q14980	0.657874	14.8557	3.39697	0.00166323	0.0863388	-1.30155	NUMA1	nuclear mitotic apparatus protein 1
E7ESY4	0.576146	15.0636	3.39261	0.00168341	0.0863388	-1.31252	NA	NA	Outside the defined Log2FC cutoff
Q9H1E3	-1.85746	14.5702	-3.40263	0.00163738	0.0863388	-1.2873	NUCKS1	nuclear casein kinase and cyclin dependent kinase substrate 1
H0YBR2	-2.44049	14.6842	-3.52265	0.00171423	0.0863388	-1.1513	NA	NA
P10253	1.23501	15.4538	3.37741	0.00175556	0.0864863	-1.35069	GAA	alpha glucosidase
Q9UIG0	0.666796	14.367	3.3767	0.00175904	0.0864863	-1.3525	BAZ1B	bromodomain adjacent to zinc finger domain 1B
B4DG22	-1.95156	13.5222	-3.64155	0.00181702	0.088517	-1.1561	RPS6KA3	ribosomal protein S6 kinase A3
Q9H2U2	1.01839	14.6079	3.36059	0.00183889	0.0887683	-1.39285	PPA2	inorganic pyrophosphatase 2
Q96BP2	1.05902	17.067	3.34516	0.00191865	0.0903224	-1.43143	CHCHD1	coiled-coil-helix-coiled-coil-helix domain containing 1
O96005	0.918058	15.5425	3.35319	0.0019151	0.0903224	-1.41725	CLPTM1	CLPTM1 regulator of GABA type A receptor forward trafficking
Q96JM3	0.697003	14.294	3.34451	0.00192212	0.0903224	-1.43307	CHAMP1	chromosome alignment maintaining phosphoprotein 1
H3BPK3	2.04673	14.1503	3.34367	0.00210038	0.0914183	-1.46187	NA	NA
V9GYS5	1.20909	13.805	3.3687	0.0019644	0.0914183	-1.38806	NA	NA
Q99575	1.13219	14.8844	3.32365	0.00207587	0.0914183	-1.49039	POP1	POP1 homolog, ribonuclease P/MRP subunit
P34059	1.04656	14.0714	3.34382	0.00200651	0.0914183	-1.4548	GALNS	galactosamine (N-acetyl)-6-sulfatase
Q13625	1.03182	14.0212	3.32091	0.00205072	0.0914183	-1.49188	TP53BP2	tumor protein p53 binding protein 2
A0A3B3IRW6	1.01393	13.4208	3.32887	0.00204655	0.0914183	-1.47749	NA	NA
H0Y5D5	0.96937	14.1474	3.33647	0.00200457	0.0914183	-1.45868	NA	NA
Q15293	0.869752	14.9935	3.31318	0.00209465	0.0914183	-1.51112	RCN1	reticulocalbin 1
Q9ULX3	0.785414	14.6435	3.32283	0.00208053	0.0914183	-1.49242	NOB1	NIN1 (RPN12) binding protein 1 homolog
Q96HF1	1.5516	14.3846	3.33131	0.00217078	0.0929583	-1.48469	SFRP2	secreted frizzled related protein 2
Q9Y5J9	-2.05407	14.9607	-3.38528	0.00216514	0.0929583	-1.36371	TIMM8B	translocase of inner mitochondrial membrane 8 homolog B
P05783	-1.68159	16.1164	-3.29649	0.00219248	0.0931364	-1.55254	KRT18	keratin 18
P22681	1.46746	14.4387	3.31165	0.00223649	0.093965	-1.51003	CBL	Cbl proto-oncogene
A0A075B6E4	0.803707	14.2236	3.31542	0.00226469	0.093965	-1.5453	VGLL4	vestigial like family member 4
O75152	0.654615	14.3659	3.28456	0.00226507	0.093965	-1.58208	ZC3H11A	zinc finger CCCH-type containing 11A
Q86WR0	1.53126	13.8769	3.4414	0.0022895	0.0942423	-1.37855	CCDC25	coiled-coil domain containing 25
E7EWP0	1.46326	13.7973	3.30115	0.00235231	0.0960829	-1.55713	NA	NA
P51610	0.808753	17.5417	3.26858	0.00241064	0.0977138	-1.62587	HCFC1	host cell factor C1
Q8TAA9	1.84371	14.2374	3.39565	0.00244652	0.0984167	-1.51555	VANGL1	VANGL planar cell polarity protein 1
Q9Y5Y0	-2.3316	15.3984	-3.37545	0.0024688	0.0985663	-1.56406	FLVCR1	FLVCR choline and heme transporter 1
